# Supplementary material for: Genomic analysis of Strongyloides stercoralis and Strongyloides fuelleborni in Bangladesh
Source: PLoS Negl Trop Dis. 2024 Sep 3;18(9):e0012440. doi: 10.1371/journal.pntd.0012440 (PMC11407627; doi:10.1371/journal.pntd.0012440)
Supplement: S1 File — (TXT) [file pntd.0012440.s001.txt]

>Bangladesh_Human_A22_f1
wmtGATTCGTTTGAGTTTTWTACACCCTGTATTTTGTTTATATTGATTTGTTTGTTTTTAATGATATTTTTTATTTTGCAGGCTATTGCTTTTATTACTTTGTATGAGCGTCATTTGTTGGGTGGTGCTCAGGGTCGTATAGGTCCTACTAAGGTTACTTTTATGGGTACTTTGCAGGCTATACTGGATGGTGTTAAGTTGCTTTCTAAGGAGCAGATTATTCCTGTTAATGCTTCTCCTGTTTTGTTTTTATTGGTTCCTGGTGTTTCTTTTGGGGTTATGTATTTAGAGTGGTTAACTTTACCTTTTGTTTATGAGTTTATGTCGTTTGAATATTCTATGTTGTTTTTTTTATGTTTAATTGGTTTTTCTGTTTATGGTAGTCTTATGAGTGGTATTGTTTCTAAGTCTAAATATGCTATGTTAGGTGCTATTCGTGCAAGTAGTCAGTCTATTTCTTTTGAAATTGCTTTTGCTTTGTTTATGTTATGTGTTATGGTTCATCTTAATACTTTTAGTTTTTCTAGTTATTTTAGTTTTAGCATGATTATTCTTTTATTACCATTTTTAATTATGGTGTTAGCTGAGTTGAATCGTGCTCCTTTTGATTTTGCTGAGGGTGAGAGTGAGTTGGTAAGTGGTTATAATATTGAGTATTCTAGTGTTGCTTTTGTTTTATTATTTTTGAGTGAATATGGTGCATTATTATTTTTTAGTGTTTTATTTGCTTATTTGTTTTGTGGTGGTTATTTAATTTTTAGTTATGTTTTTTTCACAATTGTAATTTTTATTCGTGCTGCTTTTCCTCGTTATCGTTATGATAAAATAATGGAGTTTTTTTGATTTACTATGCTTCCGGTTGTTTTGGTGTTATTGTTCTTTAATGTTATGATTTTTTATTCATAAAAAAGTGTTTTTACACGTGAATTTTTAATTTCAATTGAGTTTTTTATGGTATTATGTTTTTAATTGGATTTTCTATGGAAAAAATTACTTTTGTTGTTTAATATATTATGAATATAATATATTTAAGAAGAAAAGATAATGTCTATAAATCTTTGKTTTTGGGTGTTATTATTGGCCGCACTCATGGAGTCATGCATTCGAGCACGAATTGGGAGTGGCGTGGTATACATGACGTATAAGAGGGCGGCCAATATATGTGGCTTATTGATGGATATATAGGCAGGTCTTCTAAACTTGTTCAGAGCTAATAACTCGTCCATTTAATGGTTTATATGAATGTGAATTTGTTTTTGTTAATTTCTTATTTTTTTATGATTTTAGTTGTTAACATGGTAACTTCTAATGTTATTGTATGGTGGGTGATGTTTTTGTTGATGACTCTTGGTTTTATTTGGTTTAATCATGATAATCAGTCTCGTTCTAGGATGATTAGTTATTTTATTATTCAGGAGGTTTTGGGATTTTGTTTTTTGTTGGTTGGTGTTAGGTGGATTCAATTTGTTATTTTGTTGATAAAGGCTGGTGTTGCTCCTTTTCATTTTTGAGTTTTTAGTGTTACTAATAATATTTCTGGTTTGGGTGTTATGTGGTTTTTGACTTTTCAAAAGTTGCCTTTTATTCCTGTTATTCAGTGTATGATTAGTCCTGATTTTTTATATGTTCTTTTGTTTGGTATTATTCTTTGTTATTTTCAGTTGATTTTTGTAAAGGGTTATAAAAATATGTTGGTTCTTGGTTCTACTGAGTCTTTTAATTGGTTAATGTTGATTATGGCTTTTAGTTTATTTTCTGGTTTATTGTTGAGTTTGATTTATGTTGTTTTTTTTTTTTTGTTGTTGGATCATGGTAGTTCTAAGGGTTGGTTTGATTATTTTAATTGGGAGACTGTTTTGGTTTTTTTGAATGTTCCTTTTAGTATGTCTTTTTTTATTAAGTTTTTTTCTTTAATTTCTGTTTTTAATTATACTAGTTTTATGGTTTTGTTAGTTTTATTTTCTATGTTTATATCTATGTTGAGTTTTGGTTATTGACTTGTTAATATGAGTGTGAAGTTTTATTATGAGGGGTTTAAAACTCGTAGTTATTGGTATTGAATTGCTTATCCTTTAATATTTATGTGTTTGGTTTAGGGAATTAGTATATTTAGTATATTCGACTTGCATTCGAAAGGTTTTTATTCTCTATTTGTTGTTGGTGTAGTATAATATAATACATCTGTTTTAAGCGCAGAAGCTTTATCTCCAACTGAGGCAATAGTGTAATTTGGCATATCTCATTTTCGCTGAGAGGGTAGGTTTGCCTTATTGTTGGCGTTCCCACATAAGTGGGTACAACTGAGTTTGATAATGGCTCGAGACGGGATAAAATGGTATTATGTAAGTTTCATTTACGGAGTGAACAATGAAATTCGATTCCGGCAATATATCGTTTGCTAAAAGGGTGTACCAGAAAGATCGGATAGACCCCCTAAACTTGTACTTTAAATGTGTTATTCCTGCGATTACATCTTGTATAGAATTCGTTTGATTGTATTTACAACTGTACAGTGCAATGTGGCAGTTCTTTTATAATTCTGACGTGGGAGATAAGATTGGAGAAAAGACCCGGATTAGTACCCGGTTATTCCAAATTAATAAGTTTTCAGGAGTAAAGTAATATTTAAACTGGAAGTATATTGGGAGTACCCTAAATTATCCTTGGAGCCTGAGTAGTAATCGAGATCCCTCGTTATCAGCTTAAACTATGGTCGCATGTATGTTCGTCAAAGGTGCTCGTTAAAGGTGTTGCCGCAAGAGATGGGTTTTCTAGTAGGACAGATAAATACCTGGTATATGTTTGAGTGTGTAATTTGGGCTACAGTGCCGTAGGGCGAGTTAGTTCGGATTATCTGGAGAGATTTGGATATGAAGATGTAAAGGACAGTAAAGTGCTGTTTAATGGGTGCTTGAAGAATACCTAGGGTAGGTACAAATCATCCATCAATTGCCCACAGGGGAGTAAGTTGTAGTAAAGTAGGTGTAGGGGAATCTGTACCTAGTAGGGGACTATTTATGGTCTGGATTTGAAATCCGGATTAGGTTTAATTAACCGTAGTCTTTTATGGATCCTTTAGTATAGTTTAGTATGCTCGACTTCCAATCGAGAGGTTTTAAGGATTAATGGCTTTAGTTTAAGTAGAATATCTGGTTTTGGTCCAGAGGGTTTAAGCCATAAGGCTATTCAGTGAATAGTTTAATTTAGAATATGGTATTTGGGTTACCAAGGTTCAAATCACTGAATTCATCATTTTACTTTATTGGATATTGCTTTATTTTTGTTTATTATGCAGTTTATTTTCTGTATGAATTATAGAACTATTGGTTATGCTCAGGAGGCGTTTATAAAGTCTCTTAAGAATTTGTTTGATTTTAACAAAAATATACCTAACAGGTATTGATTAACTACTTATTTATTTATTTTTTTGTTGGTTTTTACTTTGGGTGGTTTCTTACCTTATTCATTTCCATTTTTTAGTATGGCTGAATTTACTTTGGTGTTTAGGTTGATGGCTTGAATGACTAGTTTTTTAACTTTTATTTCTAGTGAACGTTTTTCTTTATATCTTTATAAAAAGGGTTATAATTGGTTTAAGGCGTTTTTTTTAATTCCTATTGAGATTGTTAGTGAGTTTAGTCGTCCTCTTGCTTTGACTGTTCGTTTAACTGCTAATGTTTTAGTTGGTCATATGTTGATGCAATCTATGTATTATTTAGTTACTTTTGTTTCTCCTTTGTTTATTATTGGTTATGTATTTTTAATTATAATGGAGTGTCTTGTATTATTGATTCAAAGTTATATTTTTGCTCGTTTGGTGCAGTTTTATTTAAATGAGTAATTTTTTGACTGGTTAGCTTAAGTTTAAAGCACTAGACTTTTAATCTGGGTATGGCGTGACCACCGGTTAAATATGTTATGTTAAATATATATTGGGATTGCATCCCATTAGAGGAAAATTTACAATGATTTTGTATAATTGAAATATAGGGTAAGATGTCCATTTTGTGTTATTGTTACAAAATAACTTTTAATGGGTCATGGTGCTGAAATATCGTCCTATATAATATCAGTTTTTATTTTATATACTAGAAAATTGTAACTTTAGTTTTACCATGTGTCAGTGTCAAGGATCCGTAGTGTCTTTGATTTCTAGTGTTACAACTATACTGGGAATTGGGTTTTATTTATATTTATATTTTATAAGTCATTATAAAATAAATTATCTCTGAATTAGTAGATTTGTAAAAGTTAGTAGGTGTTTTGAATATAATAGGAGAACTCAGAAACGAGATCAAATGTTTATTAAAGACTTAGGGTAACAAGTATACCTGACTTCTGCCCGATGTACGTATGTATCAATGGCAGACTTAGCGTGAGGTCATTAAGGTAGCAAAATCATTTGTTTCTTTATTGGATTCCAGTATGAATGAAGGTTTGGTTAGTGTTCTTTCTTTTTTTTTATCGAATTTATTATCCATCTAAGAAATGATGGGTGCATTACTACAAAGATAAGTCTTCGGAAACTCTGTTGGTGTGTATTCAATGAGTTTACATGCTGAGTTAACTAGGGAAGTTAATTATATAATCATCTTTTTCCTGTTTTCATAATAAAGAGTTACTTCGGAGTTAACAGAAATTCATACTTGATATAGTGACTTATATTAGGGTAAGTTTTACATCGATGTTGTATCTCCACATACTGAGAAAGAATAAGGCTTGGTAATCCAGACTGTTCTTCTATGAGATAGTGGGACGTGATATTAGTTTAATTCGACGTAAGTCAGAATTGTTTATCTTGAGTATTGCTTATATGTAGTATGTTTAGTACGAAAGGAATTACACTAAAGTGTTACACTATTTTACTAGGTTGGATTTAGCTGCTCTAGTTTATATTTAGAATATGCTACTTGTAATAGTAAGGTTTATAGCAGTAAGGGGCTTAGTATATTTAGTACAATGGTCTGTAAAACTGGAAGTTTATGCCCTTGACATAATAATGAGTGGTAACGAATTATTTGGATTTTAAGCTTCTTAGTATATTTAGTATATCTGTTTGTGGTACAGATGGTTGATGGAGCTTGTGTTTATTTTACATTCTGTAATTTTTTTCTCTTTCTTTTTTGTTTGTTTATTTTATCTTGTAAACTTGTTATTGAGTTATAGTTATTCTAGTCGTAGTAAGGTTGGTGCTTATGAATGTGGGTTTGCCACTGTTGGTAAGATTCAGAGTTCTTTTTCTATTCATTTTTTTGTTATTATGTTATTGTTTGTTTTGTTCGATTTGGAAGTTGTGATGTTTGTTGGTGTTTTGGTTACTGATGTTAATTCTTTGTCTACTTTTTTATTGCTGGTGGTTTTTATTGCTGGTGGTTTTTATATGGAGTGATGGTATGGTAAGTTGCGTTGAGTAGTTTAATTTTGTATTACCCATTTAGTTTATATTTTAAAACATGGCTCTGAAGAAGCTAAGAATTTTCATGGGTAGCGGGTTTAAGTTAAGTTTAAACTAGCGGTCTTCAAAACTGAAAATTTATACCCGTTGTTTTTAAGCTTTTGAAGAATTCTTTAATTAATCTTCCTGCTAGGAAGTCTCTTACTTTGCATTGGAATTATGGTAGTATGCTTGGTATGATTTTGGTGATACAGGTTTTTACTGGTTTTTGTTTGGCTATATATTATGTAGCTGATTCTGGTTTGGCTTTTGATTCTGTTCAATATATTATATATGAGGTTAATAATGGTTGGTTCGTTCGTCTTATACATATGAATGGTGCTAGTTTGTTTTTTATTTTTTTATATCTTCATTTTTTTAAAGGTTTGTTTATGTTTAGTTATCGTTTGTCTATAGTTTGGGTTACTGGTTTGGTAATGTTTTTGATAGTGATGGGTGTTTCTTTTATGGGTTATGTTTTGGTTTGGGCTCAAATATCATTTTGAGCTGCTGTTGTTATTACTAGTTTGTTGAGTGTTATTCCTTATTTTGGAAATTCTTTGGTGATGTGGGTTTGAAGTGGTTTTTCTGTTGGTAGGGCCACTTTAAAGTTTCTTTGTATTTTGCATTATCTATTACCTTGGGTTTTGTTTTTATTAATTATGGTTCATTTGATTATGTTGCATAATACTGGTAGTACTTCTAGTTTATATTGTCATGGTGATTATGATAAGATTAATTTTTATCCTTATTATTTTGTAAAGGATGGTTATAATGTTTTGGTTTTCATGGTTTTTATTGCTTTTGTTTTAGTTTATCCTTATTTTTTTAGTGATCCTGAGATGTTTATTCAAGCTGATCCTATGACTAGTCCTGTTCATATTGTACCTGAGTGGTATTTCTTGTTTGCTTATGCTATTTTACGTGCTATTCCTAATAAAGTTTTAGGTGTGGTTATGTTGTTGGCTAGAATTTGTGTGTTCTTTGCTTTTGCATTTATTAAAAATTATACTTCACCTTTAGTAAATTTAAATAAGTTTATGGTGTTTAATTTTTTGTTTATTGGTATTCTTTTAAGTTGATTAGGTCAATGTCCTGTAGAGACTCCTTATAATGTTTTAAGTGTTATTTTTACTTGTATGTATTTTATTTGTATTTTTTTTATGTTATTGTATAATTGGTTAACTTATTATTTGTTTAAATAATAGGGTTTTAGTTTATTGAGAATATATCGTTTACACCGATGAGGTTAATAACCCTTTTTTTTGGGCGTTAAATAGATATTCCTATGTTCAGTTGCGGTCTGAAAAGATATATGCCTTTTGTTGTTATATTTTTGGTTTAGTTTATTGACGTTTTTGTTTAAGGGTAATCGTATGATTTATATTTTAATTGGTATTGAGTTTTTGGTTTTAAATGTTTTTTTATTGTTTAGTCAGTTGTTAAGTGCTATGGCGTTTTTTATTCTGTTGTGTTTTAGTGTGGTTTCAAGTGTTTTAGGTTTGGTTTTATTAGTTGTGCAAATTAAGTCTTTTGGTACTGATAATTGTATTTTCTATCCGAATTAGTAAAATATATTATATCGCCTTGATATGGTGAAGTTCCTTTATAGGGATTCGGTAGTGGGTTTAGTATAATATAATATGTTAGGTTTAGGTCCTAAGGATTGAATGCCCATTTTGTTTGGAAATAGTTCAAAGTATTATAGTGGTATTTCTTATTGGTTTGAGTCTTCTAATCATAAGGATATTGGTACTTTATATTTGATTTTTGGTATTTGATGTGGTATGGTTGGTTCTGCTTTATCTATGTTGATTCGTATGGAATTGAGTAAGCCTGGATTTTTTATTGGTGATGGTCAATTGTACAATTCAATTTTAACTGCTCATGCTATTTTGATAATTTTTTTTATGGTTATGCCTGCAATAATTGGTGGTTTTGGTAATTGAATGGTTCCTTTGATGTTGGGTGCTCCTGATATGAGTTTTCCTCGTTTGAATAATATTAGTTTTTGATTATTACCAAGTTCTTTAATTTTGTTGTTAACTGCTTGTTTTGTTGATTCTGGTTGTGGTACTAGTTGAACTGTTTATCCTCCTTTGTCTACTATGGGTCATCCTGGGAGAAGTGTTGATTTGGCAATTTTTGCTTTACATTTAGCTGGTGTTAGTTCTATTTTGGGTGCTATTAATTTTATGTGTACTACTAAAAATCTTCGTAGTTCTTCAATTAGTTTAGAGCATATAAGTTTGTTTGTTTGGACTGTATTTGTTACAGTATTTTTGTTGGTACTTTCTTTGCCTGTTTTAGCAGGTGCTATTACTATGTTATTGTTTGATCGTAATTTTAATACTTCTTTTTTTGATCCTAGTGCTGGTGGTAATCCTTTAATTTATCAGCATTTATTTTGGTTTTTTGGTCATCCTGAGGTTTATATTTTAATTCTTCCTGCTTTTGGTATTATTAGTCAAAGTACTCTTTATTTAACTGGTAAAAAGGAGGTGTTTGGTACTTTAGGTATGATTTATGCAATTTTAAGTATTGGTTTAATTGGTTGTGTTGTTTGGGCTCATCATATGTATACTGTTGGTATGGATATTGATTCCCGTGCTTATTTTACTGCTGCTACTATAATTATTGCTGTGCCTACTGGTGTAAAGGTGTTTAGTTGATTGGCTACTTTATTTGGTTCACGTTTAGTTTTTCAACCAGTATTATTATGGGTAGTTGGTTTTATTTTTTTGTTTACAATGGGTGGTATAACTGGTGTTATGCTTTCTAATAGTAGAATTGATATTGTTTTACATGATACTTATTATGTAGTTAGTCATTTTCATTATGTTTTAAGTCTTGGTGCTGTGTTTGCTTTGTTTTGTGCTGCTTCTTTATGATGAAGTACAATTACTGGATTTGTTTATGATAAAATAATGATGTGTTGTGTGTTTTTTTTATTTTTTATTGGTGTAAATTTGACGTTTTTTCCTTTACATTTTGCTGGTTTACATGGTTTTCCTCGTAAGTATGTTGATTATCCTGATGTGTTTGCTGTTTGAAATGTTATTAGTAGTTATGGAAGTATAATTAGAATGTTTGCTTTATTTTTATTTATTTATGTTTTAGTTGAGAGATTCATGTCTTATCGTTTAAGACTAGTAGATTATTTTTATAATAATAGCCCTGAGCATATGTTATCAAATATTGTTTTTAGTCATTCTTATCAATCAAATATTTATTTTAGTGTAAAAAATTTGGGAATTAGTATAAATGAGTATAGTTGACTGTTAATCAAGTGGTTATATTCCCAGTTCTTTGGGTTCTTAGTATATATTAGTACAGTTGATTGCAGATCAAATAGATAATGGACCTTATTCATCATAGTTTTTATTGGTTGGCTTTTAGATTGTTTTTATGTTATACTAGTTACATCAATATAGATCCCTTGAAATCATGTTTGTTATTGGTTTTAAGGATGGCTGTTATGTTACCTGTTTTAGGTATTACTTCTCATGCTTGATATGCTTATTTTGTTTGTATATTATTTTTAAGTGGTATTTTTGTTATTATAGTATATTTTTCTAGTTTATGTAATTATTTACATGTAAGTCATAATATGGGTTTGTTGGCTTTGTTTATATTGTTAATTAGTTTGACTTTAGTTTATAATTATAACTGATGTTTAATGAATTTAAGTTCATTTTATTATAGTGTTTATTTTAATTGGATGTTGTTTATTATTGTAGTAATATTAATTTTTATTAATATTGTTAATTTATTAATTACTGGTAAAGGAGCACTTCGTAAATTTTAGTGAGGTAGGATAAATTAGTCTAGTGGGTTCATACCCCATAGGTGGTCTACGACCCCTCATTATAAGTGTGAGTGATAGTGAACACGTAGAATTTGGTGTTTTTTTTTGAGATATGKTTTTTGGCTTAGCCATTTGTTTTTATCTCTTTGTTTAATTATTTTCAAGGTTTTTCTATACCTATGGCTGGTAGTAAGTTTGCTGTTTATATGGATTGGTTTCATAATTTTAATTGTAGTTTATTATTAGGTGTTTTGACTTTTGTTGCTGGTATGATTTTGTACTTGTTTTTGAATAAGTATACTTATAAGAATCATAAAATTGAGTATCAATTTGGTGAGTTAATGTGTAGTATTATTCCTACTATTATTTTGTTAATGCAGATAATTCCTTCTTTGTCTATTCTTTATTATTATGGTTTAATGGCTACTGATAATTCTTTGACTGTGAAGGTTACTGGTCATCAGTGGTATTGGTCTTATGAGTATGCTGATATTGAGGGTCTTGAGTTTGATTCTTACATGAAGCCTCTTGATTCTTTAAGTTTGGGTGAACCTCGTTTGTTGGAGGTAGATAATCGTTGTGTTGTTCCTGTTAATACGAATATTCGTTTTTGTGTTACTTCTGCTGATGTTATTCATTCTTGGGCTTTACCTAGTCATGCTATTAAATTGGATGCTATAGCTGGTGTTCTTTCTACTGTAAATTATAATTTTCCTATGGTTGGTGTGTTTTATGGTCAGTGTAGTGAAATTTGTGGTGCTAATCATAGATTTATGCCTATTGCTTTAGAGGTTACTACTCCTGAGTTGTTTAAAGATTGGGTGATGGGTAATGTTATTTCTGAGTAGTTGGGATATTTATTTGGTTTTAAACCTTGGTTTTTTATCCTGTTGTTTCATAATTTTCATATTTTGACTTTATCTAGTTATCCTTTTTTAATGTCTATATCTGCTTTGGGTCTTACTACTTCTTTAGTGGTTTGATTTAAGTTTGGTATTTATTTTGGGGTTTTGTTTAGTTTGTTTGTTTGTTTATATGTTGGTTTATTGTGGTCTAAGGATATTTGTATGGAAGGTATAAGTGGTTATCATAATGTGTTTGTTATGGATGGTTTTAAGTTTGGTTGTTTGTTATTTATTTTTAGTGAGTTTATGTTCTTTTTTGGTATTTTTTGGACTTTTTTTGATGCTGCTTTGGTTCCTGCTCATGAGTTGGGTTTAACTTGGTCTGCTATGGGTTTAAATATGGTTAATCCATTTGGTCTTCCTTTATTTAATACTATTATTTTATTAAGTAGTGGTGTTACTGTTACTTGGTCTCATTATTCGTTATTGTGTAACAAGGATTGTAAACTTGGTTTGATTTTGACTATTTTATTAGCTGTTTTGTTTACAGCTGTTCAGTTGTTTGAGTATTATTCTGCTTCTATGTCAATTGCTGATGGTGTGGTTGGTAGGATTTTTTATTTTTCTACTGGTTTTCATGGTTTACATGTGTTTCTTGGTACTTTATATCTGGCTTTTAATTTATATCGTGTTTTAAGTTATCAGTTGAATTATAATCACCATTTATCTTATGAGTTTGCTATTTTATATTGGCATTTTGTTGATGTGGTTTGGTTGTTCTTGTTTGTATTTGTTTATTGATGAGCTTATTAAAAGCTTTAGTATAATTTAGTATGTCCCGCTGTCAATGGGGAGGTAGTAAAAGCTTTAATTATTGAGTTTTTGTTGTTGTCTTTGACTTTTTTTCGAAATATACATTTGTTTTTTTTGTTTTTGTTGTTGTTTTGTTTGAGTGCTATAAATGTTTATAGTTGACATGGTTTGTTTTTTTTTATTGATTCTCAGGTATTTGTGGCTATAATGTTTATGTCTATGTTTATTCTTGGTTTGATTATTTTTACTGAAAAGAGTCGTGGTTTGTTGTATCTTTCTCAGGCTTTGGTATTTATTAGTGTTTTATTTTTTATTCCTGGGAATGTTTTAATGTTTTATTTATTGTTTGAGTTGTCTATGTTTCCTATTCTTATTATGATTTTGGGTTATGGTTATCAAATTGAGAAGCTTAATTCTTTTTATTATTTGTTGTTTTATGCTTCTTTTTGTTCTTTTCCTTTTTTATTTGTTTACTTGAATGTGGATTTTAGTTTTATATTGGTTTATTTTGATATGGTTTTGTCTTGGGAGGTTGTTTTTATTCTTAGTTTGACTTTTTTAATGAAGTTTCCTGTGTTTTTTCTTCATCTTTGATTACCAAAGGCTCATGTGGAGGCTCCTACTACTGCTTCTATGTTATTAGCTGGTTTGTTGTTGAAGTTAGGTACTGTTGGTTTTATTCGTATTATGAAGTGTTTGTCTTATTGTCATTTAAATTTTTATTTTTTGGTTGCTTTTCTTGGGATGATTTTGGCTGCTTTTAGTTGTGTTTTTCAAAGGGATGTTAAGGCTATGGCTGCTTATTCTTCTATTACTCATATAAGGTTTTTGTTATGTACTTTGTTGTTTATGAGTATGTCTGGTAAAACATCTTCTATTTTGATAATGGTTGCTCATGGTTATACTTCTACTTTGATGTTTTATATGATTGGTGAGTTTTATTCTGTTTCTCATACTCGTATGGTTTATTATTTTAATAGTTTAATGAATTCTAGTTTATTTTTTTCTATTATGTTTGCTGTTTGTATATTATCTAATTGTGGTACTCCTCCAAGGTTATCGTTTATTGCTGAGTTTATGTCATTTAGTAATATGTATTGTTTATTTGGTGGTTTTTTTTTAGTGTTTTTTGTGTATTTTGTAGTTTCATTTTATTATTCTATTTATTTGGTTGTTAATTCGTTTATGGGAAAGTCTTATCATGATTTATCTATTTGGAATGTTTATTGTTTGGTACCTATTTTGTTAATGTGTTTTAATGTGTTTTGGTTTAATTTGATTTTTTAGTAAGTTTTTTTTTTTGGTAGTACCAGGGTTTTTACTTACTTGTTTTATATGTAGTTTGTGTTAGTTTATTTATGGTTTGTTTGTTAAGTTTATTTTTGTTTTTACCTCAGATGAAGTTAGGGATTTATTTGTTGGATTGAAGTTTTTTTGGTTTAAAATTGAATTTTAGATTTGGTAATTTGTTTTTTTCTGTTATTTTGTTGTTGGTGAGGGTGAGTGTTTTATATTATTCTTTATATTATATGAATGGTGAGATTAATTTTTATTATTATATAATGGTTTTATTAATTTTTATTGGTAGTATGTTTGGTTTGATTTTTGCTAATTCGGCTTTTACTATAATGTTATGTTGGGATTTGTTGGGTGTTTCAAGATTTTTTTTAGTGTTGTTTTATAACAACTGAGATTCTTGTTCTGGTTCTATAAATACTGTATTAACTAATCGTTTAGGTGATTATTTTATTTTTATGTTTTTTGCTTTATCTTTTTTTGGTGGTTATTATTTTTTTAGTTTTTCTTTGGTTAGTATATATTTTGTATTGTTTTTACTTTTGGCTGCTTTTACTAAAAGTGCTCAGTTTCCTTTTAGTGGTTGATTACCTAAAGCGATGAGTGCTCCTACTCCTGTTAGTGCTTTAGTTCATAGTAGAACTTTGGTTACTGCTGGTTTGGTGTTATTAATAAATTTTAATCTGATTAATTTAACTGTTCCTGTTCAGAGTGTGTTGTGTTGAGTTGGTTTATTTACTATGTTTTTTAGTTCTGTTTCAGCTTTAGTTGAAGCTGATTTAAAAAAAGTTGTTGCTCTTAGTACTCTTTCTCAAATAGGTTTTAGTATGCTTACTCTTGGTCTAGGTTTGAATTATATTGCTTTGATTCATTTGCTTAGTCATGCTTTGTTTAAAAGTTGTTTATTTATGCAGGTTGGTTATATTATTCATTGTTCTTATGGTCAGCAGGATGGACGTAATTACAATGGTATAGGTTCGTTACCATATTTTATCCAGTTACAATTGTTAGTAACTTTGTTTTGTTTGTGTGGTTTGTTTTTTACTAGTGGTTCTGTAAGGAAGGATTTGATTTTAGAAGGGTTTTTTATAAATTCTTATTCTATTGTATTTGCTATGATGTTTTTTGTTTCAGTATTTCTTACTTTTTGTTATAGTTATCGCTTATGATCAAGCCTGCTAAATACTTCGACTAATCCTATATTTCATTATAGTGACAGGATGATTATAAATTTTGTGAGTTTGTTGTTGGTTTTGATGTCTATTTGTTTTATGTGGTGATTTAATATTAATATGCTTTGTATTCCTAGATTTTTTTTATATATTGATCAGTATGTTCCTATTATTTATATATGTTTGTCTGTTTTATGTTTATTTTTAAGGTTTAAATATATTAATAATGAATTAGTTTATAAATTTTTAGCTGACTATTCTCCTTTATTAGCTCAACGTATTTTACCTTATTTTAATTTTAAAGTAGTAGAAATGTTTTTAAATTCTGTTATTCGTAATGCTTTTAGATATTTATTTGTTTTAGGTAGTGGTGGTGCTAAGTATATAATTGCTTATGTTAATTCAGTAGCGTTTATTGTGTTTTTGTTGTTTATTATAATTTTAGAAATTAGTTTGAAACAAAAGATTTAATCTAAATATGATTTCTATTAATATGAGTGATAGCGAATATGGTAGATTTTGGTTTTTTTTTTCAGGGTTTACCCTGAGNNACGTN
>Bangladesh_Human_G22_f1
wmtGATTCGTTTGAGTTTTTATAACCCTGTATTTTGTTTATATTGATTTGTTTGTTTTTAATGATATTTTTTATTTTGCAGGCTATTGCTTTTATTACTTTGTATGAGCGTCATTTGTTGGGTGGTGCTCAGGGTCGTATAGGTCCTACTAAGGTTACTTTTATGGGTACTTTGCAGGCTATACTAGATGGTGTTAAGTTGCTTTCTAAGGAGCAGATTATTCCTGTTAATGCTTCTCCTGTTTTGTTTTTATTGGTTCCTGGTGTTTCTTTTGGGGTTATGTATTTAGAGTGGTTAACTTTACCTTTTGTTTATGAGTTTATGTCGTTTGAATATTCTATGTTGTTTTTTTTATGTTTAATTGGTTTTTCTGTTTATGGTAGTCTTATGAGTGGTATTATTTCTAAGTCTAAATATGCTATGTTAGGTGCTATTCGTGCAAGTAGTCAGTCTATTTCTTTTGAAATTGCTTTTGCTTTGTTTATGTTGTGTGTTATGGTTCATCTTAATACTTTTAGTTTTTCTAGTTATTTTAGTTTTAGTATGATTATTCTTTTATTACCATTTTTAATTATGGTGTTGGCTGAGTTGAATCGTGCTCCTTTTGATTTTGCTGAGGGTGAGAGTGAGTTGGTAAGTGGTTATAATATTGAGTATTCTAGTGTTGCTTTTGTTTTATTATTTTTGAGTGAATATGGTGCATTATTATTTTTTAGTGTTTTATTTGCTTATTTGTTTTGTGGTGGTTATTTAATTTTTAGTTATGTTTTTTTCACAATTGTAATTTTTATTCGTGCTGCTTTTCCTCGTTATCGTTATGATAAAATAATGGAGTTTTTTTGATTTACTATGCTTCCGGTTGTTTTGGTGTTATTGTTCTTTAATGTTATGATTTTTTATTCATAAAAAAGTGTTTTTACACGTGAATTTTTGATTTCAATTGAATTTTTTATGGTATTATGTTTTTAATTGGATTTTCTATGGAAAAAATTACTTTTGTTGTTTAATATATTATGAATATAATATATTTAAGAAGTAAAGATAATGTCTATAAATCTTTGTTTTTTGGTTTTATTATTGGCCGCACTCATGGAGTCATGCATTCGAGCACGAATTGGGAGTGGCGTGGTATACATGACGTATAAGAGGGCGGCCAATATATGTAGAGTATTGATGGATATATAGGCAGGTCTTCTAAACTTGTTCAGAGCTAATAACTCGTCCATTTAATGGTTTGTATGAATGTGAATTTGTTTTTATTAATTTCTTATTTTTTTATGATTTTAGTTGTTAATATGGTAACTTCTAATGTTATTGTATGGTGGGTGATGTTTTTGTTGATGACTCTTGGTTTTATTTGGTTTAATCATGATAATCAGTCTCGTTCTAGGATGATTAGTTATTTTATTATTCAGGAGGTTTTGGGATTTTGTTTTTTGTTGGTTAGTGTTAGGTGGATTCAATTTGTTATTTTGTTGATAAAGGCTGGTGTTGCTCCTTTCCATTTTTGAGTTTTTAGTGTTACTAATAATATTTCTGGTTTGGGTGTTATGTGGTTTTTGACTTTTCAAAAGTTACCTTTTGTTCCTGTTATTCAGTGTATGATTAGTTCTGATTTTTTATATGTTCTTTTGTTTGGTATTATTCTTTGTTATTTTCAGTTGATTTTTGTGAAAGGTTATAAGAATATGTTAGTTCTTGGTTCTACTGAGTCTTTTAATTGGTTAATGTTGATTATGGCTTTTAGTTTATTTTCTGGTTTATTGTTGAGTTTGATTTATGTTGTTTTTTTTTTTTTGTTGTTAGATCATGGTAGTTCTAAGGGTTGGTTTGATCATTTTAATTGGGAGACTGTTTTAGTTTTTTTGAATGTTCCTTTTAGTATGTCTTTTTTTATTAAGTTTTTTTCTTTAATTTCTGTTTTTAATTATACTAGTTTTATGGTTTTGTTAGTTTTATTTTCTATGTTTATATCTATGTTGAGTTTTGGTTATTGACTTGTTAATATGAGTGTGAAGTTTTATTATGAGGGGTTTAAAACTCGTAGTTATTGGTATTGAATTGCTTATCCTTTAATGTTTATGTGTTTGGTTTAGGGAATTAGTATATTTAGTATATTCGACTTGCATTCGAAAGGTTTTTATTCTCTATTTGTTGTTGGTGTAGTATAATATAATACATCTGTTTTAAGCGCAGAAGCTTTATCTCCAACTGAGGCAATAGTGTAATTTAGCATATCTCATTTTCGCTGAGAGGGTAGGTTTGCCTTATTGTTGGCGTTCCCACATAAGTGGGTACAACTGAGTTTGATAATGGCTCGAGACGGGATAAAATGGTATTATGTAAGTTTCATTTACAGAGTGAACAATGAAATTCGATTCCGGCAATATATCGTTTGCTAAAAGGGTGTACCAGAAAGATCGGATAGACCCCCTAAACTTGTACTTTAAATGTGTTATTCCTGCGATTACATCTTGTATAAAATTCGTTTGATTGTATTTACAACTGTACAGTGCAATGTGGCAGTTCTTTTATAATTCTGACGTGGGAGATAAGATTGGAGAAAAGACCCGGATTAGTACCCGGTTATTCCAAATTAATAAGTTTTCAGGAGTAAAGTAATATTTAAACTGGAAGTATATTGGGAGTACCCTAAATTATCCTTGGAGCCTGAGTAGTAATCGAGATCCCTCGTTATCAGCTTAAACTATGGTCGCATGTATGTTCGTCAAAGGTGCTCGTTAAAGGTGTTGCCGCAAGAGATGGGTTTTCTAGTAGGACAGATAAATACCTGGTATATGTTTGAGTGTGTAATTTGGGCTACAGTGCCGTAGGGCGAGTTAGTTCGGATTATCTGGAGAGATTTGGATATGAAGATGTAAAGGACAGTAAAGTGCTGTTTAATGGGTGCTTGAAGAATACCTAGGGTAGGTACAAATCATCCATCAATTGCCCACAGGGGAGTAAGTTGTAGTAAAGTAGGTGTAGGGGAATCTGTACCTAGTAGGGGACTATTTATGGTTTGGATTTGAAATCCGGATTAGGTTTAATTAACCGTAGTCTTTTATAGATCCTTTAGTATAGTTTAGTATGCTCGACTTCCAATCGAGAGGTTTTAAGGATTAATGGCTTTAGTTTAAGTAGAATATCTGGTTTTGGTCCAGAGGGTTTAAGCCATAAGGTTATCCAGTGAATAGTTTAATTTAGAATATGGTATTTGGATTACCAAGGTTCAAATCACTGAATTCATCATTTTACTTTATTGGATGTTGCTTTATTTTTGTTTATTATGCAGTTTATTTTCTGTATGAATTATAGAACTATTGGTTATGCTCAGGAGGCGTTTATAAAGTCTCTTAAGAATTTGTTTGATTTTAACAAAAATATACCTAACAGGTATTGATTAACTACTTATTTATTTATTTTTTTGTTGGTTTTTACTTTAGGTGGTTTCTTACCTTATTCATTTCCATTTTTTAGTATGGCTGAATTTACTTTGGTGTTTAGGTTGATGGCTTGAATGACTAGGTTTTTAACTTTTATTTCTAGTGAACGTTTTTCTTTATATCTTTATAAAAAGGGTTATAATTGGTTTAAGGCGTTTTTTTTAATTCCTATTGAGATTGTTAGTGAGTTTAGTCGTCCTCTTGCTTTGACTGTTCGTTTAACTGCTAATGTTTTAGTTGGTCATATGTTGATGCAATCTATGTATTATTTAGTTACTTTTGTTTCTCCTTTGTTTATTATTGGTTATGTATTTTTAATTATAATGGAGTGTCTTGTATTATTGATTCAAAGTTATATTTTTGCTCGTTTGGTGCAGTTTTATTTAAATGAGTAATTTTTTGACTGGTTAGCTTAAGTTTAAAGCACTAGACTTTTAATCTGGGTATGGCGTGACCACCGGTTAAATATGTTATGTTAAATATATATTGGGATTGCATCCCATTAGAGGAAAATTTACAATGATTTTGTATAATTGAAATATAGGGTAAGATGTCCATTTTGTGTTATTGTTACAAAATAACTTTTAATGGGTCATGGTGCTGAAATATCGTCCTATATGATATCAGTTTTTATTTTATATACTAGAAAATTGTAACTTTAGTTTTACCATGTGTCAGTGTCAAGGATCCGTAGTGTCTTTGATTTCTAGTGTTACAACTATACTGGGAATTGGGTTTTATTTATATTTATATTTTATAAGTCATTATAAAATAAATTATCTCTGAATTAGTAGATTTGTAAAAGTTAGTAGGTGTTTTGAATATAATAGGAGAACTCAGAAACGAGATCAAATGTTTATTAAAGACTTAGGGTAACAAGTATACCTGACTTCTGCCCGATGTACGTATGTATCAATGGCAGACTTAGCGTGAGGTCATTAAGGTAGCAAAATCATTTGTTTCTTTATTGGATTCCAGTATGAATGAAGGTTTGGTTAGTGTTCTTTCTTTTTTTTTATCGAATTTATTATCCATCTAAGAAATGATGGGTGCATTACTACAAAGATAAGTCTTCGGAAACTCTGTTGGTGTGTATTCAATGAGTTTACATGCTGAGTTAACTAGGGAAGTTAATTATATAATCATCTTTTTCCTGTTTTCATAATAAAGAGTTACTTCGGAGTTAACAGAAATTCATACTTGATATAGTGACTTATATTAGGGTAAGTTTTACATCGATGTTGTATCTCCACATACTGAGAAAGAATAAGGCTTGGTAATCCAGACTGTTCTTCTATGAGATAGTGGGACGTGATATTAGTTTAATTCGACGTAAGTCAGAATTGTTTATCTTGAGTATTGCTTATATGTAGTATGTTTAGTACGAAAGGAATTACACTAAAGTGTTACACTATTTTATTAAGTTGGATTTAGCTGCTCTAGTTTATATTTAGAATATGCTACTTGTAATAGTAAGGTTTATAGCAGTAAGGGGCTTAGTATATTTAGTACAATGGTCTGTAAAACTGGAAGTTTATGCCCTTGATATAATAATGAGTGGTAACGAGTTATTTGGATTTTTAGCTTCTTAGTATATTTAGTATATCTGTTTGTGGTACAGATGGTTGATGGGGCTTGTGTTTATTTTACATTCTGTAATTTTTTTTTCTTTCTTTTTTGTTTGTTTATTTTATCTTGTAAACTTGTTATTGAGTTATAGTTATTCTAGTCGTAGTAAGGTTGGTGCTTACGAATGTGGTTTTGCTACTGTTGGTAAGATTCAGAGTTCTTTTTCTATTCATTTTTTTGTTATTATGTTATTGTTTGTTTTGTTTGATTTGGAAGTTGTGATGTTTGTTGGTGTTTTGGTTACTGATGTTAATTCTTTGTCTACTTTTTTATTGCTGGTGGTTTTTATTGCTGGTGGTTTTTATATGGAGTGATGGTATGGCAAGTTGCGTTGAGTAGTTTAATTTTGTATTACCCATTTAGTTTATATTTTAAAACATGGCTCTGAAGAAGCTAAGAATTTTCATGGGTGGCGGGTTTAAGTTAAGTTTAAACTAGCGGTCTTCAAAACTGAAAATTTATACCCGTTGTTTTTAAGCTTTTAAAGAATTCTTTAATTAATCTTCCTGCTAGGAAGTCTCTTACTTTACATTGGAATTATGGTAGTATGCTTGGTATAATTTTGGTGATGCAGGTTTTTACTGGTTTTTGTTTAGCTATATATTATGTAGCTGATTCTGGTTTGGCTTTTGATTCTGTTCAATATATTATATATGAGGTTAATAATGGTTGGTTCGTTCGTCTTATACATATGAATGGTGCTAGTTTGTTTTTTATTTTTTTATATCTTCATTTTTTTAAAGGTTTGTTTATGTTTAGTTATCGTTTGTCTATGGTTTGGGTTACTGGTTTGGTAATGTTTTTGATGGTGATAGGTGTTTCTTTTATGGGTTATGTTTTGGTTTGGGCTCAAATATCATTTTGAGCTGCTGTTGTTATTACTAGTTTGTTGAGTGTTATTCCTTATTTTGGAAATTCTTTGGTGATGTGGGTTTGAAGTGGTTTTTCTGTTGGTAGGGCTACTTTAAAGTTTCTTTGTATTTTACATTATTTATTACCTTGGGTTTTGTTTTTATTAATTATGGTTCATTTAATTATGTTGCATAATACTGGTAGTACTTCTAGTTTATATTGTCATGGTGATTATGATAAGATTAATTTTTATCCTTATTATTTTGTAAAGGATGGTTATAATGTTTTGGTTTTCATGGTTTTTATTGCTTTTGTTTTAGTTTATCCTTATTTTTTTAGTGATCCTGAGATGTTTATTCAAGCTGATCCTATGACTAGTCCTGTTCATATTGTACCTGAGTGGTATTTCTTGTTTGCTTATGCTATTTTACGTGCTATTCCTAATAAAGTTTTAGGTGTGGTTATGTTGTTAGCTAGAATTTGTGTGTTCTTTGCTTTCGCATTTATTAAAAATTATACTTCACCTTTAGTAAATTTAAATAAGTTTATGGTGTTTAATTTTTTGTTTATTGGTATTCTTTTAAGTTGATTAGGTCAATGTCCTGTAGAGACTCCTTATAATGTTTTAAGTGTTATTTTTACTTGTATGTATTTTATTTGTATTTTTGTTATGTTGTTGTATAATTGGTTAACTTATTATTTGTTTAAATAATAGGGTTTTAGTTTATTGAGAATATATCGTTTACACCGATGAGGTTAATAACCCTTTTTTTTGGGCGTTAAATAGATATTCCTATGTTCAGTTGCGGTCTGAAAAGATATATGCCTTTTGTTGTTATATTTTTGGTTTAGTTTATTGACGTTTTTGTTTAAGGGTAATCGTATGATTTATATTTTAATTGGTATTGAGTTTTTGGTTTTAAATGTTTTTTTATTGTTTAGTCAGTTGTTAAGTGCTATGGCGTTTTTTATTCTGTTGTGTTTTAGTGTGGTTTCAAGTGTTTTAGGTTTGGTTTTATTAGTTGTGCAAATTAAGTCTTTTGGTACTGATAATTGTATTTTCTATCCGAATTAGTAAAATATATTATATCGCCTTGATATGGTGAAGTTCCTTTATAGGGATTCGGTAGTGGGTTTAGTATAATATAATATGTTAGGTTTAGGTCCTAAGGATTGAATGCCCATTTTGTTTGGAAATAGTTCAAAGTATTATAGTGGTATTTCTTATTGGTTTGAGTCTTCTAATCATAAGGATATTGGTACTTTATATTTGATTTTTGGTATTTGGTGTGGTATAGTTGGTTCTGCTTTATCTATGTTGATTCGTATGGAATTGAGTAAGCCTGGATTTTTTATTGGTGATGGTCAATTGTACAATTCGATTTTAACTGCTCATGCTATTTTGATAATTTTTTTTATGGTTATGCCTGCAATAATTGGTGGTTTTGGTAATTGAATGGTTCCTTTGATGTTGGGTGCTCCTGATATGAGTTTTCCTCGTTTGAATAATATTAGTTTTTGATTATTGCCAAGTTCTTTAATTTTGTTATTAACTGCTTGTTTTGTTGATTCTGGTTGTGGTACTAGTTGAACTGTTTATCCTCCTTTGTCTACTATGGGTCATCCTGGGAGAAGTGTTGATTTGGCGATTTTTGCTTTACATTTAGCTGGTGTTAGTTCTATTTTGGGTGCTATTAATTTTATGTGTACTACTAAAAATCTTCGTAGTTCTTCAATTAGTTTAGAGCATATAAGTTTGTTTGTTTGGACTGTATTTGTTACTGTGTTTTTGTTGGTACTTTCTTTACCTGTTTTAGCTGGTGCTATTACTATATTATTGTTTGATCGTAATTTTAATACTTCTTTTTTTGATCCTAGTGCTGGTGGTAATCCTTTAATTTATCAACATTTATTTTGGTTTTTTGGTCATCCTGAGGTTTATATTTTAATTCTTCCTGCTTTTGGTATTATTAGTCAAAGTACTCTTTATTTAACTGGTAAAAAGGAGGTGTTTGGTACTTTAGGTATGATTTATGCAATTTTAAGTATTGGTTTAATTGGTTGTGTTGTTTGGGCTCATCATATGTATACTGTTGGAATGGATATTGATTCTCGTGCTTATTTTACTGCTGCTACTATAATTATTGCTGTGCCTACTGGTGTAAAGGTGTTTAGTTGATTGGCTACTTTATTTGGTTCACGTTTAGTTTTTCAACCAGTATTATTATGGGTAGTTGGTTTTATTTTTTTATTTACAATAGGTGGTATAACTGGTGTTATGCTTTCTAATAGTAGAATTGATATTGTTTTACATGATACTTATTATGTAGTTAGTCATTTTCATTATGTTTTAAGTCTTGGTGCTGTGTTTGCTTTGTTTTGTGCTGCTTCTTTATGATGAAGTACAATTACTGGGTTTGTTTATGATAAAATAATGATGTGTTGTGTGTTTTTTTTATTTTTTATTGGTGTAAATTTGACGTTTTTTCCTTTACATTTTGCCGGTTTACATGGTTTTCCTCGTAAGTATGTTGATTATCCTGATGTGTTTGCTGTTTGAAATGTTATTAGTAGTTATGGAAGTATAATTAGAATGTTTGCTTTATTTTTATTTATTTATGTTTTAGTTGAGAGATTTATGTCTTATCGTTTAAGACTAGTAGATTATTTTTATAATAATAGCCCTGAGCATATGTTATCAAATATTGTTTTTAGTCATTCTTATCAATCAAATATTTATTTTAGTGTAAAAAATTTGGGAATTAGTATAAATGAGTATAGTTGACTGTTAATCAAGTGGTTATATTCCCAGTTCTCAGGGTTCTTAGTATATATTAGTACAGTTGATTGCAGATCAAATAGATAATGGACCTTATTCATCATAGTTTTTATTGGTTGGCTTTTAGATTGTTTTTATGTTATACTAGTTACATTAATATAGATCCCTTGAAATCATGTTTGTTATTGGTTTTAAGGATGGCTGTTATGTTACCTGTTTTAGGTATTACTTCTCATGCTTGATATGCTTATTTTGTTTGTATATTATTTTTAAGTGGTATTTTTGTTATTATGGTATATTTTTCTAGTTTATGTAATTATTTACATGTAAGTCATAATATGGGTTTGTTGGCTTTGTTTATATTGTTAATTAGTTTGACTTTAGTTTATAATTATAACTGATGTTTAATGAATTTAAGTTCATTTTATTATAGTGTTTATTTTAATTGGATGTTGTTTATTATTGTAGTAATATTAATTTTTATTAATATTGTTAATTTATTAATTACTGGTAAAGGAGCACTTCGTAAATTTTAGTGAGGTAGGATAAATTAGTCTAGTGGGTTCATACCCCATAGGTGGTCTACGACCCCTCATTATAAGTGTGAGAGATAGCGAACACGTAGAATTTGGTTTTTTTTTTTGAGATATGKTTTTTGGCTTAGCCATTTGTTTTTATCTCTTTGTTTAATTATTTTCAAGGTTTTTCTATGCCTATGGCTGGTAGTAAGTTTGCTGTTTATATGGATTGGTTTCATAATTTTAATTGTAGTTTATTATTAGGTGTTTTGACTTTTGTTGCTGGTATGATTTTATACTTATTTTTGAATAAGTATACTTATAAGAATCATAAAATTGAGTATCAATTTGGTGAGTTAATGTGTAGTATTATTCCTACTGTTATTTTGTTAATGCAGATAATCCCTTCTTTGTCTATTCTTTATTATTATGGTTTAATGGCTACTGATAATTCTTTGACTGTAAAGGTTACTGGTCATCAGTGGTATTGGTCTTATGAGTATGCTGATATTGAGGGTCTTGAGTTTGATTCTTATATGAAACCTCTTGATTCTTTAAGTTTGGGTGAGCCTCGTTTGTTGGAGGTAGATAATCGTTGTGTTGTTCCTGTCAATACGAATATTCGTTTTTGTGTTACTTCTGCTGATGTTATTCATTCTTGGGCTCTTCCTAGTCATGCTATTAAATTGGATGCTATAGCTGGTGTTCTTTCTACTGTAAATTATAATTTTCCTATGGTTGGTGTGTTTTATGGTCAGTGTAGTGAAATTTGTGGTGCTAATCATAGATTTATGCCTATTGCTTTAGAGGTTACTACTCCTGAGTTGTTTAAAGATTGGGTGATGGGTAATGTTATGTCTGAGTAGTTGGGATATTTATTTGGTTTTAAACCTTGGTTTTTTATCCTGTTGTTTCATAATTTTCATATTTTGACTTTATCTAGTTATCCTTTTTTAATGTCTATATCTGCTTTGGGTCTTACTACTTCTTTGGTGGTTTGGTTTAAGTTTGGTATTTATTTTGGGGTTTTGTTTAGTTTGTTTGTTTGTTTGTATGTTGGTTTATTGTGGTCTAAGGATATTTGTATGGAGGGTATAAGTGGTTATCATAATGTGTTTGTTATGGATGGTTTTAAGTTTGGTTGTTTGTTATTTATTTTTAGTGAGTTTATGTTCTTTTTTGGTATTTTTTGGACTTTTTTTGATGCTGCTTTGGTTCCTGCTCATGAGTTGGGTTTAACTTGGTCTGCTATGGGTTTAAATATGGTTAATCCATTTGGTCTTCCTTTATTTAATACTATTATTTTATTAAGTAGTGGTGTTACTGTTACTTGGTCTCATTATTCATTATTGTGTAATAAGGATTGTAAGCTTGGTTTGATTTTGACTATTTTATTAGCTGTTTTGTTTACAGCTGTTCAGCTGTTTGAGTATTATTCTGCTTCCATGTCAATTGCTGATGGTGTGGTTGGTAGGATTTTTTATTTTTCTACTGGTTTTCATGGTTTACATGTGTTTCTTGGTACTTTATATCTGGCTTTTAATTTATATCGTGTTTTAAGTTATCAGTTAAATTATAATCACCATTTATCTTATGAGTTTGCTATTTTATATTGGCATTTTGTTGATGTGGTTTGGTTGTTCTTATTTGTATTTGTTTATTGATGAGCTTATTAAAAGCTTTAGTATAATTTAGTATGTCCCGCTGTCAATGGGGAGGTAGTAAAAGCTTTAATTATTGAATTTTTGTTGTTGTCTTTGACTTTTTTTCGAAATATACATTTGTTTTTTTTGTTTTTGTTGTTGTTTTGTTTGAGTGCTATAAATGTTTATAGTTGACATGGTTTGTTTTTTTTTATTGATTCTCAGGTATTTGTGGCTATAATGTTTATGTCTATGTTTATTCTTGGTTTGATTATTTTTACCGAAAAGAGTCGTGGTTTGTTGTATCTTTCTCAGGCTTTGGTGTTTATTAGTGTTTTATTTTTTATTCCCGGGAATGTTTTAATGTTTTATTTATTGTTTGAGTTGTCTATGTTTCCTATTCTTATTATGATTTTGGGTTATGGTTATCAAATTGAGAAGCTTAATTCTTTTTATTATTTGTTGTTTTATGCTTCTTTTTGTTCTTTTCCTTTTTTATTTGTTTACTTGAATATGGATTTTAGTTTTATACTGGTTTATTTTGATATGGTTTTGTCTTGGGAGGTTGTTTTTATTCTTAGTTTGACTTTTTTAATGAAGTTTCCTGTGTTTTTTCTTCATCTTTGATTACCAAAGGCTCATGTGGAGGCTCCTACTACTGCTTCTATGTTATTAGCTGGTTTGTTGTTGAAGTTAGGTACTGTTGGTTTTATTCGTATTATGAAGTGTTTGTCTTATTGTCATTTAAATTTTTATTTTTTGATTGCTTTTCTTGGAATGATTTTGGCTGCTTTTAGTTGTGTTTTTCAAAGAGATGTTAAGGCTATGGCTGCTTATTCTTCTATTACTCATATAAGGTTTTTGTTATGTACTTTGTTGTTTATGAGTATGTCTGGTAAAACATCTTCTATTTTGATAATGGTTGCTCATGGTTATACTTCTACTTTGATGTTTTATATGATTGGTGAGTTTTATTCTGTTTCTCATACTCGTATGGTTTATTATTTTAATAGTTTAATAAATTCTAGTTTATTTTTTTCTATTATGTTTGCTGTTTGTATGTTATCTAATTGTGGTACTCCTCCAAGGCTATCGTTTATTGCTGAGTTTATGTCATTTAGTAATATGTATTGTTTATTTGGTGGTTTTTTTTTAGTGTTTTTTGTGTATTTTGTAGTTTCATTTTATTATTCTATTTATTTGGTTGTTAATTCGTTTATGGGAAAGTCTTATCATGATTTATCTATTTGGAATGTTTATTGTTTGGTACCTATTTTGTTAATGTGTTTTAATGTTTTTTGGTTTAATTTGATTTTTTAGTAAGTTTTTTTTTTTGGTAGTACCAGGGTTTTTACTTACTTGTTTTATATGTAGTTTGTGTTAGTTTATTTATGGTTTGTTTGTTAAGCTTATTTTTGTTTTTACCTCAGATGAAGTTAGGGATTTATTTGTTGGATTGAAGTTTTTTTGGTTTAAAGTTGAATTTTAGATTTGGTAATTTGTTTTTTTCTGTTATTTTGTTGTTGGTGAGGGTGAGTGTTTTGTATTATTCTTTATATTATATGAATGGTGAGATTAATTTTTATTATTATATAATGGTTTTATTAATTTTTATTGGTAGTATGTTTGGTTTGATTTTTGCTAATTCAGCTTTTACTATAATGTTATATTGGGATTTGTTGGGTGTTTCAAGATTTTTTTTAGTGTTGTTTTATAATAACTGAGATTCTTGTTCTGGTTCTATAAATACTGTATTGACTAATCGTTTAGGTGATTATTTTATTTTTATGTTTTTTGCTTTATCTTTTTTTGGTGGTTATTATTTTTTTAGTTTTTCTTTGGTTAGTATATATTTTGTATTGTTTTTACTTTTAGCTGCTTTTACTAAAAGTGCTCAGTTTCCTTTTAGTGGTTGATTACCTAAAGCGATGAGTGCTCCTACTCCTGTTAGTGCTTTAGTTCATAGTAGAACTTTGGTTACTGCTGGTTTGGTGTTATTAATAAATTTTAATCTGATTAATTTAACTGTTCCTGTTCAGAGTGTGTTGTGTTGAGTTGGTTTATTTACTATGTTTTTTAGTTCTGTTTCAGCTTTAGTTGAAGCTGATTTAAAAAAAGTTGTTGCTCTTAGTACTCTTTCTCAAATAGGTTTTAGTATGCTTACTCTTGGTCTAGGTTTGAATTATATTGCTTTGATTCATTTGCTTAGTCATGCTTTGTTTAAAAGTTGTTTATTTATACAGGTTGGTTATATTATTCATTGTTCTTATGGTCAGCAGGATGGACGTAATTACAATGGTATAGGTTCGTTACCATATTTTATTCAGTTACAATTGTTAGTAACTTTGTTTTGTTTGTGTGGTTTGTTTTTTACTAGTGGTTCTGTAAGGAAGGATTTGATTTTAGAAGGGTTTTTTATAAATTCTTACTCTATGGTATTTGCTATGATGTTTTTTGTTTCAGTATTTCTTACTTTTTGCTATAGTTATCGTTTATGATCAAGCCTGCTAAATACTTCGACTAATCCTATATTTCATTATAGCGACAGGATGATTATAAATTTTGTGAGTTTGTTGTTGGTTTTAATGTCTATTTGTTTTATGTGGTGATTTAATATTAATATGCTTTGCATTCCTAGATTTTTTTTATATATTGATCAGTATGTTCCTATTATTTATATATGTTTGTCTGTTTTATGTTTATTTTTAAGGTTTAAGTATATTAATAATGAATTAGTTTATAAATTTTTAGCTGATTATTCTCCTTTATTGGCTCAACGTATTTTACCTTATTTTAATTTTAAAGTAGTAGAAATGTTTTTAAATTCTATTATTCGTAATGCTTTTAGATATTTATTTGTTTTAGGTAGTGGTGGTGCTAAGTATATAATTGCTTATGTTAATTCGGTAGCGTTTATTGTGTTTTTGTTGTTTATTATAATTTTAGAAATTAGTTTGAAACAAAAGATTTAATCTAAATATGATTTCTATTAATATGAGTGATAGCGAATATGGTAGATTTTGGTTTTTTTTTTCAGGGTGTACCCTGGGGGACGTN
>Bangladesh_Human_V132_f1
wmtGATTCGTTTGAGTTTTTATAACCCTGTATTTTGTTTATATTGATTTGTTTGTTTTTAATGATATTTTTTATTTTGCAGGCTATTGCTTTTATTACTTTGTATGAGCGTCATTTGTTGGGTGGTGCTCAGGGTCGTATAGGTCCTACTAAGGTTACTTTTATGGGTACTTTGCAGGCTATACTAGATGGTGTTAAGTTGCTTTCTAAGGAGCAGATTATTCCTGTTAATGCTTCTCCTGTTTTGTTTTTATTGGTTCCTGGTGTTTCTTTTGGGGTTATGTATTTAGAGTGGTTAACTTTACCTTTTGTTTATGAGTTTATGTCGTTTGAATATTCTATGTTGTTTTTTTTATGTTTAATTGGTTTTTCTGTTTATGGTAGTCTTATGAGTGGTATTATTTCTAAGTCTAAATATGCTATGTTAGGTGCTATTCGTGCAAGTAGTCAGTCTATTTCTTTTGAAATTGCTTTTGCTTTGTTTATGTTGTGTGTTATGGTTCATCTTAATACTTTTAGTTTTTCTAGTTATTTTAGTTTTAGTATGATTATTCTTTTATTACCATTTTTAATTATGGTGTTGGCTGAGTTGAATCGTGCTCCTTTTGATTTTGCTGAGGGTGAGAGTGAGTTGGTAAGTGGTTATAATATTGAGTATTCTAGTGTTGCTTTTGTTTTATTATTTTTGAGTGAATATGGTGCATTATTATTTTTTAGTGTTTTATTTGCTTATTTGTTTTGTGGTGGTTATTTAATTTTTAGTTATGTTTTTTTCACAATTGTAATTTTTATTCGTGCTGCTTTTCCTCGTTATCGTTATGATAAAATAATGGAGTTTTTTTGATTTACTATGCTTCCGGTTGTTTTGGTGTTATTGTTCTTTAATGTTATGATTTTTTATTCATAAAAAAGTGTTTTTACACGTGAATTTTTGATTTCAATTGAATTTTTTATGGTATTATGTTTTTAATTGGATTTTCTATGGAAAAAATTACTTTTGTTGTTTAATATATTATGAATATAATATATTTAAGAAGTAAAGATAATGTCTATAAATCTTTGTTTTTTGGTTTTATTATTGGCCGCACTCATGGAGTCATGCATTCGAGCACGAATTGGGAGTGGCGTGGTATACATGACGTATAAGAGGGCGGCCAATATATGTAGAGTATTGATGGATATATAGGCAGGTCTTCTAAACTTGTTCAGAGCTAATAACTCGTCCATTTAATGGTTTGTATGAATGTGAATTTGTTTTTATTAATTTCTTATTTTTTTATGATTTTAGTTGTTAATATGGTAACTTCTAATGTTATTGTATGGTGGGTGATGTTTTTGTTGATGACTCTTGGTTTTATTTGGTTTAATCATGATAATCAGTCTCGTTCTAGGATGATTAGTTATTTTATTATTCAGGAGGTTTTGGGATTTTGTTTTTTGTTGGTTAGTGTTAGGTGGATTCAATTTGTTATTTTGTTGATAAAGGCTGGTGTTGCTCCTTTCCATTTTTGAGTTTTTAGTGTTACTAATAATATTTCTGGTTTGGGTGTTATGTGGTTTTTGACTTTTCAAAAGTTACCTTTTGTTCCTGTTATTCAGTGTATGATTAGTTCTGATTTTTTATATGTTCTTTTGTTTGGTATTATTCTTTGTTATTTTCAGTTGATTTTTGTGAAAGGTTATAAGAATATGTTAGTTCTTGGTTCTACTGAGTCTTTTAATTGGTTAATGTTGATTATGGCTTTTAGTTTATTTTCTGGTTTATTGTTGAGTTTGATTTATGTTGTTTTTTTTTTTTTGTTGTTAGATCATGGTAGTTCTAAGGGTTGGTTTGATCATTTTAATTGGGAGACTGTTTTAGTTTTTTTGAATGTTCCTTTTAGTATGTCTTTTTTTATTAAGTTTTTTTCTTTAATTTCTGTTTTTAATTATACTAGTTTTATGGTTTTGTTAGTTTTATTTTCTATGTTTATATCTATGTTGAGTTTTGGTTATTGACTTGTTAATATGAGTGTGAAGTTTTATTATGAGGGGTTTAAAACTCGTAGTTATTGGTATTGAATTGCTTATCCTTTAATGTTTATGTGTTTGGTTTAGGGAATTAGTATATTTAGTATATTCGACTTGCATTCGAAAGGTTTTTATTCTCTATTTGTTGTTGGTGTAGTATAATATAATACATCTGTTTTAAGCGCAGAAGCTTTATCTCCAACTGAGGCAATAGTGTAATTTAGCATATCTCATTTTCGCTGAGAGGGTAGGTTTGCCTTATTGTTGGCGTTCCCACATAAGTGGGTACAACTGAGTTTGATAATGGCTCGAGACGGGATAAAATGGTATTATGTAAGTTTCATTTACAGAGTGAACAATGAAATTCGATTCCGGCAATATATCGTTTGCTAAAAGGGTGTACCAGAAAGATCGGATAGACCCCCTAAACTTGTACTTTAAATGTGTTATTCCTGCGATTACATCTTGTATAAAATTCGTTTGATTGTATTTACAACTGTACAGTGCAATGTGGCAGTTCTTTTATAATTCTGACGTGGGAGATAAGATTGGAGAAAAGACCCGGATTAGTACCCGGTTATTCCAAATTAATAAGTTTTCAGGAGTAAAGTAATATTTAAACTGGAAGTATATTGGGAGTACCCTAAATTATCCTTGGAGCCTGAGTAGTAATCGAGATCCCTCGTTATCAGCTTAAACTATGGTCGCATGTATGTTCGTCAAAGGTGCTCGTTAAAGGTGTTGCCGCAAGAGATGGGTTTTCTAGTAGGACAGATAAATACCTGGTATATGTTTGAGTGTGTAATTTGGGCTACAGTGCCGTAGGGCGAGTTAGTTCGGATTATCTGGAGAGATTTGGATATGAAGATGTAAAGGACAGTAAAGTGCTGTTTAATGGGTGCTTGAAGAATACCTAGGGTAGGTACAAATCATCCATCAATTGCCCACAGGGGAGTAAGTTGTAGTAAAGTAGGTGTAGGGGAATCTGTACCTAGTAGGGGACTATTTATGGTTTGGATTTGAAATCCGGATTAGGTTTAATTAACCGTAGTCTTTTATAGATCCTTTAGTATAGTTTAGTATGCTCGACTTCCAATCGAGAGGTTTTAAGGATTAATGGCTTTAGTTTAAGTAGAATATCTGGTTTTGGTCCAGAGGGTTTAAGCCATAAGGTTATCCAGTGAATAGTTTAATTTAGAATATGGTATTTGGATTACCAAGGTTCAAATCACTGAATTCATCATTTTACTTTATTGGATGTTGCTTTATTTTTGTTTATTATGCAGTTTATTTTCTGTATGAATTATAGAACTATTGGTTATGCTCAGGAGGCGTTTATAAAGTCTCTTAAGAATTTGTTTGATTTTAACAAAAATATACCTAACAGGTATTGATTAACTACTTATTTATTTATTTTTTTGTTGGTTTTTACTTTAGGTGGTTTCTTACCTTATTCATTTCCATTTTTTAGTATGGCTGAATTTACTTTGGTGTTTAGGTTGATGGCTTGAATGACTAGGTTTTTAACTTTTATTTCTAGTGAACGTTTTTCTTTATATCTTTATAAAAAGGGTTATAATTGGTTTAAGGCGTTTTTTTTAATTCCTATTGAGATTGTTAGTGAGTTTAGTCGTCCTCTTGCTTTGACTGTTCGTTTAACTGCTAATGTTTTAGTTGGTCATATGTTGATGCAATCTATGTATTATTTAGTTACTTTTGTTTCTCCTTTGTTTATTATTGGTTATGTATTTTTAATTATAATGGAGTGTCTTGTATTATTGATTCAAAGTTATATTTTTGCTCGTTTGGTGCAGTTTTATTTAAATGAGTAATTTTTTGACTGGTTAGCTTAAGTTTAAAGCACTAGACTTTTAATCTGGGTATGGCGTGACCACCGGTTAAATATGTTATGTTAAATATATATTGGGATTGCATCCCATTAGAGGAAAATTTACAATGATTTTGTATAATTGAAATATAGGGTAAGATGTCCATTTTGTGTTATTGTTACAAAATAACTTTTAATGGGTCATGGTGCTGAAATATCGTCCTATATGATATCAGTTTTTATTTTATATACTAGAAAATTGTAACTTTAGTTTTACCATGTGTCAGTGTCAAGGATCCGTAGTGTCTTTGATTTCTAGTGTTACAACTATACTGGGAATTGGGTTTTATTTATATTTATATTTTATAAGTCATTATAAAATAAATTATCTCTGAATTAGTAGATTTGTAAAAGTTAGTAGGTGTTTTGAATATAATAGGAGAACTCAGAAACGAGATCAAATGTTTATTAAAGACTTAGGGTAACAAGTATACCTGACTTCTGCCCGATGTACGTATGTATCAATGGCAGACTTAGCGTGAGGTCATTAAGGTAGCAAAATCATTTGTTTCTTTATTGGATTCCAGTATGAATGAAGGTTTGGTTAGTGTTCTTTCTTTTTTTTTATCGAATTTATTATCCATCTAAGAAATGATGGGTGCATTACTACAAAGATAAGTCTTCGGAAACTCTGTTGGTGTGTATTCAATGAGTTTACATGCTGAGTTAACTAGGGAAGTTAATTATATAATCATCTTTTTCCTGTTTTCATAATAAAGAGTTACTTCGGAGTTAACAGAAATTCATACTTGATATAGTGACTTATATTAGGGTAAGTTTTACATCGATGTTGTATCTCCACATACTGAGAAAGAATAAGGCTTGGTAATCCAGACTGTTCTTCTATGAGATAGTGGGACGTGATATTAGTTTAATTCGACGTAAGTCAGAATTGTTTATCTTGAGTATTGCTTATATGTAGTATGTTTAGTACGAAAGGAATTACACTAAAGTGTTACACTATTTTATTAAGTTGGATTTAGCTGCTCTAGTTTATATTTAGAATATGCTACTTGTAATAGTAAGGTTTATAGCAGTAAGGGGCTTAGTATATTTAGTACAATGGTCTGTAAAACTGGAAGTTTATGCCCTTGATATAATAATGAGTGGTAACGAGTTATTTGGATTTTTAGCTTCTTAGTATATTTAGTATATCTGTTTGTGGTACAGATGGTTGATGGGGCTTGTGTTTATTTTACATTCTGTAATTTTTTTTTCTTTCTTTTTTGTTTGTTTATTTTATCTTGTAAACTTGTTATTGAGTTATAGTTATTCTAGTCGTAGTAAGGTTGGTGCTTACGAATGTGGTTTTGCTACTGTTGGTAAGATTCAGAGTTCTTTTTCTATTCATTTTTTTGTTATTATGTTATTGTTTGTTTTGTTTGATTTGGAAGTTGTGATGTTTGTTGGTGTTTTGGTTACTGATGTTAATTCTTTGTCTACTTTTTTATTGCTGGTGGTTTTTATTGCTGGTGGTTTTTATATGGAGTGATGGTATGGCAAGTTGCGTTGAGTAGTTTAATTTTGTATTACCCATTTAGTTTATATTTTAAAACATGGCTCTGAAGAAGCTAAGAATTTTCATGGGTGGCGGGTTTAAGTTAAGTTTAAACTAGCGGTCTTCAAAACTGAAAATTTATACCCGTTGTTTTTAAGCTTTTAAAGAATTCTTTAATTAATCTTCCTGCTAGGAAGTCTCTTACTTTACATTGGAATTATGGTAGTATGCTTGGTATAATTTTGGTGATGCAGGTTTTTACTGGTTTTTGTTTAGCTATATATTATGTAGCTGATTCTGGTTTGGCTTTTGATTCTGTTCAATATATTATATATGAGGTTAATAATGGTTGGTTCGTTCGTCTTATACATATGAATGGTGCTAGTTTGTTTTTTATTTTTTTATATCTTCATTTTTTTAAAGGTTTGTTTATGTTTAGTTATCGTTTGTCTATGGTTTGGGTTACTGGTTTGGTAATGTTTTTGATGGTGATAGGTGTTTCTTTTATGGGTTATGTTTTGGTTTGGGCTCAAATATCATTTTGAGCTGCTGTTGTTATTACTAGTTTGTTGAGTGTTATTCCTTATTTTGGAAATTCTTTGGTGATGTGGGTTTGAAGTGGTTTTTCTGTTGGTAGGGCTACTTTAAAGTTTCTTTGTATTTTACATTATTTATTACCTTGGGTTTTGTTTTTATTAATTATGGTTCATTTAATTATGTTGCATAATACTGGTAGTACTTCTAGTTTATATTGTCATGGTGATTATGATAAGATTAATTTTTATCCTTATTATTTTGTAAAGGATGGTTATAATGTTTTGGTTTTCATGGTTTTTATTGCTTTTGTTTTAGTTTATCCTTATTTTTTTAGTGATCCTGAGATGTTTATTCAAGCTGATCCTATGACTAGTCCTGTTCATATTGTACCTGAGTGGTATTTCTTGTTTGCTTATGCTATTTTACGTGCTATTCCTAATAAAGTTTTAGGTGTGGTTATGTTGTTAGCTAGAATTTGTGTGTTCTTTGCTTTCGCATTTATTAAAAATTATACTTCACCTTTAGTAAATTTAAATAAGTTTATGGTGTTTAATTTTTTGTTTATTGGTATTCTTTTAAGTTGATTAGGTCAATGTCCTGTAGAGACTCCTTATAATGTTTTAAGTGTTATTTTTACTTGTATGTATTTTATTTGTATTTTTGTTATGTTGTTGTATAATTGGTTAACTTATTATTTGTTTAAATAATAGGGTTTTAGTTTATTGAGAATATATCGTTTACACCGATGAGGTTAATAACCCTTTTTTTTGGGCGTTAAATAGATATTCCTATGTTCAGTTGCGGTCTGAAAAGATATATGCCTTTTGTTGTTATATTTTTGGTTTAGTTTATTGACGTTTTTGTTTAAGGGTAATCGTATGATTTATATTTTAATTGGTATTGAGTTTTTGGTTTTAAATGTTTTTTTATTGTTTAGTCAGTTGTTAAGTGCTATGGCGTTTTTTATTCTGTTGTGTTTTAGTGTGGTTTCAAGTGTTTTAGGTTTGGTTTTATTAGTTGTGCAAATTAAGTCTTTTGGTACTGATAATTGTATTTTCTATCCGAATTAGTAAAATATATTATATCGCCTTGATATGGTGAAGTTCCTTTATAGGGATTCGGTAGTGGGTTTAGTATAATATAATATGTTAGGTTTAGGTCCTAAGGATTGAATGCCCATTTTGTTTGGAAATAGTTCAAAGTATTATAGTGGTATTTCTTATTGGTTTGAGTCTTCTAATCATAAGGATATTGGTACTTTATATTTGATTTTTGGTATTTGGTGTGGTATAGTTGGTTCTGCTTTATCTATGTTGATTCGTATGGAATTGAGTAAGCCTGGATTTTTTATTGGTGATGGTCAATTGTACAATTCGATTTTAACTGCTCATGCTATTTTGATAATTTTTTTTATGGTTATGCCTGCAATAATTGGTGGTTTTGGTAATTGAATGGTTCCTTTGATGTTGGGTGCTCCTGATATGAGTTTTCCTCGTTTGAATAATATTAGTTTTTGATTATTGCCAAGTTCTTTAATTTTGTTATTAACTGCTTGTTTTGTTGATTCTGGTTGTGGTACTAGTTGAACTGTTTATCCTCCTTTGTCTACTATGGGTCATCCTGGGAGAAGTGTTGATTTGGCGATTTTTGCTTTACATTTAGCTGGTGTTAGTTCTATTTTGGGTGCTATTAATTTTATGTGTACTACTAAAAATCTTCGTAGTTCTTCAATTAGTTTAGAGCATATAAGTTTGTTTGTTTGGACTGTATTTGTTACTGTGTTTTTGTTGGTACTTTCTTTACCTGTTTTAGCTGGTGCTATTACTATATTATTGTTTGATCGTAATTTTAATACTTCTTTTTTTGATCCTAGTGCTGGTGGTAATCCTTTAATTTATCAACATTTATTTTGGTTTTTTGGTCATCCTGAGGTTTATATTTTAATTCTTCCTGCTTTTGGTATTATTAGTCAAAGTACTCTTTATTTAACTGGTAAAAAGGAGGTGTTTGGTACTTTAGGTATGATTTATGCAATTTTAAGTATTGGTTTAATTGGTTGTGTTGTTTGGGCTCATCATATGTATACTGTTGGAATGGATATTGATTCTCGTGCTTATTTTACTGCTGCTACTATAATTATTGCTGTGCCTACTGGTGTAAAGGTGTTTAGTTGATTGGCTACTTTATTTGGTTCACGTTTAGTTTTTCAACCAGTATTATTATGGGTAGTTGGTTTTATTTTTTTATTTACAATAGGTGGTATAACTGGTGTTATGCTTTCTAATAGTAGAATTGATATTGTTTTACATGATACTTATTATGTAGTTAGTCATTTTCATTATGTTTTAAGTCTTGGTGCTGTGTTTGCTTTGTTTTGTGCTGCTTCTTTATGATGAAGTACAATTACTGGGTTTGTTTATGATAAAATAATGATGTGTTGTGTGTTTTTTTTATTTTTTATTGGTGTAAATTTGACGTTTTTTCCTTTACATTTTGCCGGTTTACATGGTTTTCCTCGTAAGTATGTTGATTATCCTGATGTGTTTGCTGTTTGAAATGTTATTAGTAGTTATGGAAGTATAATTAGAATGTTTGCTTTATTTTTATTTATTTATGTTTTAGTTGAGAGATTTATGTCTTATCGTTTAAGACTAGTAGATTATTTTTATAATAATAGCCCTGAGCATATGTTATCAAATATTGTTTTTAGTCATTCTTATCAATCAAATATTTATTTTAGTGTAAAAAATTTGGGAATTAGTATAAATGAGTATAGTTGACTGTTAATCAAGTGGTTATATTCCCAGTTCTCAGGGTTCTTAGTATATATTAGTACAGTTGATTGCAGATCAAATAGATAATGGACCTTATTCATCATAGTTTTTATTGGTTGGCTTTTAGATTGTTTTTATGTTATACTAGTTACATTAATATAGATCCCTTGAAATCATGTTTGTTATTGGTTTTAAGGATGGCTGTTATGTTACCTGTTTTAGGTATTACTTCTCATGCTTGATATGCTTATTTTGTTTGTATATTATTTTTAAGTGGTATTTTTGTTATTATGGTATATTTTTCTAGTTTATGTAATTATTTACATGTAAGTCATAATATGGGTTTGTTGGCTTTGTTTATATTGTTAATTAGTTTGACTTTAGTTTATAATTATAACTGATGTTTAATGAATTTAAGTTCATTTTATTATAGTGTTTATTTTAATTGGATGTTGTTTATTATTGTAGTAATATTAATTTTTATTAATATTGTTAATTTATTAATTACTGGTAAAGGAGCACTTCGTAAATTTTAGTGAGGTAGGATAAATTAGTCTAGTGGGTTCATACCCCATAGGTGGTCTACGACCCCTCATTATAAGTGTGAGAGATAGCGAACACGTAGAATTTGGTTTTTTTTTTTGAGATATGKTTTTTGGCTTAGCCATTTGTTTTTATCTCTTTGTTTAATTATTTTCAAGGTTTTTCTATGCCTATGGCTGGTAGTAAGTTTGCTGTTTATATGGATTGGTTTCATAATTTTAATTGTAGTTTATTATTAGGTGTTTTGACTTTTGTTGCTGGTATGATTTTATACTTATTTTTGAATAAGTATACTTATAAGAATCATAAAATTGAGTATCAATTTGGTGAGTTAATGTGTAGTATTATTCCTACTGTTATTTTGTTAATGCAGATAATCCCTTCTTTGTCTATTCTTTATTATTATGGTTTAATGGCTACTGATAATTCTTTGACTGTAAAGGTTACTGGTCATCAGTGGTATTGGTCTTATGAGTATGCTGATATTGAGGGTCTTGAGTTTGATTCTTATATGAAACCTCTTGATTCTTTAAGTTTGGGTGAGCCTCGTTTGTTGGAGGTAGATAATCGTTGTGTTGTTCCTGTCAATACGAATATTCGTTTTTGTGTTACTTCTGCTGATGTTATTCATTCTTGGGCTCTTCCTAGTCATGCTATTAAATTGGATGCTATAGCTGGTGTTCTTTCTACTGTAAATTATAATTTTCCTATGGTTGGTGTGTTTTATGGTCAGTGTAGTGAAATTTGTGGTGCTAATCATAGATTTATGCCTATTGCTTTAGAGGTTACTACTCCTGAGTTGTTTAAAGATTGGGTGATGGGTAATGTTATGTCTGAGTAGTTGGGATATTTATTTGGTTTTAAACCTTGGTTTTTTATCCTGTTGTTTCATAATTTTCATATTTTGACTTTATCTAGTTATCCTTTTTTAATGTCTATATCTGCTTTGGGTCTTACTACTTCTTTGGTGGTTTGGTTTAAGTTTGGTATTTATTTTGGGGTTTTGTTTAGTTTGTTTGTTTGTTTGTATGTTGGTTTATTGTGGTCTAAGGATATTTGTATGGAGGGTATAAGTGGTTATCATAATGTGTTTGTTATGGATGGTTTTAAGTTTGGTTGTTTGTTATTTATTTTTAGTGAGTTTATGTTCTTTTTTGGTATTTTTTGGACTTTTTTTGATGCTGCTTTGGTTCCTGCTCATGAGTTGGGTTTAACTTGGTCTGCTATGGGTTTAAATATGGTTAATCCATTTGGTCTTCCTTTATTTAATACTATTATTTTATTAAGTAGTGGTGTTACTGTTACTTGGTCTCATTATTCATTATTGTGTAATAAGGATTGTAAGCTTGGTTTGATTTTGACTATTTTATTAGCTGTTTTGTTTACAGCTGTTCAGCTGTTTGAGTATTATTCTGCTTCCATGTCAATTGCTGATGGTGTGGTTGGTAGGATTTTTTATTTTTCTACTGGTTTTCATGGTTTACATGTGTTTCTTGGTACTTTATATCTGGCTTTTAATTTATATCGTGTTTTAAGTTATCAGTTAAATTATAATCACCATTTATCTTATGAGTTTGCTATTTTATATTGGCATTTTGTTGATGTGGTTTGGTTGTTCTTATTTGTATTTGTTTATTGATGAGCTTATTAAAAGCTTTAGTATAATTTAGTATGTCCCGCTGTCAATGGGGAGGTAGTAAAAGCTTTAATTATTGAATTTTTGTTGTTGTCTTTGACTTTTTTTCGAAATATACATTTGTTTTTTTTGTTTTTGTTGTTGTTTTGTTTGAGTGCTATAAATGTTTATAGTTGACATGGTTTGTTTTTTTTTATTGATTCTCAGGTATTTGTGGCTATAATGTTTATGTCTATGTTTATTCTTGGTTTGATTATTTTTACCGAAAAGAGTCGTGGTTTGTTGTATCTTTCTCAGGCTTTGGTGTTTATTAGTGTTTTATTTTTTATTCCCGGGAATGTTTTAATGTTTTATTTATTGTTTGAGTTGTCTATGTTTCCTATTCTTATTATGATTTTGGGTTATGGTTATCAAATTGAGAAGCTTAATTCTTTTTATTATTTGTTGTTTTATGCTTCTTTTTGTTCTTTTCCTTTTTTATTTGTTTACTTGAATATGGATTTTAGTTTTATACTGGTTTATTTTGATATGGTTTTGTCTTGGGAGGTTGTTTTTATTCTTAGTTTGACTTTTTTAATGAAGTTTCCTGTGTTTTTTCTTCATCTTTGATTACCAAAGGCTCATGTGGAGGCTCCTACTACTGCTTCTATGTTATTAGCTGGTTTGTTGTTGAAGTTAGGTACTGTTGGTTTTATTCGTATTATGAAGTGTTTGTCTTATTGTCATTTAAATTTTTATTTTTTGATTGCTTTTCTTGGAATGATTTTGGCTGCTTTTAGTTGTGTTTTTCAAAGAGATGTTAAGGCTATGGCTGCTTATTCTTCTATTACTCATATAAGGTTTTTGTTATGTACTTTGTTGTTTATGAGTATGTCTGGTAAAACATCTTCTATTTTGATAATGGTTGCTCATGGTTATACTTCTACTTTGATGTTTTATATGATTGGTGAGTTTTATTCTGTTTCTCATACTCGTATGGTTTATTATTTTAATAGTTTAATAAATTCTAGTTTATTTTTTTCTATTATGTTTGCTGTTTGTATGTTATCTAATTGTGGTACTCCTCCAAGGCTATCGTTTATTGCTGAGTTTATGTCATTTAGTAATATGTATTGTTTATTTGGTGGTTTTTTTTTAGTGTTTTTTGTGTATTTTGTAGTTTCATTTTATTATTCTATTTATTTGGTTGTTAATTCGTTTATGGGAAAGTCTTATCATGATTTATCTATTTGGAATGTTTATTGTTTGGTACCTATTTTGTTAATGTGTTTTAATGTTTTTTGGTTTAATTTGATTTTTTAGTAAGTTTTTTTTTTTGGTAGTACCAGGGTTTTTACTTACTTGTTTTATATGTAGTTTGTGTTAGTTTATTTATGGTTTGTTTGTTAAGCTTATTTTTGTTTTTACCTCAGATGAAGTTAGGGATTTATTTGTTGGATTGAAGTTTTTTTGGTTTAAAGTTGAATTTTAGATTTGGTAATTTGTTTTTTTCTGTTATTTTGTTGTTGGTGAGGGTGAGTGTTTTGTATTATTCTTTATATTATATGAATGGTGAGATTAATTTTTATTATTATATAATGGTTTTATTAATTTTTATTGGTAGTATGTTTGGTTTGATTTTTGCTAATTCAGCTTTTACTATAATGTTATATTGGGATTTGTTGGGTGTTTCAAGATTTTTTTTAGTGTTGTTTTATAATAACTGAGATTCTTGTTCTGGTTCTATAAATACTGTATTGACTAATCGTTTAGGTGATTATTTTATTTTTATGTTTTTTGCTTTATCTTTTTTTGGTGGTTATTATTTTTTTAGTTTTTCTTTGGTTAGTATATATTTTGTATTGTTTTTACTTTTAGCTGCTTTTACTAAAAGTGCTCAGTTTCCTTTTAGTGGTTGATTACCTAAAGCGATGAGTGCTCCTACTCCTGTTAGTGCTTTAGTTCATAGTAGAACTTTGGTTACTGCTGGTTTGGTGTTATTAATAAATTTTAATCTGATTAATTTAACTGTTCCTGTTCAGAGTGTGTTGTGTTGAGTTGGTTTATTTACTATGTTTTTTAGTTCTGTTTCAGCTTTAGTTGAAGCTGATTTAAAAAAAGTTGTTGCTCTTAGTACTCTTTCTCAAATAGGTTTTAGTATGCTTACTCTTGGTCTAGGTTTGAATTATATTGCTTTGATTCATTTGCTTAGTCATGCTTTGTTTAAAAGTTGTTTATTTATACAGGTTGGTTATATTATTCATTGTTCTTATGGTCAGCAGGATGGACGTAATTACAATGGTATAGGTTCGTTACCATATTTTATTCAGTTACAATTGTTAGTAACTTTGTTTTGTTTGTGTGGTTTGTTTTTTACTAGTGGTTCTGTAAGGAAGGATTTGATTTTAGAAGGGTTTTTTATAAATTCTTACTCTATGGTATTTGCTATGATGTTTTTTGTTTCAGTATTTCTTACTTTTTGCTATAGTTATCGTTTATGATCAAGCCTGCTAAATACTTCGACTAATCCTATATTTCATTATAGCGACAGGATGATTATAAATTTTGTGAGTTTGTTGTTGGTTTTAATGTCTATTTGTTTTATGTGGTGATTTAATATTAATATGCTTTGCATTCCTAGATTTTTTTTATATATTGATCAGTATGTTCCTATTATTTATATATGTTTGTCTGTTTTATGTTTATTTTTAAGGTTTAAGTATATTAATAATGAATTAGTTTATAAATTTTTAGCTGATTATTCTCCTTTATTGGCTCAACGTATTTTACCTTATTTTAATTTTAAAGTAGTAGAAATGTTTTTAAATTCTATTATTCGTAATGCTTTTAGATATTTATTTGTTTTAGGTAGTGGTGGTGCTAAGTATATAATTGCTTATGTTAATTCGGTAGCGTTTATTGTGTTTTTGTTGTTTATTATAATTTTAGAAATTAGTTTGAAACAAAAGATTTAATCTAAATATGATTTCTATTAATATGAGTGATAGCGAATATGGTAGATTTTGGTTTTTTTTTTCAGGGTGTACCCTGGGGGACGTN
> Myanmar_rhesus_macaque_ OL505577
GATTCGTTTGAGTTTTATAAACCCTGTATTTTGTTTATATTGATTTGTTTGTTTTTAATGATATTTTTTATTTTGCAGGCTATTGCTTTTATTACTTTGTATGAGCGTCATTTGTTGGGTGGTGCTCAGGGTCGTATAGGTCCTACTAAGGTTACTTTTATGGGTACTTTACAGGCTATACTAGATGGTGTTAAGTTGCTTTCTAAGGAGCAGATTATTCCTGTTAATGCTTCTCCTGTTTTGTTTTTATTGGTTCCTGGTGTTTCTTTTGGGGTTATGTATTTAGAGTGGTTAACTTTACCTTTTGTTTATGAGTTTATGTCGTTTGAATATTCTATGTTGTTTTTTTTATGTTTAATTGGTTTTTCTGTTTATGGTAGTCTTATGAGTGGTATTGTTTCTAAGTCTAAATATGCTATGTTAGGTGCTATTCGTGCAAGTAGTCAGTCTATTTCTTTTGAAATTGCTTTTGCTTTGTTTATGTTGTGTGTTATGGTTCATCTTAATACTTTTAGTTTTTCTAGTTATTTTAGTTTTAGCATGATTATTCTTTTATTACCATTTTTAATTATGGTGTTGGCTGAGTTAAATCGTGCTCCTTTTGATTTTGCTGAGGGTGAGAGTGAGCTGGTAAGTGGTTATAATATTGAGTATTCTAGTGTTGCTTTTGTTTTATTATTTTTGAGTGAATATGGTGCATTATTATTTTTTAGTGTTTTATTTGCTTATTTGTTTTGTGGTGGTTATTTAATTTTTAGTTATGTTTTTTTCACAATTGTAATTTTTATTCGTGCTGCTTTTCCTCGTTATCGTTATGATAAAATAATGGAGTTTTTTTGATTTACTATGCTTCCGGTTGTTTTGGTGTTATTGTTCTTTAATGTTATGATTTTTTATTCATAAAAAAGTGTTTTTACACGTGAATTTTCAATTTCAATTGAATTTTTTATGGTATTATGTTTTTAATTGGATTTTCTATGGAAAAAATTACTTTTGTTGTTTAATATATTATGAATATATTATATGTAAGAAGTAAAGATAATGTCTATAAATCTTTGTTTTTGGGTGTTATTATTGGCCGCACTCATGGAGTCATGCATTCGAGCACGAATTGGGAGTGGCGTGGTATACATGACGTATAAGAGGGCGGCCAATATATGTGGCTTATTGATGGATATATAGGCAGGTCTTCTAAACTTGTTCAGAGCTAATAACTCGTCCATTTAATGGTTTATATGAATGTGAATTTGTTTTTGTTAATTTCTTATTTTTTTATGATTTTAGTTGTTAATATGGTAACTTCTAATGTTATTGTATGGTGGGTGATGTTTTTGTTGATGACTCTTGGTTTTATTTGGTTTAATCATGATAATCAGTCTCGTTCTAGGATGATTAGTTATTTTATTATTCAGGAGGTTTTGGGGTTTTGTTTTTTGTTGGTCAGTGTTAGGTGGATTCAATTTGTTATTTTGTTGATAAAGGCTGGTGTTGCTCCTTTTCATTTTTGAGTTTTTAGTGTTACTAATAATATTTCTGGTTTGGGTGTTATGTGGTTTTTGACTTTTCAAAAGTTACCTTTTATTCCTGTTATTCAGTGTATGATTAGTTCTGATTTTTTATATGTTCTTTTGTTTGGTATTGTTCTTTGTTATTTTCAGTTGATTTTTGTGAAAGGTTATAAGAATATGTTGGTTCTTGGTTCTACTGAGTCTTTTAATTGGTTAATGTTGATTATGGCTTTTAGTTTATTTTCTGGTTTATTGTTGAGTTTGATTTATGTTGTTTTTTTTTTTTTGTTGTTGGATCATGGTAGTTCTAAGGGTTGGTTTGATCATTTTAATTGGGAGACTGTTTTAGTTTTTTTGAATGTTCCTTTTAGTATGTCTTTTTTTATTAAGTTTTTTTCTTTAATTTCTGTTTTTAATTATACTAGTTTTATGGTTTTGTTAGTTTTATTTTCTATGTTTATATCTATGTTGAGTTTTGGTTATTGACTTGTTAATATGAGTGTGAAGTTTTATTATGAGGGGTTTAAAACTCGTAGTTATTGGTATTGAATTGCTTATCCTTTAATATTTATGTGTTTGGTTTAGGGAATTAGTATATTTAGTATATTCGACTTGCATTCGAAAGGTTTTTATTCTCTATTTGTTGTTGGTGTAGTATAATATAATACATCTGTTTTAAGCGCAGAAGCTTTATCTCCAACTGAGGCAATAGTGTAATTTGGCATATCTCATTTTCGCTGAGAGGGTAGGTTTGCCTTATTGTTGGCGTTCCCACATAAGTGGGTACAACTGAGTTTGATAATGGCTCGAGACGGGATAAAATGGTATTATGTAAGTTTCATTTACGGAGTGAACAATGAAATTCGATTCCGGCAATATATCGTTTGCTAAAAGGGTGTACCAGAAAGATCGGATAGACCCCCTAAACTTGTACTTTAAATGTGTTATTCCTGCGATTACATCTTGTATGGAATTCGTTTGATTGTATTTACAACTGTACAGTGCAATGTGGCAGTTCTTTTATAGTTCTGACGTGGGAGATAAGATTGGAGAAAAGACCCGGATTAGTACCCGGTTATTCCAAATTAATAAGTTTTCAGGAGTAAAGTAATATTTAAACTGGAAGTATATTGGGAGTACCCTAAATTATCCTTGGAGCCTGAGTAGTAATCGAGATCCCTCGTTATCAGCTTAAACTATGGTCGCATGTATGTTCGTCAAAGGTGCTCGTTAAAGGTGTTGCCGCAAGAGATGGGTTTTCTAGTAGGACAGATAAATACCTGGTATATGTTTGAGTGTGTAATTTGGGCTACAGTGCCGTAGGGCGAGTTAGTTCGGATTATCTGGAGAGATTTGGATATGAAGATGTAAAGGACAGTAAAGTGCTGTTTAATGGGTGCTTGAAGAATACCTAGGGTAGGTACAAATCATCCATCAATTGCCCACAGGGGAGTAAGTTGTAGTAAAGTAGGTGTAGGGGAATCTGTACCTAGTAGGGGACTATTTATGGTCTGGATTTGAAATCCGGATTAGGTTTAATTAACCGTAGTCTTTTATAGATCCTTTAGTATAGTTTAGTATGCTCGACTTCCAATCGAGAGGTTTTAAGGATTAATGGCTTTAGTTTAAGTAGAATATCTGGTTTTGGTCCAGAGGGTTTAAGCCATAAGGCTATCCAGTGAATAGTTTAATTTAGAATATGGTATTTGGATTACCAAGGTTCAAATCACTGAATTCATCATTTTACTTTATTGGATATTGCTTTATTTTTATTTATTATGCAGTTTATTTTCTGTATGAATTATAGAACTATTGGTTATGCTCAGGAGGCGTTTATGAAGTCTCTTAAGAATTTGTTTGATTTTAACAAAAATATACCTAATAGGTATTGATTAACTACTTATTTATTTATTTTTTTGTTGGTTTTTACTTTGGGTGGTTTCTTACCTTATTCATTTCCATTTTTTAGTATGGCTGAATTTACTTTGGTGTTTAGGTTAATGGCTTGAATGACTAGTTTTTTAACTTTTATTTCTAGTGAACGTTTTTCTTTATATCTTTATAAAAAGGGTTATAATTGGTTTAAGGCGTTTTTTTTAATTCCTATTGAGATTGTTAGTGAGTTTAGTCGTCCTCTTGCTTTGACTGTTCGTTTAACTGCTAATGTTTTAGTTGGTCATATGTTGATGCAATCTATGTATTATTTAGTTACTTTTGTTTCTCCTTTGTTTATTATTGGTTATGTATTTTTGATTATAATGGAGTGTCTTGTATTATTGATTCAAAGTTATATTTTTGCTCGTTTGGTGCAGTTTTATTTAAATGAGTAATTTTTTGACTGGTTAGCTTAAGTTTAAAGCACTAGACTTTTAATCTGGGTATGGCGTGACCACCGGTTAAATATGTTATGTTAAATATATATTGGGATTGCATCCCATTAGAGGAAAATTTACAATGATTTTGTATAATTGAAATATAGGGTAAGATGTCCATTTTGTGTTATTGTTACAAAATAACTTTTAATGGGTCATGGTGCTGAAATATCGTCCTATATAATATCAGTTTTTATTTTATATACTAGAAAATTGTAACTTTAGTTTTACCATGTGTCAGTGTCAAGGATCCGTAGTGTCTTTGATTTCTAGTGTTACAACTATACTGGGAATTGGGTTTTATTTATATTTATATTTTATAAATCATTATAAAATAAATTATCTCTGAATTAGTAGATTTGTAAAAGTTAGTAGGTGTTTTGAATATAATAGGAGAACTCAGAAACGAGATCAAATGTTTATTAAAGACTTAGGGTAACAAGTATACCTGACTTCTGCCCGATGTACGTATGTATCAATGGCAGACTTAGCGTGAGGTCATTAAGGTAGCAAAATCATTTGTTTCTTTATTGGATTCCAGTATGAATGAAGGTTTGGTTAGTGTTCTTTCTTTTTTTTTATCGAATTTATTATCCATCTAAGAAATGATGGGTGCATTACTACAAAGATAAGTCTTCGGAAACTCTGTTGGTGTGTATTCAATGAGTTTACATGCTGAGTTAACTAGGGAAGTTAATTATATAATCATCTTTTTCCTGTTTTCATAATAAAGAGTTACTTCGGAGTTAACAGAAATTCATACTTGATATAGTGACTTATATTAGGGTAAGTTTTACATCGATGTTGTATCTCCACATACTGAGAAAGAATAAGGCTTGGTAATCCAGACTGTTCTTCTATGAGATAGTGGGACGTGATATTAGTTTAATTCGACGTAAGTCAGAATTGTTTATCTTGAGTATTGCTTATATGTAGTATGTTTAGTACGAAAGGAATTACACTAAAGTGTTACACTATTTTACTAAGTTGGATTTAGCTGCTCTAGTTTATATTTAGAATATGCTACTTGTAATAGTAAGGTTTATAGCAGTAAGGGGCTTAGTATATTTAGTACAATGGTCTGTAAAACTGGAAGTTTATGCCCTTGGCATAATAATGAGTGGTAACGAATTATTTGGATTTTAAGCTTCTTAGTATATTTAGTATATCTGTTTGTGGTACAGATGGTTGATGGAGCTTGTGTTTATTTTACACTCTGTAATTTTTTTTTCTTTCTTTTTTGTTTGTTTATTTTATCTTGTAAACTTGTTATTGAGTTATAGTTATTCTAGTCGTAGTAAGGTTGGTGCTTATGAATGTGGTTTTGCTACTGTTGGTAAGATTCAGAGTTCTTTTTCTATTCATTTTTTTGTTATTATGTTATTGTTTGTTTTGTTTGATTTGGAGGTTGTGATGTTTGTTGGTGTTTTGGTTACTGATGTTAATTCTTTGTCTACTTTTTTATTGCTGGTGGTTTTTATTGCTGGTGGTTTTTATATGGAGTGATGGTATGGTAAGTTGCGTTGAGTAGTTTAATTTTGTATTACCCATTTAGTTTATATTTTAAAACATGGCTCTGAAGAAGCTAAGAATTTTCATGGGTAGCGGGTTTAAGTTAAGTTTAAACTAGCGGTCTTCAAAACTGAAAATTTATACCCGTTGTTTTTAAGCTTTTAAAGAATTCTTTAATTAATCTTCCTGCTAGGAAGTCTCTTACTTTGCATTGGAATTATGGTAGTATGCTTGGTATAATTTTGGTGATACAGGTTTTTACTGGTTTTTGTTTAGCTATATATTATGTAGCTGATTCTGGTTTGGCTTTTGATTCTGTTCAATATATTATATATGAGGTTAATAATGGTTGGTTTGTTCGTCTTATACATATGAATGGTGCTAGTTTGTTTTTTATTTTTTTATATCTTCATTTTTTTAAAGGTTTGTTTATGTTTAGTTATCGTTTGTCTATGGTTTGAGTTACTGGTTTGGTAATGTTTTTGATGGTGATGGGTGTTTCTTTTATGGGTTATGTTTTGGTTTGGGCTCAAATATCATTTTGAGCTGCTGTTGTTATTACTAGTTTGTTGAGTGTTATTCCTTATTTTGGAAATTCTTTGGTGATGTGGGTTTGAAGTGGTTTTTCTGTTGGTAGGGCTACTTTAAAGTTTCTTTGTATTTTGCATTATTTATTACCTTGGGTTTTGTTTTTATTAATTATGGTTCATTTGATTATGTTGCATAATACTGGTAGTACTTCTAGTTTATATTGTCATGGTGATTATGATAAAATTAATTTTTATCCTTATTATTTTGTAAAGGATGGTTATAATGTTTTGATTTTTATGGTTTTTATTGCTTTTGTTTTAGTTTATCCTTATTTTTTTAGTGATCCTGAGATGTTTATTCAAGCTGATCCTATAACTAGTCCTGTTCATATTGTACCTGAGTGGTATTTCTTGTTTGCTTATGCTATTTTACGTGCTATTCCTAATAAAGTTTTAGGTGTGGTTATGTTGTTAGCTAGAATTTGTGTGTTCTTTGCTTTCGCATTTATTAAAAATTATACTTCACCTTTAGTAAACTTAAATAAGTTTATGGTGTTTAATTTTTTGTTTATTGGTATTCTTTTAAGTTGATTAGGTCAATGTCCTGTAGAGACTCCTTATAATATTTTAAGTGTTATTTTTACTTGTATGTATTTTATTTGTATTTTTGTTATGTTGTTGTATAGTTGGTTAACTTATTATTTGTTTAAATAACAGGGTTTTAGTTTATTGAGAATATATCGTTTACACCGATGAGGTTAATAACCCTTTTTTTTGGGCGTTAAATAGATATTCCTATGTTCAGTTGCGGTCTGAAAAGATATATGCCTTTTGTTGTTATATTTTTGGTTTAGTTTATTGACGTTTTTGTTTAAGGGTAATCGTATGATTTATATTTTAATTGGTATTGAGTTTTTGGTTTTAAATGTTTTTTTATTGTTTAGTCAGTTGTTAAGTGCTATGGCGTTTTTTATTCTGTTGTGTTTTAGTGTGGTTTCAAGTGTTTTAGGTTTGGTTTTATTAGTTGTGCAAATTAAGTCTTTTGGTACTGATAATTGTATTTTCTATCCGAATTAGTAAAATATATTATATCGCCTTGATATGGTGAAGTTCCTTTATAGGGATTCGGTAGTGGGTTTAGTATAATATAATATGTTAGGTTTAGGTCCTAAGGATTGAATGCCCATTTTGTTTGGAAATAGTTCGAAGTATTATAGTGGTATTTCTTATTGGTTTGAGTCTTCTAATCATAAGGATATTGGTACTTTATATTTGATTTTTGGTATTTGATGTGGTATAGTTGGTTCTGCTTTATCTATGTTGATTCGTATGGAATTGAGTAAGCCTGGATTTTTTATTGGTGATGGTCAATTGTACAATTCAATTTTAACTGCTCATGCTATTTTGATAATTTTTTTTATGGTTATGCCTGCAATAATTGGTGGTTTTGGTAATTGAATGGTTCCTTTGATGTTGGGTGCTCCTGATATGAGTTTTCCTCGTTTGAATAATATTAGTTTTTGATTATTGCCAAGTTCTTTAATTTTGTTGTTAACTGCTTGTTTTGTTGATTCTGGTTGTGGTACTAGTTGAACTGTTTATCCTCCTTTGTCTACTATGGGTCATCCTGGGAGAAGTGTTGATTTGGCAATTTTTGCTTTACATTTAGCTGGTGTTAGTTCTATTTTGGGTGCTATTAATTTTATGTGTACTACTAAAAATCTTCGTAGTTCTTCAATTAGTTTAGAGCATATAAGTTTGTTTGTTTGGACTGTATTTGTTACTGTGTTTTTGTTGGTACTTTCTTTACCTGTTTTAGCGGGTGCTATTACTATGTTATTGTTTGATCGTAATTTTAATACTTCTTTTTTTGATCCTAGTGCTGGTGGTAATCCTTTAATTTATCAGCATTTATTTTGGTTTTTTGGTCATCCTGAGGTTTATATTTTAATTCTTCCTGCTTTTGGTATTATTAGTCAAAGTACTCTTTATTTAACTGGTAAAAAGGAGGTGTTTGGTACTTTAGGTATGATTTATGCAATTTTAAGTATTGGTTTAATTGGTTGTGTTGTTTGGGCTCATCATATGTATACTGTTGGTATGGATATTGATTCTCGTGCTTATTTTACTGCTGCTACTATAATTATTGCTGTGCCTACTGGTGTAAAGGTGTTTAGTTGATTGGCTACTTTATTTGGTTCACGTTTAGTTTTTCAACCAGTATTATTATGGGTAGTTGGTTTTATTTTTTTATTTACAATGGGTGGTATAACTGGTGTTATGCTTTCTAATAGTAGAATTGATATTGTTTTACATGATACTTATTATGTAGTAAGTCATTTTCATTATGTTTTAAGTCTTGGTGCTGTGTTTGCTTTGTTTTGTGCTGCTTCTTTATGATGAAGTACAATTACTGGATTTGTTTATGATAAAATAATGATGTGTTGTGTGTTTTTTTTATTTTTTATTGGTGTAAATTTGACGTTTTTTCCTTTACATTTTGCTGGTTTACATGGTTTTCCTCGTAAGTATGTTGATTATCCTGATGTGTTTGCTGTTTGAAATGTTATTAGTAGTTATGGAAGTATAATTAGAATGTTTGCTTTATTCTTATTTATTTATGTTTTAGTTGAGAGATTCATGTCTTATCGTTTAAGACTAGTAGATTATTTTTATAATAATAGCCCTGAGCATATGTTGTCAAATATTGTTTTTAGTCATTCTTATCAATCAAATATTTATTTTAGTGTAAAAAATTTGGGAATTAGTATAAATGAGTATAGTTGACTGTTAATCAAGTGGTTATATTCCCAGTTCTTAGGGTTCTTAGTATATATTAGTACAGTTGATTGCAGATCAAATAGATAATGGACCTTATCCATCATAGTTTTTATTGGTTGGCTTTTAGATTGTTTTTATGTTATACTAGTTACATCAATATAGATCCCTTGAAATCATGTTTGTTATTGGTTTTAAGGATGGCTGTTATGTTACCTGTTTTAGGTATTACTTCTCATGCTTGATATGCTTATTTTGTTTGTATATTATTTTTAAGTGGTATTTTTGTTATTATAGTATATTTTTCTAGTTTATGTAATTATTTACATGTAAGTCATAATATGGGTTTGTTGGCTTTGTTTATATTGTTAATTAGTTTGACTTTAGTTTATAATTATAACTGATGTTTAATGAATTTAAGTTCATTTTATTATAGTGTTTATTTTAATTGGATGTTGTTTATTATTGTAGTAATATTAATTTTTATTAATATTGTTAATTTATTAATTACTGGTAAAGGAGCACTTCGTAAATTTTAGTGAGGTAGGATAAATTAGTCTAGTGGGTTCATACCCCATAGGTGGTCTACGACCCCTCATTATAAGTGTGAATGATAGTGAACACGTAGAATTTGGTTTTTTTTTTTGAGATATGTTTTTTGGCTTAGCCATTTGTTTTTATCTCTTTGTTTAATTATTTTCAAGGTTTTTCTATGCCTATGGCTGGTAGTAAGTTTGCTGTTTATATGGATTGGTTTCATAATTTTAATTGTAGTTTATTATTAGGTGTTTTGACTTTTGTTGCTGGTATGATTTTATACTTATTTTTGAATAAGTATACTTATAAGAATCATAAAATTGAGTATCAGTTTGGTGAGTTAATGTGTAGTATTATTCCTACTGTTATTTTGTTAATGCAGATAATTCCTTCTTTATCTATTCTTTATTATTATGGTTTAATGGCTACTGATAATTCTTTGACTGTGAAGGTTACTGGTCATCAGTGGTATTGGTCTTATGAGTATGCTGATATCGAGGGTCTTGAGTTTGATTCTTACATGAAGCCTCTTGATTCTTTAAGTTTGGGTGAACCTCGTTTGTTAGAGGTAGATAATCGTTGTGTTGTTCCTGTCAATACGAATATTCGTTTTTGTGTTACTTCTGCTGATGTTATTCATTCTTGGGCTCTTCCTAGTCATGCTATTAAATTGGATGCTATAGCTGGTGTTCTTTCTACTGTAAATTATAATTTTCCTATGGTTGGTGTGTTTTATGGTCAGTGTAGTGAAATTTGTGGTGCTAATCATAGATTTATGCCTATTGCTTTAGAGGTTACTACTCCTGAGTTGTTTAAAGATTGGGTGATGGGTAATGTTATGTCTGAGTAGTTGGGATATTTATTTGGTTTTAAACCTTGGTTTTTTATCCTGTTGTTTCATAATTTTCATATTTTGACTTTATCTAGTTATCCTTTTTTAATGTCTATATCTGCTTTGGGTCTTACTACTTCTTTGGTGGTTTGGTTTAAGTTTGGTATTTATTTTGGGGTTTTGTTTAGTTTGTTTGTTTGTTTGTATGTTGGTTTATTGTGGTCTAAGGATATTTGTATGGAAGGTATAAGTGGTTATCATAATGTGTTTGTTATGGATGGTTTTAAGTTTGGTTGTTTGTTATTTATTTTTAGTGAGTTTATGTTCTTTTTTGGTATTTTTTGGACTTTTTTTGATGCTGCTTTGGTTCCTGCTCATGAGTTGGGTTTAACTTGGTCTGCTATGGGTTTAAATATGGTTAATCCATTTGGTCTTCCTTTATTTAATACTATTATTTTATTAAGTAGTGGTGTTACTGTTACTTGGTCTCATTATTCATTATTGTGTAACAAGGATTGTAAACTTGGTTTGATTTTAACTATTTTATTGGCTGTTTTGTTTACAGCTGTTCAGCTGTTTGAGTATTATTCTGCTTCTATGTCAATTGCTGATGGTGTGGTTGGTAGGATTTTTTATTTTTCTACTGGTTTTCATGGTTTACATGTGTTTCTTGGTACTCTATATCTGGCTTTTAATTTATATCGTGTTTTAAGTTATCAGTTGAATTATAATCATCATTTATCTTATGAGTTTGCTATTTTATATTGGCATTTTGTTGATGTGGTTTGGTTGTTCTTGTTTGTATTTGTTTATTGGTGAGCTTATTAAAAGCTTTAGTATAATTTAGTATGTCCCGCTGTCAATGGGGAGGTAGTAAAAGCTTTGATTGTTGAATTTTTGTTGTTGTCTTTGACTTTTTTTCGAAATATACATTTGTTTTTTTTGTTTTTGTTGTTGTTTTGTTTGAGTGCTATAAATGTTTATAGTTGACATGGTTTGTTTTTTTTTATTGATTCTCAGGTGTTTGTGGCTATAATGTTTATGTCTATGTTTATTCTTGGTTTGATTATTTTTACTGAAAAGAGTCGTGGTCTGTTGTATCTTTCTCAGGCTTTGGTATTTATTAGTGTTTTATTTTTTATTCCTGGGAATGTTTTAATGTTTTATTTATTGTTTGAGTTGTCTATGTTTCCTATTCTTATTATGATTTTGGGTTATGGTTATCAAATTGAGAAGCTTAATTCTTTTTATTATTTGTTGTTTTATGCTTCTTTTTGTTCTTTTCCTTTTTTATTTGTTTACTTGAATATGGATTTTAGTTTTATATTGGTTTATTTTGATATGGTTTTGTCTTGGGAGGTTGTTTTTGTTCTTAGTTTGACTTTTTTAATGAAGTTTCCTGTATTTTTTCTTCATCTTTGATTGCCAAAGGCTCATGTGGAGGCTCCTACTACTGCTTCTATGTTATTAGCTGGTTTGTTGTTGAAGTTAGGTACTGTTGGTTTTATTCGTATTATGAAGTGTTTGTCTTATTGTCATTTAAATTTTTATTTTTTGATTGCTTTTCTTGGAATGATTTTGGCTGCTTTTAGTTGTGTTTTTCAAAGAGATGTTAAGGCTATGGCTGCTTATTCTTCTATTACTCATATAAGGTTTTTGTTATGTACTTTGTTGTTTATGAGTATATCTGGTAAAACATCTTCTATTTTGATGATAGTTGCTCATGGTTATACTTCTACTTTGATGTTTTATATGATTGGTGAGTTTTATTCTGTTTCTCATACTCGTATGGTTTATTATTTTAATAGTTTAATAAATTCTAGTTTATTTTTTTCTATTATGTTTGCTGTTTGTATGTTATCTAATTGTGGTACTCCTCCAAGATTATCGTTTATTGCTGAGTTTATGTCATTTAGTAATATGTATTGTTTATTTGGTGGTTTTTTTTTAGTGTTTTTTGTGTATTTTGTAGTTTCATTTTATTATTCTATTTATTTGGTTGTTAATTCGTTTATGGGAAAGTCTTATTATGATTTATCTGTTTGAAATGTTTATTGTTTGGTGCCTATTTTGTTAATGTGTTTTAATGTGTTTTGGTTTAATTTGATTTTTTAGTAAGTTTTTTTTTTTGGTAGTACCAGGGTTTTTACTTACTTGTTTTATATGTAGTTTGTGTTAGTTTATTTATGGTTTGTTTGTTAAGCTTATTTTTGTTTTTGCCTCAGATGAAGTTAGGGATTTATTTGTTGGATTGAAGTTTTTTTGGTTTAAAGTTGAATTTTAGATTTGGTAATTTGTTTTTTTCTGTTATTTTGTTGTTGGTGAGGGTGAGTGTTTTGTATTATTCTTTATATTATATAAATGGTGAGATTAATTTTTATTATTATATAATGGTTTTATTAATTTTTATTGGTAGTATGTTTGGTTTGATTTTTGCTAATTCAGCTTTTACTATAATGTTATGTTGGGATTTGCTGGGTGTTTCAAGATTTTTTTTAGTGTTGTTTTATAACAACTGAGATTCTTGTTCTGGTTCTATAAATACTGTATTGACTAATCGTTTAGGTGATTATTTTATTTTTATGTTTTTTGCTTTATCTTTTTTTGGTGGTTATTATTTTTTTAGTTTTTCTTTAGTTAGTATATATTTTGTATTGTTTTTACTTTTAGCTGCTTTTACTAAAAGTGCTCAGTTTCCTTTTAGTGGTTGATTACCTAAAGCGATGAGTGCTCCTACTCCTGTTAGTGCTTTAGTTCATAGTAGAACTTTGGTTACTGCTGGTTTGGTGTTATTAATGAATTTTAATCTGATTAATTTAACTGTTCCTGTTCAGAGTGTGTTGTGTTGAGTTGGTTTATTTACTATGTTTTTTAGTTCTGTTTCAGCTTTAGTTGAAGCTGATTTAAAAAAAGTTGTTGCTCTTAGTACTCTTTCTCAAATAGGTTTTAGTATGCTTACTCTTGGTCTAGGTTTGAATTATATTGCTTTAATTCATTTGCTTAGTCATGCTTTGTTTAAAAGTTGTTTGTTTATACAGGTTGGTTATATTATTCATTGTTCTTATGGTCAGCAGGATGGACGTAATTATAATGGTATAGGTTCGCTACCATATTTTATTCAGTTACAATTGTTAGTAACTTTGTTTTGTTTGTGTGGTTTGTTTTTTACTAGTGGTTCTGTAAGAAAGGATTTGATTTTAGAAGGGTTTTTTATAAATTCTTATTCTATGGTATTTGCTATGATGTTTTTTGTTTCAGTATTTCTTACTTTTTGTTATAGTTATCGTTTATGATCAAGCCTGCTAAATACTTCTACTAATCCTATATTTCATTATAGCGACAGGATGATTATAAATTTTGTGAGTTTGTTGTTGGTTTTAATGTCTATTTGTTTTATGTGGTGATTTAATATTAATATGCTTTGTATTCCTAGATTTTTTTTATATATTGATCAGTATGTTCCTATTATTTATATATGTTTGTCTGTTTTATGTTTATTTTTAAGGTTTAAGTATATTAATAATGAATTAGTTTATAAATTTTTAGCTGATTATTCTCCTTTATTAGCTCAACGTATTTTACCTTATTTTAATTTTAAAGTAGTAGAAATGTTTTTAAATTCTGTTATTCGTAATGCTTTTAGATATTTATTTGTTTTAGGTAGTGGTGGTGCTAAGTATATAATTGCTTATGTTAATTCAGTAGCGTTTATTGTGTTTTTGTTGTTTATTATAATTTTAGAAATTAGTTTGAAACAAAAGATTTAATCTAAATATGATTTCTATTAATATGAGTGATAGCGAATATGGTAGATTTTGGTTTTTTTTTTCAGGGTGTACCCTGGGGG
> Myanmar_rhesus_macaque_ OL672153
GATTCGTTTGAGTTTTTAAAACCCTGTATTTTGTTTATATTGATTTGTTTGTTTTTAATGATATTTTTTATTTTGCAGGCTATTGCTTTTATTACTTTATATGAACGTCATTTATTAGGTGGTGCTCAGGGTCGTATGGGTCCTACTAAGGTTACTTTTATGGGTACTTTGCAGGCTATGCTAGATGGTGTTAAGTTGCTTTCTAAGGAGCAAATTATTCCTGTTAATGCTTCTCCTGTTTTATTTTTATTAGTTCCTGGTGTTTCTTTTGGAGTTATGTATTTAGAGTGGTTAACTTTGCCTTTTGTTTATGAGTTTATGTCGTTTGAGTATTCTATGTTATTTTTTTTATGTTTAATTGGTTTTTCTGTTTATGGTAGGCTTATGAGTGGTATTGTTTCTAAATCTAAGTATGCTATATTGGGTGCTATTCGTGCAAGTAGTCAGTCTATTTCTTTTGAAATTGCTTTTGCTTTATTTATGTTGTGTGTTATGGTTCATCTTAATACTTTTAGTTTTTCTAGTTATTTTAGTTTTAGTATGATTATTCTTTTATTGCCATTTTTAATTATGGTTTTAGCTGAGTTGAATCGTGCTCCTTTTGATTTTGCTGAGGGTGAGAGTGAGTTGGTAAGTGGTTATAATATCGAATATTCTAGTGTTGCTTTTGTTTTATTGTTTTTGAGTGAATATGGTGCATTGTTATTTTTTAGTGTTTTATTTGCTTATTTATTTTGTGGTGGTTATTTGATTTTTAGTTATATTTTTTTTACAGTTGTAATTTTTATTCGTGCTGCTTTTCCTCGTTATCGTTATGATAAAATAATGGAGTTTTTTTGATTTACTATGCTTCCGGTTATTTTAGTGTTATTGTTCTTTAATGTTATAATTTTTTATTCATAAAAAAGTGTTTTTACGCATGAATTTTTTAATTCAATTGGATTTTTTATGGTATTATGTTTTTAATTGTATTTCCTATCAAAATAATTACTTTTGTTGTTTAATATATTATGATATATAATATATGATAGAAGTAAAGATAATGTCTATAAATCTTTGTTTTGATTATTATTATTGGCCACACTCATGGAGTCATGCATTCGAGCGCGAATTGGGAGCGGCGTGGTATACATGACGTATAAGAGGGTGGCCAATATATGTGGCTATATGATGGATATATAGGCAGGTCTTCTAAACTTGTTCAGAGCTAATAACTCGTCCATTTATGGTTTATATGAATGTTAATTTGTTTTTGTTAATTTCTTATTTTCTTATGATTTTGGTCATTAATATGGTTACTTCTAATGTTATTGTTTGGTGGGTGATGTTTTTGTTGATGACTCTTGGTTTTATTTGATTTAATCATGATAATCAGTCTCGTTCCAGGATAATTAGTTATTTTATTATTCAAGAGGTTTTGGGTTTTTGTTTTTTATTGGTTAGTGTTGGTTGAATTCAGTTTATTATTTTGTTGATGAAGGCTGGTGTTGCTCCTTTTCATTTTTGGGTTTTTAGTGTTACTAATAATATTTCTGGTTTGGGAGTTATGTGGTTTTTGACTTTTCAAAAGTTGCCTTTTATTCCTGTTATTCAGTGTATAATTAGTTCTGATTTTTTATATGTTCTTTTGTTTGGTATTATTCTTTGTTATTTTCAGTTGGTTTTTGTTAAAGGTTATAAGAATATGTTAGTTCTTGGTTCTACTGAATCTTTTAATTGATTAATGTTGATTATGGCTTTTAGTTTGTTTTCTGGTTTGTTGTTGAGTTTGATTTATGTTATTTTTTTCTTTTTGTTGTTGGATCATGGTAGTTCTAAGGGTTGATTTGATTATTTTAATTGGGAGACTGTTTTGGTTTTTTTAAATGTTCCTTTTAGTATGTCTTTTTTTATTAAGTTTTTTTCTTTGATTTCTGTTTTTAATTATACTAGTTTTATGGTTTTATTGGTTTTATTTTCTATGTTTATATCTATGTTGAGTTTTGGTTATTGGCTTGTTAATATGAGTGTGAAGTTTTATTATGAGGGTTTTAAGACTCGTAGTTATTGGTATTGGGTTGCTTATCCTTTAATGTTTATGTGTTTGATTTAAAGGGAATTAGTATATCTAGTACATCCGACTTGCATTCGGAAGGTTTTTATTCTCTATTTGTTTGTTGGTGTAGTATAATATAATACATCTGTTTTAAGCGCAGAAGCTTTATCTCCAACTGGGGCAATAGTGTAATTTAGCATATCTCATTTTCGCTGAGAGGGTAGGTTTGCCTTATTGTTGGCGTTCCCACATAAGTGGGTACAACTGAGTTTGATAATGGCTCGAGACGGGATAAAATGGTATTATGTAAGTTGCATTTACAGAGTGAACAATGAAATTCGATTCCGGCAATATATCGTTTGCTAAAAGGGTGTACCAGAAAGATCGGATAGACCCCCTAAACTTGTACTTTAAATGTGTTATTCCTGCGATTACATCTTGTATAAAATTCGTTTGATTGTATTTACAACTGTACAGTGCAATGTGGCAGTTCTTTTATAATTCTGACGTGGGAGATAAGATTGGAGAAAAGACCCGGATTAGTACCCGGTTATTCCAAATTAATAAGTTTTCAGGAGTAAAGTAATATTTAAACTGGAAGTATATTGGGAGTACCCTAAATTATCCTTGGAGCTTGAGTAGTAATCGAGATCCCTCGTTATCAGCTTAAACTATGGTCGCATGTATGTTCGTCAAAGGTGCTCGTTAAAGGTGTTGCCGCAAGAGATGGGTTTTCTAGTAGGACAGATAAATACCTGGTATATGTTTGAGTGTGTAATTTGAGCTACAGTGCTGGAGGGCGAGTTGGTTCGGATTATCCGGAGAGATTTGGATATGAAGATGTAAAGGACAGTAAAGCGCTGTTTAATGGGTGCTTGAAGAATACCTAGGGTAGGTACAAATCATCCATCAATTGCCCACAGGGGAGTAAGTTGTAGTAAAGTAGGTGTAGGGGAATCTGTACCTAGTAGGGGACTATATATGGTTTGGATTTGAAATCCGGATTAGGTTTAATTAACCATAGTCTTTTGTTTCTGGTTGGCGGAAGATCCTTTAGTATAGTTTAGTATGCTCGACTTCCAATCGAGAGGTTTTAAGGATTAATGGCTTTAGTTTAAGTAGAATATCTGGTTTTGGTCCAGAGGGTTTAAGCCATATACAATTATTCAGTGAATAGTTTAAGTTTAGAATATGGTATTTGGATTACCAAGGTTCAAATCACTGAATTCATCATTTTACTTTGTTAGATATTGCTTTATTTTTATTTATTATGCAGTTTATTTTTTGTATGAATTATAGAACTATTGGTTATGCTCAGGAGGCGTTTATAAAGTCTCTTAAGAATTTATTTGATTTTAATAAAAATATACCTAATAGTTATTGATTGACTACTTATTTATTTATTTTCTTGTTGGTTTTTACTTTAGGTGGTTTCTTACCTTATTCATTTCCATTTTTTAGTATGGCTGAGTTTACTTTGGTTTTTAGGTTAATAGCTTGAATGACTAGTTTTTTAACTTTTATTTCTAGTGAGCGTTTTTCTTTATATCTTTATAAAAAGGGTTATAATTGGTTTAAGGCATTTTTTTTAATTCCTATTGAGATTGTTAGTGAGTTTAGTCGTCCTCTTGCTTTGACTGTTCGTTTGACTGCTAATGTTTTAGTTGGTCATATGTTAATACAGTCTATGTATTATTTAGTTACTTTTGTCTCTCCTTTGTTTATTATTGGTTATGTGTTTTTGATTATGATGGAGTGTCTTGTATTAATTATTCAAAGTTATATTTTTGCTCGTTTAGTACAGTTTTATCTTAATGAGTAGTTTTTGACTGGTTAGCTTAAGTTTAAAGCACTAGACTTTTAATCTGGGTATGGCGTGACCACCGGTTAAATATGTTATGTTGAATATATATTGGGATTGCATCCCATTGGAGGAAAATTTACAATGATTTTGTATAATTGAAATATAGGGTAAGATGTCCATTTTGTGTTATTGTTACAAAATAACTTTTAATGGGTCATGGTGCTGAAATATCGTCCTATATTATATCAGTTTTTATTTTATATACTAGAAAATTGTAACTTTAGTTTTACCATGTGTCAGTGTCAAGGATTCGTAGTGTCTTTGATTTCTAGTGTTACAACTATACTGGGGTTTGGGTTTTATTTTTATTTATATTTTATAAAGCATTATAAAATAAATTATCTCTAAATTAGTAGATTTGTTAAAGTTAGTAGGTGTTTGAAATATAATAGGAGAACTCAGAAACGAGATCAAATGTTTATTAAAGACTTAGGGTAACAAGTATACCTGACTTCTGCCCGATGTACGTATGTATCAATGGCAGACTTAGCGTGAGGTCATTAAGGTAGCAAAATCATTTGTTTCTTTATTGGATTCCAGTATGAATGAAGGTTTGGTTAGTGTTCTTTCTTTTTTTTTATCGAATTTATTATCTATCTAAGAAATGATAGGTGCATTATTACAAAGATAAGTCTTCGGAAACTCTGTTGGTGTGTGTTCAATGAGTTTACATACTAAGTTAACTAGGGAAGTTAATTATATAATCATTTTTTTCCTGTTTACATAATAAAGAGTTACTTCGGAGTTAACAGAAATTCATACTTGATATAGTGACTTATATTAGGGTAAGTTTTACATCGATGTTGTATCTTCACATACTGAGAAAGAATAAGGCTTGGTAATTCAGACTGTTCTTCTGTGAGATAGTGAGACGTGATATTAGTTTAATTCGACGTAAGTCAGAATTGTTTATCTTGAGTATTGCTTATATATAGTATGTTTAGTACGAAAGGAATTACACTAAAGTGTTACACTATTTTATTAAGTTAAATTTGGCTGCTCTAGTTTATATTTAGAATATACTACTTGTAATAGTAAGGTTTATAGCAGCAAGGGGTTTAGTATATTTAGTACAATGGTCTGTAAAACTGGAAGTTAATGCCCTTGATATAAATAATGAGTGGTAACGAATTATTTGGATTTCTTAGCTTCTTAGTATATTTAGTATATCTGTTTGTGGCACAGGTGGTTGATGGAGCTTATTTTTATTTTACATTCTGTAATTTTTTTCTCTTTCTTTTTTGTTTGTTTGTTTTATTTTGTGAACTTGTTGTTGAGTTATAATTATTCTGGTCGTAATAAGGTTGGTGCTTATGAGTGTGGTTTTGCTACTGTTGGTAAGATTCAAAGTTCTTTTTCTATTCATTTTTTTGTTATTATGTTGTTATTTGTTTTGTTTGATTTGGAGGTTGTGATGTTTGTTGGTGTTTTAGTTACTGATGTTAATTCTTTGTCTACTTTTTTATTGCTGGTGGTTTTTATTGCTGGTGGTTTTTATATGGAGTGATGGTATGGTAAGTTGCGTTGAGTAGTTTAGTTTTGTTTTTACCCATTTAGTTTATATTTTAAAACATGGCTCTGAAGAAGCTAAGAATTTTTCATGGGTGGCGGGTTTAAGTTAAGTTTAAACTAGCGGTCTTCAAAACTGAAAATTTATACCCGTTGTTTTTAAGCTTTTGAAAAATTCTTTAATTAATCTTCCTGCTAGTAAGTCTCTTACTTTACATTGGAATTATGGTAGTATGCTTGGTATGATTTTGGTGATGCAGGTTTTTACTGGTTTTTGTTTGGCTATGTATTATGTGGCAGATGCTGGTTTAGCTTTTGATTCTGTTCAATATATTATGTACGAGGTTAATAATGGTTGATTTGTTCGTCTTATACATATAAATGGTGCTAGTTTGTTTTTTATTTTTTTATATCTTCATTTTTTTAAGGGTTTGTTTATGTTTAGTTATCGTTTGTCTATGGTTTGGGTTACTGGTTTATTAATGTTTTTGATGGTGATAGGTGTTTCTTTTATGGGTTATGTTTTGGTTTGGGCTCAAATGTCATTCTGGGCTGCTGTTGTTATTACTAGTTTATTAAGTGTTATTCCTTATTTTGGTAATTCTTTGGTGATGTGGGTTTGAAGTGGTTTTTCTGTTGGTAGGGCTACTTTAAAGTTTCTTTGTATTTTGCATTATTTATTACCTTGGGTTTTATTTTTGTTGATTATGGTTCATTTGATTATGTTGCATAATACTGGTAGTACTTCTAGTTTATATTGTCATGGTGATTATGATAAGATTAATTTTTATCCTTATTATTTTGTGAAGGATGGTTATAATGTTTTGGTTTTTATGGTTTTTATTGCCTTTGTTTTAATTTATCCTTATTTTTTTAGGGATCCTGAGATATTTATTCAGGCTGATCCTATAACTAGTCCTGTTCATATTGTACCTGAGTGGTACTTCTTGTTTGCTTATGCTATTTTGCGTGCTATTCCTAATAAGGTTTTGGGTGTGGTTATGTTGTTAGCTAGAATTTGTGTTTTTTTTGCTTTTGCTTTTATTAAAAACTATACTTCGCCTTTGGCAAATTTGAATAAATTTATGGTATTTAATTTTTTGTTTATTGGTGTTCTTTTGAGTTGATTAGGTCAATGTCCTGTAGAGACTCCTTATAATGTTTTAAGTGTTGTTTTTACTTGTATGTATTTTATTTGTATTTTTTTTATATTGTTGTATAATTGGTTAACTTATTATTTGTTTAAATAGGGTTTTAGTTTATTGAGAATATATCGTTTACACCGATGAGGTTAATAACCCTTTTTGTGGGCATTAAATAGATATTCCTATGTTCAGTTGCGGTCTGAAAAGATATATGCCTTTTGTTGTTGTATTTTTGATTTAGTTTATTGACGTTTTTGTTTAAGGGTAATCGTATGATTTATATTTTAATTGGTATTGAGTTTTTGGTGTTGAATATTTTTTTATTATTTAGTCAGTTGTTGAGTGCTATGGCGTTTTTTATTATGTTGTGTTTTAGTGTGGTTTCGAGTGTTTTAGGTTTGGTTTTATTGGTTGTACAAATTAAGTCTTTTGGTACTGATAATTGTATTTTCTATCCGGATTAGTAAAATATATTATATCGCCTTGATATGGTGAAGTTCCTTTGTAGGGATTCGGTAGTGGGTTTAGTATAATATAATATGTTAGGTTTAGGTCCTAAGGATTGAATGCCCATTTTGTTTAGAAATAGTTCAAAGTATTATAGTGGTATTTCTTATTGATTTGAGTCTTCTAATCATAAAGATATTGGTACTTTATATTTAATTTTTGGTATTTGATGTGGTATGGTTGGTTCTGCTTTGTCTATGTTAATTCGTATGGAGTTAAGTAAACCTGGATTTTTTATTGGTGATGGTCAGTTATATAATTCGGTTTTAACTGCTCATGCTATTTTGATGATTTTTTTTATAGTTATGCCTGCAATGATTGGTGGTTTTGGTAATTGAATGGTTCCTTTAATGTTAGGTGCTCCTGATATAAGTTTTCCTCGTTTAAATAATATTAGTTTTTGATTATTACCAAGTTCTTTGATTTTGTTATTAACTGCTTGTTTTGTTGATTCTGGTTGTGGTACTAGTTGGACTGTTTATCCTCCATTGTCTACTATAGGACATCCTGGGAGAAGTGTTGATTTAGCAATTTTTGCTTTACATTTAGCTGGTGTAAGTTCTATTTTAGGTGCTATTAATTTTATGTGTACCACTAAAAATCTTCGTAGTTCTTCAATTAGTTTAGAGCATATGAGTTTATTTGTTTGGACTGTGTTTGTTACAGTGTTTTTATTGGTACTTTCTTTACCTGTATTAGCAGGTGCTATTACTATGTTGTTGTTTGATCGTAATTTTAATACTTCTTTTTTTGATCCTAGTGCTGGTGGTAATCCTTTGATTTATCAGCATTTATTTTGGTTTTTTGGTCATCCTGAGGTTTATATTTTAATTCTTCCTGCTTTTGGTATTATTAGTCAAAGTACTCTTTATTTAACTGGTAAAAAGGAAGTATTTGGTACTCTGGGTATGATTTATGCGATTTTAAGTATTGGTTTAATTGGTTGTGTTGTTTGGGCTCATCATATATATACTGTTGGTATGGATATTGATTCTCGTGCTTATTTTACTGCTGCTACTATAATTATTGCTGTGCCTACTGGTGTAAAAGTGTTTAGTTGATTGGCTACTTTATTTGGTTCACGTTTGGTTTTTCAACCAGTGTTATTATGAGTAATTGGTTTTATTTTTTTGTTTACAATGGGTGGTATAACTGGTGTTATGCTTTCTAACAGTAGAATTGATATTGTTTTACATGATACTTATTATGTAGTTAGTCATTTTCATTATGTTTTGAGTCTTGGTGCTGTGTTTGCTTTATTTTGTGCTGCTTCTTTATGATGAAGTACAATTACTGGATTTGTTTATGATAAAATAATGATGTGCTGTGTGTTTTTTTTATTTTTTATTGGGGTGAATTTAACATTTTTCCCTTTACATTTTGCTGGTTTACATGGTTTTCCTCGTAAGTATGTTGATTATCCTGATGTGTTTGCTGTTTGAAATGTTATTAGTAGTTATGGAAGGATAATTAGTATGTTTGCTTTGTTTTTATTTATTTATGTCTTAATTGAAAGATTTATGTCTTATCGTCTAAGTTTAGTAGATTATTTTTATAATAATAGTCCTGAGCATATGTTATCAAATATTGTTTTTAGCCATTCTTATCAATCAAATATTTATTTTAGTGTAAAAGATTTGGGAATTAGTATAAGTATAGTATAGTTGACTGTTAATCAAGTGGTTATATTCCCAGGGGTTCTTAGTATATTTAGTACAGTTGATTGCAGATCAAATAGATAATGAACCTTATTCATCATAGTTTTTATTGGTTGGCTTTTAGGTTGTTTTTATGTTATACTAGTTATATTAATATAGATCCATTGAAATCGTGTTTGTTGTTGGTTTTAAGGATGGCTGTTATACTACCTGTTTTAGGTATTACTTCTCATGCTTGGTATGCTTATTTTGTTTGTATATTATTTTTGAGTGGTATTTTTGTTATTATGGTCTATTTTTCTAGTTTATGTAATTATTTACATGTGAGTCATAATATGGGTTTATTAGCTTTATTTTTATTATTGATTGGTTTGACTTTAGTTTATAATTATAACTGATGTTTAATGAGTTTAAGTTCATTTTATTATAGTGTTTATTTTAATTGGATGTTGTTTATTATTGTAGTAATATTAATTTTTATTAATATTGTTAATTTATTAATTACTGGTAAAGGAGCACTTCGTAAATTTTAGTGAGGTAGGATAAATTAGTCTAGTGGGTTCATACCCCATAGGTGGTCTTATGACCCCTCATTATAAGTGTGAGTGATAGTGAACACGTAGAATTTGGTTTTTTTTTTGAGATATGTTTTTTGGCTTAGCCATTTGTTTTTATCTCTTTGTTTAATTATTTTCAGGGTTTTTCTATGCCTATGGCAGGTAGTAAGTTTGCTGTTTATATGGATTGGTTTCATAATTTTAATTGTAGTCTGTTGTTAGGTGTTTTGACTTTTGTTGCTGGTATGATTTTATACTTATTTTTAAATAAGTATACTTATAAGAATCATAAAATTGAGTATCAATTTGGTGAGTTAATGTGTAGTATTATTCCTACCGTTATTTTGTTAATACAAATGATTCCTTCTTTGTCTATTCTTTATTATTATGGTTTGATGGCTACTGATAATTCTTTGACTGTGAAGGTTACTGGTCATCAATGGTATTGATCTTATGAATATGCTGATATTGAAGGTCTTGAGTTTGATTCTTATATGAAACCTCTTGATTCTTTAAGTTTGGGTGAGCCTCGTTTGTTAGAGGTAGATAATCGTTGTGTTGTTCCTGTTAATACGAATATTCGTTTTTGTGTTACTTCTGCTGATGTTATTCATTCTTGGGCTCTTCCTAGTCATGCTATTAAATTGGATGCTATAGCTGGTGTTCTTTCTACTGTGAATTATAATTTTCCTATGGTTGGTGTGTTTTATGGTCAGTGTAGCGAGATTTGTGGTGCTAATCATAGATTTATGCCTATTGCTTTAGAGGTTACTACTCCTGAGTTGTTTAAGGATTGGGTAATGGGTAATGTTATGTCTGAGTAGTTAGGGATATTATTTGGTTTTGAACCTTGGGTTTTTATCCTATTGTTTCATAATTTTCATATTTTGACTTTGTCTAGTTATCCCTTTTTAATGTCTATGTCTACTTTGGGTCTTACTACTTCTTTAGTGGTTTGGTTTAAGTTTGGTATTTATTTTGGGGTTTTGTTTTGTTTGTTTGTTTGTTTATATGTTGGTTTATTGTGGTCTAAGGATATTTGTATAGAGGGTATGAGTGGTTATCATAATGTGTTTGTTATGGATGGTTTTAAGTTTGGTTGTTTGTTATTTATTTTTAGTGAGTTTATGTTCTTTTTTGGTATTTTTTGGACTTTTTTTGATGCTGCTTTGGTTCCTGCTCATGAGTTGGGTTTAACTTGGTCTGCTATGGGTTTGAATATAGTTAATCCTTTTGGTCTTCCTTTATTTAATACTATTATTTTGTTAAGTAGTGGTGTTACTGTTACTTGGTCTCATTATTCCTTGTTGTGTAACAAGGATTGTAAACTTGGTTTGATTTTGACTATTTTATTAGCTATTTTGTTTACAGCTGTTCAGTTGTTTGAATATTATTCTGCTTCTATGTCAATTGCTGATGGTGTGGTTGGTAGAATTTTTTATTTTTCTACTGGTTTCCATGGTTTACATGTTTTTCTTGGTACTTTATATTTAGCTTTTAATTTATATCGTGTTTTAAGTTATCAGTTAAATTATAATCATCATTTATCTTATGAGTTTGCTATTTTATATTGGCATTTTGTTGATGTGGTTTGGTTGTTCTTGTTTGTGTTTGTTTATTGATGAGCTTATTAAAAGCTTTAGTATAATTTAGTATGTCCCGCTGTCAATGGGGAGGTAGTAAAAGCTTTAGTTGTTGAGTTTTTGTTATTGTCTTTGGCTTTTTTTCGAAATATGCATTTGTTTTTTTTGTTTTTGTTGTTGTTTTGTTTGAGTGCTATAAATGTTTTTAGTTGACATGGTTTGTTTTTTTTTATTGATTCTCAGGTATTTGTAGCTATAATGTTTATGTCTATGTTTATTCTTGGTTTGATTATGTTTACTGAGAAGAGTCGTGGTTTGTTGTATCTTTCTCAATCTTTAGTATTCATTAGTATTTTATTTTTTATTCCTGGGAATGTTTTAATGTTTTATTTATTGTTTGAGTTGTCTATGTTTCCTATTCTTATTATGATTTTGGGTTATGGTTATCAGATTGAAAAGCTTAATTCTTTTTATTATTTGTTATTTTATGCTTCTTTTTGTTCTTTTCCTTTCTTGTTTGTTTATTTAAATATGGATTTTAGTTTTATGTTGGTTTATTTTGATATGGTTTTGTCTTGGGAGGTTGTTTTTGTTCTTAGTTTGACTTTTTTAATAAAGTTTCCTGTGTTTTTTCTTCATCTTTGATTACCAAAGGCTCATGTAGAGGCTCCTACTACTGCTTCTATGTTATTAGCTGGTTTGTTGTTGAAGTTGGGTACTGTTGGTTTTATTCGTATTATAAAGTGTTTGTCTTATTGTCATTTGAATTTTTATTTTTTAGTTGCTTTTCTTGGGATGATTTTAGCTGCTTTTAGTTGTGTTTTTCAAAGGGATGTCAAGGCTATAGCTGCTTATTCTTCTATTACTCATATAAGGTTTTTATTGTGTACTTTATTGTTTATGAGTATGTCTGGTAAAACGTCGTCTATTTTGATGATGGTTGCTCATGGTTATACTTCTACTTTGATGTTTTATATGATTGGTGAGTTTTATTCTGTTTCTCATACTCGTATGGTTTATTATTTTAATAGTTTGATAAATTCTAGTTTATTTTTTTCTATTATGTTTGCTGTTTGTATATTGTCTAATTGTGGTACTCCTCCAAGATTATCATTTATTGCTGAATTTATATCGTTTAGTAATATGTATTGTTTATTTGGTGGGTTTTTTTTGGTGTTTTTTGTGTATTTTGTGGTTTCATTTTATTATTCTATTTATTTAGTTGTTAATTCGTTTATGGGAAAGTCTTATCATAATTTATCTTTTTGAAATGTTTATTGTTTGGTACCTATTTTATTAATGTGTTTTAATGTGTTTTGGTTTAATTTGATTTTTTAGTAAGTTTTTTTTTTGGTTTTACCAGGGGTTTATACTTACTTGTTTTATATGTGGTTTGTGTTAGTTTATTTATGGTTTGTTTGTTAAGCTTATTTTTGTTTTTACCTCAGATAAAGCTAGGGATTTATTTGTTGGATTGAAGTTTTTTTGGTTTGAAGTTGAATTTTAGATTTGGTAATTTGTTTTTTTCTGTTATTTTATTGTTGGTGAGGGTGAGTGTTTTATATTATTCTTTGTATTATATAAATGGTGAGGTTAATTTTTATTATTATATAATAGTTTTATTGATTTTTATTGGTAGTATGTTTGGTTTGATTTTTGCTAATTCGGCTTTTACTATAATGGTATGTTGGGATTTGTTAGGTGTTTCAAGGTTTTTTTTAGTGTTATTTTATAATAATTGGGACTCTTGTTCTGGTTCTATAAATACTGTGTTAACTAATCGTTTGGGTGATTATTTTATTTTTATGTTTTTTGCTTTATCTTTTTTTGGTGGTTATTATTTTTTTAGTTTTTCTTTGGTTAGTATGTATTTTGTATTGTTTTTACTTTTAGCTGCTTTTACTAAAAGTGCTCAATTTCCTTTTAGTGGTTGATTGCCTAAGGCAATGAGTGCCCCTACTCCTGTTAGTGCTTTAGTTCATAGTAGTACTTTAGTTACTGCTGGTTTAGTATTGTTAATAAATTTTAATTTAATTAATTTAACTGTTCCTGTTCAGAGTGTGTTGTGTTGGGTTGGTTTATTTACTATATTTTTTAGTTCTATTTCAGCTTTAGTTGAAGCTGATTTGAAGAAGGTTGTTGCTCTTAGTACTCTTTCTCAAATAGGTTTTAGTATGCTTACTCTTGGTTTAGGTTTAAATTATATTGCTTTAATTCATTTACTTAGTCATGCTTTATTTAAAAGCTGTTTATTTATGCAGGTTGGTTATATTATTCATTGTTCTTATGGTCAGCAAGATGGACGTAATTATAATGGTATAGGTTCGCTACCGTATTTTATTCAGTTGCAGCTGTTAGTGACTTTGTTTTGTTTGTGTGGTTTGTTTTTTACTAGTGGTTCTGTAAGGAAAGATTTGATTTTAGAAGGGTTTTTTATAAATTCTTATTCTGTGGTATTTGCTATAATGTTTTTTGTTTCAGTGTTTCTTACTTTTTGTTATAGTTATCGTCTGTGGTCAAGCTTGTTAAATACTTCGACTAATCCTATATTTCATTATAGTAATAGGATGATTATAAATTTTGTGAGTTTATTGTTGGTTTTGATGTCTATTTGTTTTATGTGGTGATTTAATATTAATATGCTTTGTATTCCTAGATTTTTTTTGTATATTGATCAATATGTTCCTATTGTTTATATATGTTTGTCTATTTTGTGTTTATTTTTAAGGTTTAAGTATATTAATAATGAATTAGTGTATAAATTTTTAGCTGACTATTCTCCTTTATTGGCTCAACGTATTTTACCTTATTTTAATTTTAAGGTAGTAGAAATGTTTTTAAATTCTACTATTCGTAATGCTTTTAGATGTTTATTTGTTTTAGGTGGTGGTAGTGCTAAGTATATAATTACTTATGTTAATTCAGTAGCGTTTATTGTATTTGTATTGTTTATTATAATTTTAGAAATTAGTTTGAGACAAAGATTTAATCTAAGTATGATTTCTGTTAATATGAGCGATAGTGAATATGATAGATTTTGATCTTCAGGGTGTACCCTGAAGGG
> Japan_Japanese_macaque_ OL672152
CATTTTTTTTGGAATTTTTTACCCTGTATTCTGTTTATATTGATTTGTTTATTTTTAATAATATTTTTTATTTTACAGGCTATTGCTTTTATTACTTTGTATGAACGTCATTTGTTGGGTGGTGCTCAAGGTCGTATGGGTCCTACTAAGGTTACTTTTATGGGTACTTTACAGGCTATGTTAGATGGTGTTAAGTTGCTTTCTAAGGAGCAGGTTATTCCTGTTAATGCTTCTCCTGTTTTGTTTTTATTAGTTCCTGGTGTTTCCTTTGGTGTTATATATTTGGAGTGGTTAACTTTACCTTTTGTTTATGAGTTTATATCATTTGAGTATTCTATGTTATTTTTTTTATGTTTAATTGGTTTTTCTGTTTATGGTAGACTTATGAGTGGTATTGTTTCTAAATCTAAGTATGCTATATTAGGTGCTATTCGTGCTAGTAGTCAGTCTATTTCTTTTGAAATTGCCTTTGCTTTGTTTATGTTGTGTGTAATAGTTCATCTTAATACTTTTAGTTTTTCTAGTTATTTTAGTTTTAGTATGGTTGTTCTTTTGTTACCATTTTTGATTATGGTTTTAGCTGAGTTAAATCGTGCTCCTTTTGATTTTGCTGAGGGTGAGAGTGAGTTGGTGAGTGGTTATAATATTGAGTATTCTAGTGTTGCTTTTGTTTTATTGTTTTTAAGTGAGTATGGTGCGTTGTTATTTTTTAGTGTTTTATTTGCACATTTATTTTGTGGTGGTTATTTAATTTTTAGTTATATTTTTTTTACAATTGTTATTTTTATTCGTGCTGCTTTTCCTCGTTATCGTTATGATAAAATGATGGAGTTTTTTTGATTTACTATGCTTCCAGTTGTTTTAGTGTTATTATTTTTTAATGTGATGGTTTTTTTTTCATAAAAAAGTGTTTTTACACATGGATTTTATAGATCTAATTGGATTTTTTATGGTATTATGTTTTCTATTGTATTTCCTATTAAAATAATTACTTTTGTTGTTTAATATATTATGAATATATGTGAGAAGATAAGATAATGTCTATAAATCTTATTTTGATTATTAGCATTGGCCACACTCATGGAGTCATGCATTCGAGCACGAATTGGGAGTGGCGTGGTATACATGACGTATAAGAGGGTGGCCAATGTATGTAGACATTGATGGATATATAGACAGGTCTTCTAAACTTGTTCAGAGCTAATAACTCATCCATTTTTGGTAAGATAGGTGTTATCTTGGGTTTTGACCCGGTTTTATTCTTATTAATTTATTTGAATGTTAATTTGTTTTTGTTGATTTTTTATTTTATTATAATTTTGATTGTTAATTTGGTTACTGCTAATGTTATTGTTTGGTGGGTAATGTTTTTGTTGATGACTCTTGGTTTTATTTGGTTTAATCATGATAATCAGTCTCGTTCTAGTATGGTTAGTTATTTTATTATTCAAGAGGTTTTGGGTTTTTGTTTTTTGTTAGTTAGTGTTAGTTGGGTTCAGTTTATTATTTTGTTGATAAAAGCTGGTGTTGCTCCTTTTCATTTTTGGGTTTTTAGTGTTACTAATAATATTTCTGGTCTTGGTGTTATGTGGTTTTTAACTTTTCAGAAGTTGCCTTTTATTCCTGTTATTCAGTATATGGTTAGTACTGATTTTTTGTATATTCTTTTGTTTGGTGTTGTTCTTTGTTATTTGCAATTGATTTTTGTGAAGGGTTATAAGAATATGTTGGTTCTTGGTTCTACTGAGTCTTTTAATTGGTTGATGTTGATTATAGCATTTAGTCTGTTTTCTGGTTTATTGTTGAGTTTGGTTTATGTTTTTTTTTTCTTTTTATTGTTGGATCATGGTAGTTCTAAGGGTTGGTTTGATTGTTTTAATTGGGAGACTGTTTTAGTGTTTTTAAATGTTCCTTTTAGTATGTCTTTTTTTATTAAATTTTTTTCTTTGATTTCTGTTTTTAATTTTACTAGCTTTTTTGTTTTGTTGGTTTTATTTGCTATGTTTATGTCTATGTTGAGTTTTGGTTATTGGCTTGTTAATATGAGTGTTAAGTTTTATTATGAGGGTTTTAAGACTCGTAGTTATTGGTATTGGGTTGCTTATCCTTTAATGTTTATGTGTTTGGTTTAAGGGAATTAGTATAGTTTAGTATATCCGACTTGCATTCGGAAGGTTTTTATTCTCTAGTTGGTGTAGTATAATATAATACATCTGTTTTAAGCGCAGAAGCTTTATCTCCAACTGAGGCAATAGTGTAATTTAGCATATCTCATTTTCGCTGAGAGGGTAGGTTTGCCTTATTGTTGGCGTTCCACAGAGTGGATACAACTGAGTTTGATAATGGCTCGAGACGGGATAAAATGGTATTATGTAAGTTGCATTTACGGAGTGAACAATGAAATTCGATTCCGGCAATATATCGTTTGCTAAAAGGGTGTACCAGAAAGATCGGATAGACCCCCTAAACTTGTACTTTAAATGTGTTATTCCTGCGATTACATCTTGTATAAAATTCGTTTGATTGTATTTACAACTGTACAGTGCAATGTGGCAGTTCTTTTATAATTCTGACGTGGGAGATAAGATTGGATAAAAGACCCGGATTAGTACCCGGTTATTCCAAATTAATAAGTTTTCAGGAGTAAAGTAATATTTAAACTGGAAGTATATTGGGAGTACCCTAAATTATCCTTGGAGCTTGAGTAGTAATCGAGATCCCTCGTTATCAGCTTAAACTATGGTCGCATGTATGTTCGTCAAAGGTGCTCGTTAAAGGTGTTGCCGCAAGAGATGGGTTTTCTAGTAGGACAGATAAATACCTGGTATATGTTTGAGTGTGTAATTTGGGCTACAATGCCGGAGGGCGAGTTGGTTCGGATTATCTGGAGAGATTTGGATATGAAGATGTAAAGGACAGTAAAGTGCTGTTTAATGGGTGCTTGAAGAATACCTAGGGTAGGTACAAATCATCCATCAATTGCCCACAGGGGAGTAAGTTGTAGTAAAGTAGGTGTAGGGGAATCTGTACCTAGTAGTGGATCATATATGGTTTGGATTTGAAATCCGGATTAGGTTTAATTAACCATGGTCTTTTGTTGTACGTTGGGTTTATTATTGTAATTTGAGTGGTTTTTGGTAACTTTTGATTTACCAAAAAGTTTTTTTTTTGTTAAAAATTTGTTGTTGGTGGGGGTTGGGGTTTTTTGTCGGAAGATCCTTTAGTATAATTAAGTATACTCGACTTCCAATCGAGGGGCGGTAAGGATTATTGTATGGCTTTAGTTTAAGTAGAACATCTGGTTTTGGTCCAGAGGGTTTAAGCCATACAGTGAATAGTTTAAGTTTAGAATATGGTATTTGGATTACCAAGGTGCAAATCACTGAATCCATCATTTTACTTGATTAGATATTGCTTTGTTTTTATTTATTATGCAGTTTATTTTTTGTATGAATTATAGAACTATTGGTTATGCTCAAGAGGCATTTATGAAGTCTTTAAAGAATTTGTTTGATTTTAATAAAAATATACCTAATAGTTATTGGTTGACTACTTATTTGTTTATTTTTTTATTAGTATTTACCTTAGGTGGTTTTTTACCTTATTCATTTCCATTTTTTAGAATGGCTGAGTTTACTTTGGTTTTTAGTTTAATGGCTTGAATGACTAGTTTTTTAACCTTTATCTCTAGTGAACGTTTTTCTTTGTATCTTTATAAGAAGGGTTATAATTGATTTAAGGCATTTTTTTTAATTCCTATTGAAATTGTTAGTGAGTTTAGTCGTCCTCTTGCTTTAACTGTTCGTTTGACTGCTAATGTTTTAGTTGGTCATATGTTAATACAATCTATGTATTATTTAGTTACTTTTGTTTCTCCTTTGTTTATTTTTGGTTATGTGTTTTTAATTATGATAGAGTGTCTTGTGTTATTAATTCAAAGTTATATTTTTGCTCGTTTGGTGCAATTCTATTTGAATGAGTAATTTGACTGGTTAGCTTAAGTTTAAAGCACTAGACTTTTAATCTGGGTATGGCGTGACCACCGGTTAAATTTTTAATGTTGTATATATATTGGGATTGCATCCCATTGGAGGAAAATTTACAATGTTTTTGTATAATTGAAATATAGGGTAAGATGTCCATTTTGTGTTATTGTTACAAAATAACTTTTAATGGGTCATGGTGCTGAAATATCGTCCTATATGATATCAGTTTTTATTTTATATACTAGAAAATTGTAACTTTAGTTTTACCATGTGTCAGTGTTGAGGATCCGTAGTGTCTTTGATTTCTAGTGTTACAACTATACTGGGAAATGGGTTTTATTTTTATTTTTATTTTATAAAGCATTATAAAATAAATTATCTCTAAATTAGTAGATTGGTAAAAGTTAGTAGGTGTTTATAATATAATAGGAGAACTCAGAAGCGAGATCAAATGTTTATTAAAGACTTAGGGTAACAAGTATACCTGACTTCTGCCCGATGTACGTATGTATCAATGGCAGACTTAGCGTGAGGTCATTAAGGTAGCAAAATCATTTGTTTCTTTATTGGATTCCAGTATGAATGAAGGTTTGGTTAGCGTTCTTTCTTTTTTTTTTTCGAATTTATTATCCATCTAAGAAATGATGGATGCATTACTACAAAGATAAGTCTTCGGAAACTCTGTTGGTGTATATTCAATGAGTTTATACACTAGGTTAACTAGGGAAGTTAATTATATAATCATCTTTTTCCTGTTTACATAATAAAGAGTTACTTCGGAGTTAACAGAAATTCATACTTGATATAGTGACTTATATTAGGGTAAGTTTTACATCGATGTTGTATCTCCACATACTGAGAAAGAATAAGGCTTGGTAATTCAGACTGTTCTTCTATGAGATAGTGGGACGTGATATTAGTTTAATTCGACGCAAGTCAGAATTGTTTATCTTGAGTATTGCTTATAGATAGTATGTTTAGTACGAAAGGAATTACACTAAAGTGTTACACTATTTTAATTTAGTTACCTTTTTTAGCTGCTCTAGTTTATATTTAGAATATGCTACTTGTAATAGTAAGGTTTATAGCAGTAAAGGGGCTTAGTATATTTAGTACGATGGTCTGTAAAACTGGAAGTTAATGCCCTTGATTGAATAATGAGTGATAACGAGTTATTTGGATTTTAAGCTTCTTAGTATATTTAGTATATCTGTTTGTGGCACAGATGGTTAATGGAGCTTATTTTTGTTTTACATTCTGTAATTTTTTTCTCTATTTTCTTTGTTTGTTTGTTCTATTTTGTTAATTTATTGTTGAGTTATAATTTTTCTGGTTGTAATAAGGTTGGTGCTTATGAGTGTGGATTTGCTACTGTTGGTAAGATTCAGAGTTCTTTTTCTATTCATTTTTTTGTTATTATGTTATTGTTTGTTTTGTTTGATTTGGAAGTTGTGATGTTTGTTGGTGTTTTGGCTACTGATGTTAATTCTCTTTCTACTTTTTTATTGCTGGTGGTTTTTATTGCTGGTGGTTTTTATATGGAGTGATGGTATGGTAAATTGCGTTGAGTAGTATAATTAGTTTACCCATTTAGTTTATGTTATAAAACATGGCTCTGAAGAAGCTAAGAATTTTCATGGGTATGCGGGTTTAAGTTAAGTTTAAACTAGCGGTCTTCAAAACTGAAAATTTATACCCGTTTTGTTTAAGCTTTTAAAGGATTCTTTGATTAATCTTCCTGCTAGGAAGTCTCTTACCTTACATTGAAATTATGGTAGTATGCTTGGTATGGTTTTAGTGATGCAGGTTTTTACTGGTTTTTGTTTGGCTATGTATTATGTAGCTGATTCTGGTTTGGCTTTTGATTCTGTTCAGTATATTATGTATGAGGTTAATAATGGTTGATTTGTTCGTCTTATGCATATGAATGGAGCTAGTTTATTTTTTATTTTTTTGTATCTTCATTTTTTTAAGGGTTTGTTTATGTCTAGTTATCGTTTATCTTGGGTTTGAGTTACTGGTTTATTTATGTTTTTAATGGTTATGGGTATTTCTTTTATGGGTTATGTTCTGGTTTGGGCTCAAATGTCGTTTTGAGCTGCTGTTGTTATTACTAGCTTGTTGAGTGTTATTCCTTATTTTGGAAATTCTTTGGTGATGTGAGTTTGAAGTGGTTTCTCTGTTGGTAGTGCTACTTTGAAGTTTCTTTGTATTTTGCATTATTTGTTACCTTGGGTTTTATTTTTATTGATTATGGCCCATTTAGTTATGTTGCATAGTACTGGTAGTACTTCTAGTTTATATTGTCATGGTGATTATGATAAGGTTAATTTTTATCCTTATTATTTTGTTAAGGATGGTTATAATATTATTGTTTTTATGGTTTTTATTATGTTTGTTTTAATTTATCCTTATTTCTTTAGGGATCCTGAGATGTTTATTCAGGCTGATCCTATGACTAGTCCTGTTCATATTGTGCCTGAGTGGTACTTCTTGTTTGCTTATGCTATTTTGCGTGCTATTCCTAATAAGGTTTTAGGTGTTGTTATGTTGTTGGCTAGAATTTGTATTTTCTTTGCTTTTGCTTTTATTAAGAATTATACTTCGGTGTTATCGAATTTAAATAAGTTTATGGTTTTTAACTTTTTATTTATTGGTATTCTTTTGAGTTGATTGGGTCAGTGTCCTGTAGAGACTCCTTATAATGTTTTGAGTGTTGTTTTTACTTGTATATATTTTGTATGTATTGGTATTATGTTGTTTTATAATTGGTTTACTTATTATTTGTTTAAATAGGTGGGGTTTTAGTTTATTTAGAATATATCGTTTACACCGATGAGGTTGATAACCCTTTTTTGGGCATTAAATAGATATTCCTATGTTCAGTTGCGGTCTGAAAAGATATATGCCTTTTGTTATTGTATTTTTGGTTTAGTTTATTGACTTTTTTGTTTAAAGGTAATCGTATGATTTATGTTTTAATTGGTATTGAGTTTTTGGTTTTGAATGTTTTTTTATTGTTTAGTCAATTGTTAAGTGCTATGGCATTTTTTATTTTATTATGTTTTAGTGTGGTTTCAAGTGTTTTAGGTTTGGTTTTGTTGGTTGTTCAGATTAAATTTTTTGGTACTGATAATTGTATTTTCTATCCGAATTAGTAAAATATATTATATCGCCTTGATATGGTGAAGTTCCTTTGTAGGGATTCGGTAATGGGTTTAGTATAATATAATATGTTAGGTTTAGGTCCTAGGGATTGATACCCATTTTGTTTGCTAGTAATTCTAAGTATTATAGTGGTATTTCTTATTGATTTGAGTCTTCTAATCATAAAGATATTGGTACTCTTTATTTAATTTTTGGTATTTGATGTGGAATGGTTGGTTCTGCTTTATCTATGTTAATTCGTATGGAGTTAAGTAAACCTGGTTTTTTTATTGGTGATGGTCAGTTATATAATTCTATTTTGACTGCTCATGCTATCTTGATGATTTTTTTTATGGTTATGCCTGCTATGATTGGTGGATTTGGTAATTGAATGGTTCCTTTGATGTTAGGTGCTCCTGATATGAGTTTTCCTCGTTTGAATAATATTAGTTTTTGATTATTACCTAGTTCTTTGGTATTATTATTGACTGCTTGTTTTGTTGATTCTGGTTGTGGTACTAGTTGGACTGTTTATCCTCCTTTGTCTACTTTAGGACATCCTGGAAGTAGTGTTGATTTGGCTATTTTTGCTTTACATTTGGCTGGTGTTAGTTCTATTTTAGGTGCTATCAATTTTATATGTACTACTAAGAATCTTCGTAGTTCTTCTATTAGTTTAGAGCATATGAGTTTATTTGTTTGAACGGTGTTTGTTACAGTTTTTTTATTGGTGCTTTCTTTACCTGTTTTAGCAGGTGCTATTACTATGTTATTGTTTGATCGTAATTTTAATACTTCTTTTTTTGATCCAAGTGCTGGTGGTAATCCTTTGATTTATCAGCATTTGTTTTGATTTTTTGGTCATCCTGAGGTTTATATTTTAATTCTTCCTGCTTTTGGAATTATTAGTCAAAGTACTCTTTATTTAACTGGTAAAAAGGAAGTTTTTGGTACTTTAGGTATGATTTATGCTATTTTAAGAATTGGTTTGATTGGTTGTGTTGTTTGGGCTCATCATATGTATACTGTTGGTATAGATATTGATTCTCGTGCTTATTTTACTGCTGCTACTATGATTATTGCTGTACCAACTGGTGTAAAGGTGTTTAGTTGATTGGCTACTTTGTTTGGTTCACGTTTAACTTTCCAACCAGTGTTGTTATGGGTTATTGGTTTTATTTTCTTATTTACTATGGGTGGTATGACTGGTGTTATACTTTCTAATAGTAGAATCGATATTGTTTTACATGATACTTATTATGTAGTGAGTCATTTCCATTATGTTTTAAGACTTGGTGCGGTGTTTGCTTTATTTTGTGCTGCTTCTTTATGATGAAGCACAATTACTGGGTTTGTTTATGATAAAATGATGATATGTTGTGTATTCTTTTTGTTTTTTATTGGGGTGAATTTAACATTCTTCCCATTGCATTTTGCGGGTTTACATGGTTTTCCTCGTAAGTATGTTGATTATCCTGATGTGTTTGCTGTTTGAAATGTTATTAGTAGTTATGGAAGGATAATTAGTATGTTTGCTTTGTTTTTATTTATTTATGTTTTAATTGAGAGATTTATATCTTATCGTTTAAGATTAGTGGATTATTTTTATAATAATAGTCCTGAGCATATGTTGTCTAATATTGTTTTTAGTCATTCTTATCAGTCTAATATTTATTTTAGTGTAAAAGATTATGGGAATTAGTATAAGTATAGTACAATTGACTGTTAATCAGGAAGTTATATTCCCAGGGGTTCTTAGTATATATAGTACAATTGATTGCAGATCAACTGGATAATGAACCTTATACATCATAGTTTTTATTGGTTAGCTTTTAGATTGTTTTTGTGTTATACTAGTTATATTAATATGGATCCATTGAAATCGTGTTTATTGTTAGTTTTAAGAATGATTGTTATAATGCCTGTTTTAAGTATTACTTCCCATGTTTGGTATGCTTATTTTGTTTGTATGTTATTTTTGAGTGGTATTTTTGTGATTATAGTTTATTTTTCTAGTTTATGTAATTACTTACATGTAAGTCATAATATGGGTTTATTGGCTTTGTTTTTATTATTTATTGGTTTAACGTTAATTTATAATTATAATTGATGTTTAATAAATTTAAGTACGTTTTATTATAGTGTTTATTTTAATTGAATGTTATTTATTATTGTTGTTATGTTAATTTTTATTAACATTATTAATTTATTAATTACTGGTAAAGGGGCACTTCGTAAATTTTAGTGAGATAGGATAAATTAGTCTAATGGGCTCATACCCTGTAGGTGGTCTACGACCTCTCATTATAATATGAGTGATAACGAATATGTTAGAATTTAGTTTTTTTTTTTTGAGATATTATTTTGGTTTGACCGATGGTGGATTTATCTCTTTGTTTAATTATTTTCAGGGTTTTTCTATGCCTATGGCTGGTAGAAAGTTTGCTGTTTATATGGATTGGTTTCATAACTTTAATTGTAGTTTGCTTTTAGGTGTTTTGACTTTTGTTGCTGGTATGATTTTGTATTTATTTTTAAATAAATATACTTATAAGAATCATAAGATTGAGTATCAATTTGGTGAGTTGATGTGTAGTGTTATTCCTACTATTGTTTTATTAATGCAGATAATTCCTTCTTTGTCTATTCTTTATTATTATGGTTTAATGGCTTCTGATAATTCTTTGACTATTAAGGTTACTGGTCATCAGTGGTATTGGTCTTATGAGTATGCTGATATTGATGGTCTTGAGTTTGATTCTTATATGAAACCTATTGATTCTTTGAAGTTAGGTGAGCCTCGTTTGTTAGAGGTAGATAATCGTTGTGTTGTTCCTGTGGATACTAATATTCGTTTTTGTGTTACTTCTGCTGATGTTATTCATTCTTGGGCTCTTCCTAGTCATGCTATTAAGTTAGATGCTATGGCTGGTGTTCTTTCTACTGTGAATTATAATTTTCCTATGGTTGGTGTTTTTTATGGTCAGTGTAGTGAGATTTGTGGTGCTAATCATAGGTTTATGCCTATTGCTTTAGAGGTTACTACTCCTGAGTTGTTTAAGGATTGAGTTATGGGTAATGTTATAGAGTAGTTTGGAGTATTATTTGGTTTTAAACCTGGGTTTTTACTCTGTTGTTTCATAATTTTCATATTTTAACTTTATCTAGTTATCCTTTTTTGATGTCTATGTCCGTTTTAGGTCTTACTACTTCTTTGGTAGTTTGGTTTAAGTTTGGTATTTATTTTGGGGTGTTATTTAGTATGTTTACTTGTTTTTTTATTGGTTTATTGTGAGCAAAGGATATTTGTATGGAGGGTTTGAGTGGTTATCATAATATGTTTGTGATAGATGGTTTTAAGTTTGGTTGCTTATTGTTTATTTTTAGTGAGTTTATGTTCTTTTTTGGTATTTTTTGAACTTTTTTTGATGCTGCTTTGGTGCCTGCTCATGATTTGGGTATGACTTGGTCTGCTATGGGTTTAAGTATGGTTAATCCTTTTGGGATTCCTTTGTTTAATACAATTATTTTATTAAGTAGTGGTGTTACTGTTACTTGGTCTCATTATTCTTTATTGTGTAATAAGGATTGTAGTCATGGTTTAATTTTAACTATTTTATTGGCTGTTTTATTTACAGTTGTTCAGTTGTTTGAGTATTATTCGGCTTCTATGTCTATTGCTGATGGTGTAGTTGGTAGGATTTTTTATTTTTCTACTGGTTTTCATGGTTTACATGTATTTCTTGGGACTTTATATTTGGCTTTTAATTTATATCGTGTGTTAAGTTATCAATTGAATTATAATCATCATTTGTCTTATGAGTTTGCTATTTTGTATTGGCATTTTGTTGATGTAGTTTGATTGTTTTTATTTGTGTTTGTTTATTGATGAGCTTATTAAAAGCTTTAGTATAATTTAGTATGTCCCGCTGTCAATGGGGAGGTAATAAAAGCTTTAGTTATTGAGTTTTTATTGTTATCTTTGACTTTTTTTCGTAATATACATTTATTTTTTTTGTTTTTATTATTGTTTTGTTTAAGTGCTATAAATGTTTTTAGTTGGCATGGTTTATTCTTTTTTATTGATTCTCAAGTGTTTGTGGCTATGATGTTTATGTCTATATTTATTCTTGGTTTGATTATATTTACTGAGAAGAGTCGTGGCTTGTTGTATCTTTCTCAATCCTTGGTTTTTATTAGTATTTTGTTTTTTATTCCTGGTAATGTTTTAATGTTTTATTTGTTATTTGAGTTGTCTATATTTCCTATTCTTATTATGATTTTAGGTTATGGTTATCAAATTGAGAAACTTAATTCTTTTTATTATTTGTTATTTTATGCTTCTTTATGTTCTTTTCCTTTTTTGTTTGTTTATTTAAATATGGATTTTAGTTTTATATTGGTTTATTTTGATATGGTGTTGTCTTGGGAAGTTGTTTTTATTCTTAGTTTGACTTTTCTAATGAAGTTTCCTGTGTTTTTTCTTCATCTTTGGTTGCCAAAGGCTCATGTAGAGGCTCCTACTACTGCTTCTATGTTGTTAGCTGGTTTGTTATTGAAGTTGGGTACTGTTGGTTTTATTCGTATTATGAAATGTTTGTCTTATTGTCATCTTAATTTTTATTTTTTGGTTGCTTTCTTGGGAATGGTTTTGGCTGCTTTTAGTTGTGTTTTTCAGAGTGATGTTAAGTCTATGGCTGCTTATTCTTCTATTACTCATATAAGGTTTTTATTGTGTACTTTGTTGTTTATGAGTATGTCTGGAAAGACATCTTCTATTTTGATAATGGTTGCTCATGGTTATACTTCTACTTTAATGTTTTATATTATTGGTGAGTTTTATTCTGTTGCTCGTACTCGTATGGTTTATTATTTTAATAGTTTAATGAATTCTAGTTTATTTTTTTCTATTATGTTTGCGGTTTGTATGTTGTCTAATTGTGGTACCCCTCCAAGTTTGTCATTTATTGCTGAGTTTATGTCATTTAGTAATATGTATTGTTTGTTTGGTGGTTTCTTTTTGGTGTTTTTTGTTTATTTTGTAGTTTCGTTTTATTATTCTATTTATTTAGTTGTGAATTCGTTTATAGGTAAGTCTTATTATGATTTGTCTGTTTGAAATATTTATTGTTTGTTTCCTGTTTTATTGATGTGTTTTAATGTGTTTTGATTTAGTTTAATTTTTTAGTAAGTTATTTTGGTTTTATCAGTGGTTTTAACTTACTTGTTTTGTATGTGGTTTGTGTTAGTTTATTTATAATTTTTTTGATGAGTTTGTTTTTGTTTATACCTAGTATAAAATTAGGGATTTATTTGTTGGATTGGAATTTTCTTGGATTAAAGTTAAATTTTAGATTTGGTAGTTTGTTTTTTTCTGTGATTTTATTAGTGGTAAGAGTAAGTGTATTATATTATTCGTTGTATTATATAAATGGTGAGATTAATTTTTATTATTATTTAATGGTTTTATTGATTTTTATTGGAAGTATGTTTGGTTTGATTTTTGCTAATTCAGCTTTTACTATGATGTTGTGTTGGGATTTGTTGGGTGTTTCTAGGTTTTTTTTGGTATTATTTTATAATAATTGGGATTCTTGTTCTGGTTCTATAAATACTGTATTAACTAATCGTTTAGGTGATTATTTTATTTTTATGTTTTTTGCTTTGTCTTTTTTTGGTGGTTATTATTTTTTTGGTTTTTCTTTGGTTAGTATGTATTTTGTATTATTTTTGCTTTTAGCTGCTTTTACTAAAAGTGCTCAATTTCCTTTTAGTGGTTGGTTACCTAAGGCAATAAGTGCTCCTACTCCTGTTAGTGCTTTGGTTCATAGTAGTACTTTGGTTACTGCTGGTTTAGTGTTGTTAATAAATTTTAATTTGATTAATTTAACTGTTCCTGTTCAAAGTATTTTATGTTGAATTGGTTTGTTTACTATGTTTTTTAGTTCTATTTCAGCTTTGGTTGAGGCTGATTTGAAGAAGGTAGTTGCTCTTAGTACTCTTTCTCAAATGGGTTTTAGTATGCTTACTCTTGGTTTAGGTTTAAATTATATTGCTTTAATTCATTTGCTTAGTCATGCTTTATTTAAAAGTTGTTTATTTATACAAGTTGGTTATATTATTCATTGTTCTTATGGTCAGCAGGATGGACGTAATTATAATGGTATGGGTTCATTGCCATATTTTATTCAGTTGCAGTTATTGGTGACTTTATTTTGTTTGTGTGGTTTATTTTTTACTAGTGGTTCTGTAAGTAAGGATTTAATTTTAGAAGGATTTTTTATAAATTCTTATTCTGTAGTGTTTGCTTTGATGTTTTTTGTTTCAGTGTTTTTAACTTTTTGTTATAGTTATCGTTTATGGTCAAGGTTGTTAAATACTTCAACTAATCCTATATTTTATTATAGTGATAGTGTTATTATGAATTTTGTTAGATTGGTTTTAGTTTTTATGTCTATTTGTTTTATGTGATGATTTAATATTAATATACTTTGTATTCCTAGTTTTTTTTTATATATTGATCAATATGTTCCTATTATTTATATTTGTTTATCTATTGTGTGTGTGTACGTGTGTTTTAAATATGTTAATAATGAATTATTATATAAGTTTTTAGCTGATTATTCTCCTTTATTAGCTCAACGTATTTTACCTTATTTTAATTTTAAGGTAGTAGAGATATTTTTAAATTCTGTTATTCGTAATGCTTTTAGATATTTATTTATTTTGGGTAGTGGTAGTGTTAAGTATATGACTACTTATGTTAATTCAGTGATATTTATTGTGTTTGTATTATTTGTTTTAATTTGAGAGATATGGTAGATGGGAAATCTAAGGAAAAATCTCTAATACGAGAGATATCGAGTATGATAGATATATCTTCAGGGTGTATCCTGAAGGAGTC
> Japan(zoo)_red-shanked_douclangur_ OL692833
TCTTTTAAAGAGTTTTTTTACCTTGTATGTTTTTTATATGGGTTTGTCTTTTTTTAATGATGTTTTTTATTTTACAGGCTATTGCTTTTATTACCTTGTATGAGCGTCATTTGTTAGGTGGTTCTCAGGGTCGTATAGGTCCTTCTAAGGTTACTTTTATAGGTACTTTGCAGGCTATATTAGATGGTGTTAAGTTGCTTTCAAAGGAGCAGATTATTCCTGTTAATGCTTCTCCTGTTTTATTTTTATTGGTTCCTGGTGTTTCTTTTGGGGTTATGTATTTGGAGTGATTAACTTTACCTTTTGTTTATGAATTTATGTCATTTGAGTATTCTATGTTATTTTTTTTATGTTTGATTGGTTTTTCTGTTTATGGTAGGCTTATAAGTGGTATTGTTTCTAAGTCTAAGTATGCTATGTTAGGTGCTATTCGTGCAAGTAGTCAGTCTATTTCTTTTGAAATTGCTTTTGCTTTATTTATGTTGTGTGTTATGGTTCATCTTAATACTTTTAGTTTTTCTAGTTATTTTAGTTTTAGTATGATTATTTTATTATTACCGTTTTTAATTATGGTCTTAGCTGAGTTGAATCGTGCTCCTTTTGATTTTGCTGAGGGTGAGAGTGAGTTAGTAAGTGGTTATAATATTGAATATTCTAGTGTAGCTTTTGTTTTATTGTTTTTAAGTGAGTATGGTGCACTATTGTTTTTTAGTGTTTTATTTGCACATTTATTTTGTGGTGGTTATTTAATTTTTAGTTATATTTTTTTTACAGTTGTTATTTTTATTCGTGCTGCTTTTCCTCGTTATCGTTATGATAAAATGATGGAGTTTTTTTGATTTACTATGCTTCCAGTTGTTTTAGTGTTATTATTTTTTAATGTTATGGTTTTTTATTCATAAAAAAGTGTTTTATACACGTAGATTTTTTTATCTAATTGGATTTTTTATGGTTTTTTGTTTTTAATTAGATTGTCTATCTAAAAAATTACTTTTGTTGTTTAAATATATTATGAATATATTTAATGAGAAGAAAAGATAATGTCTATAAATCTTTTCTTGATTTTTATTATTGTCCACACTCATGGAGTCATGCATTCGAGCGCGAATTGGGAGCGGCGTGGTATACATGCCGTATAAGAGGGTGGACAATATATGTGGTTATATTGATGGATATATAGGCAGGTCTTCTAAACTTGTTCAGAGCTAATAACTCGTCCATTTTTTAGTAAGATAGGATAAATTAGTCTAACGGGCTCATACCCTGGTGGTGGTCTTAGTACCTCTTACTGGTTTATTTTAATATAAATTTGTTTTTGTTGGTTGCTTATTTTTTAATAATTTTGGTTGTAAATTTGGTTACTGCTAATGTTATTGTTTGGTGGGTAATGTTTTTGTTGATAACTCTTGGTTTTATTTGATTTAATCATGATAATCAATCTCGTTCTAGTATGATTAGTTATTTTATTATTCAGGAAGTTTTAGGTTTTTGTTTTTTATTGGTTAGTGTTAGTTGGATTCAGTTTGTTATTTTGTTGATAAAGGCTGGTGTTGCTCCTTTTCATTTTTGAGTTTTTAGTGTTACTAATAATATTTCTGGTCTTGGGGTTATGTGATTTTTGACGTTTCAAAAGTTGCCTTTTATTCCTGTTATTCAATATATAATTAGTTCTGATTTTTTGTTTATTCTCTTGTTTGGTGTTGTTCTTTGTTATTTTCAGTTGGTTTTTGTAAAGGGTTATAAGAATATATTGGTTCTTGGTTCTACTGAGTCTTTTAATTGATTGATGTTGATTATGGCTTTTAGTTTATTTTCTGGTTTGTTGTTGAGTTTGGTTTATGTTTTTTTCTTTTTTTTGTTGTTAGATCATGGTAGTTCTAAGGGTTGGTTTGATTATTTTAATTGGGAGACTGTTTTGGTTTTTTTAAATGTTCCTTTTAGTATGTCTTTTTTTATTAAGTTTTTTTCTTTAATTTCTATTTTTAATTATACTAGTTTTTTTGTTTTGTTGGTTTTGTTTACTATGTTTATGTCTATGTTGAGTTTTGGTTATTGACTTGTAAATATAAGTGTTAAGTTTTATTATGATGGTTTTAAAACTCGTAGTTATTGATATTGGGTTGCTTATCCTTTAATATTTATGTGTTTAGTTTAGGGAATTAGTATAATTTTGTATGTCCGACTTGCATTCGGAGGGTTTATATTCTCTATTGTTGGTGTAGTATAATATAATACATCTGTTTTAAGCGCAGAAGCTTTATCTCCAACTTGTTTTTGAGGCAATAGTGTAATTTAGCACATCTCATTTTCGCTGAGAAGGTTAATTTGCCTTATTGTTGGCGTCTCACAGAGTGGGTACAACTGAGTTTGATAATGGCTCTAAACGGGATAAAATGGTATTATGTAAGTTGCATTTACAGAGTGAACAATGAAATTCGATTCCGGCAATATATCGTTTGCTAAAAGGGTGTACCAGAAAGATCGGATAGACCCCCTAAACTTGTACTTTAAATGTGTTATTCCTGCGATTACATCTTGTATAAAATTCGTTTGATTGTATTTACAACTGTACAGTGCAATGTGGCAGTTCTTTTATAATTCTGACGTGGGAGATAAGATTGGATAAAAGACCCGGATTAGTACCCGGTTATTCCAAATTAATAAGGTTTCAGGAGTAAAGTAATATTTAAACTGGAAGTATATTGGGAGTACCCTAAATTATCCTTGGAGCTTGAGTAGTAATCGAGATCCCTCGTTATCAGCTTAAACTATGGTCGCATGTATGTTCGTCAAAGGTGCTCGTTAAAGGTGTTGCCGCAAGAGATGGGTTTTCTAGTAGGACAGATAAATACCTGGTAAATGTTTAAGTGTGTAATTTGAGCTACAGTGCTGAAGGGCGATTTGGTTCGGATTATCTGGGGAGATTTGGGTATGAAGATGTAAAGGACAGTAAAGTGCTATTTAATGGGTGCTTGAAGAATACCTAGGGTAGGTACAAATCATCCATCAATTGCCCACAGGGGAGTAAGTTGTAGTAAAGTAGGTGTAGGGGAATCTGTACCTAGTAGGGGATCATATATGGTTTGGATTTGAAATCCGGATTAGGTTTAATTAACCATGGTCTTTTGTTAAATGATCCTTTAGTATAGTTTAGTATGCTCGACTTCCAATCGAGAGGTTTTAAGGATTAATGGCTTTAGTTTAAGTAGAATGTCTGGTTTTGGTCCAGAAGGTTAAAGCCATGCTTCAGTGAATAGTTTAAGTTAAAATATGGTATTTGGATTACCAAGATTCAAATCACTGAATTCATCATTTTACTTTATTAGATATTGCTTTATTTTTGTTTATTATGCAGTTTATTTTTTGTATAAATTATAGAACTATTGGTTATGCTCAGGAGGCTTTTATAAATTCTTTAAAGAATTTATTTGATTTTAATAAAAATATACCTAATAGTTATTGGTTGACTACTTATTTGTTTATTTTTTTATTAGTTTTTACTTTAGGTGGTTTTTTACCTTATTCTTTTCCATTTTTTAGAATGGCTGAGTTTACTTTAGTCTTTAGGTTGTTAGCTTGAATGACTAGGTTTTTGACTTTTATTTCTAGGGAGCGTTTTTCTTTATATCTTTATAAGAAGGGTTATAATTGGTTTAAAGCGTTTTTTTTAATTCCTATTGAGATTGTGAGTGAGTTTAGTCGTCCTCTTGCTTTAACTGTTCGTTTGACTGCTAATGTTTTAGTTGGTCATATGTTGATACAGTCTATGTATTATTTAGTTACTTTTGTTTCTCCTTTGTTTATTGTTGGTTATGTGTTTTTGATTATGATGGAGTGTGTTGTGTTAATTATTCAAAGTTATATTTTTGCTCGTTTGGTGCAATTTTATTTAAATGAATAATTTTTTGACTGGTTAGCTTAAGTTAAAGCACTAGACTTTTAATCTGGGTATGGCGTGACCACCGGTTAAATTTGTATGTTATATATATATTGGGATTGCATCCCATTGAAGGAAAATTTACAATGATTTTGTACAATTGAAATATAGGGTAAGATGTCCATTTTGTGTTATTGTTACAAAATAACTTTTAATGGGTCATGGTGCTGAAATATCGTCCTATATGATATCAGTTTTTATTTTATATACTAGAAAATTGTAACTTTAGTTTTACCATGTGTCAGTGTCAAGGATCCGTAGTGTCTTTGATTTCTAGTGTTACAACTATACTGGGAATTGGGTTTTATTTATATTTTTATTCTATAAAGCATTATAGAATAAATTATCTTCAAATTAGTAGATTTGTTAAATTTAGTAGGTGTTTATAATATAATAGGAGAACTCAGAAGCGAGATCAAATGTTTATTAAAGACTTAGGGTAACAAGTATACCTGACTTCTGCCCGATGTACGTATGTATCAATGGCAGACTTAGCGTGAGGTCATTAAGGTAGCAAAATCATTTGTTTCTTTATTGGATTCCAGTATGAATGAAGGTTTGGTTAGCGTTCTTTCTTTTTTTTTTTCGAATTTATTATCTATCTAAGAAATGATAGGTGCATTACTACAAAGATAAGTCTTCGGAAACTCTGTTGGTGTATATCCAATGAGTTTATACACTAGGTTAACTAGGGAAGTTAATTATATAATCATCTTTTTCCTGTTTACATAATAAAGAGTTACTTCGGAGTTAACAGAAATTCATACTTGATATAGTGACTTATATTAGGGTAAGTTTTACATCGATGTTGTATCTCCACATACTGAGAAAGAATAAGGCTTGGTAATCCAGACTGTTCTTCTATGAGATAGTGGGACGTGATATTAGTTTAATTCGACGCAAGTCAGAATTGTTTATCTTGAGTATTGCTTATATATAGTATGTTTAGTACGAAAGGAATTACACTAAAGTGATTCACTATTTTAATTTAGCTGCTTTAGTTTATATTTAGAATATACTACTTGTAATAGTGAGGTTGAAGCAGTAAGGGGCTTAGTATAATTTTAGTACAACGGTCTGTAAAACTGGAAGTTTTAGTCCTTGAAATAATAAGTTAGCTTCTTAGTATAATTTTAGTATTTCTGTTTGTGGCACAGATGGTTGATGAAGCTTATTTTTATTTTACATTCTGTAATTTTTTTTTCTATTTTATTTGTTTGCTTGTTTTATTTGGTTAATTTATTATTAAGTTATTCTTATTCTAGTCGTAATAAGGTTGGTTCTTATGAGTGTGGTTTTGCTACTGTTGGTAAGATTCAAAGTTCTTTTTCTGTTCATTTTTTTGTTATTATGTTGATGTTTGTTTTGTTTGATTTAGAGGTTGTTATGTTTGTTGGTGTTTTGGTAACTGATGTTAATTCTTTGTCTACTTTTTTATTGTTAGTTTTATTTATTGTTGCTGGTTTTTATATGGAGTGATGGTATGGTAAGTTGCGTTGAGTTGTTTAGGTTTTACCCATTTAGTTTATATTTTAAAACATGGCTCTGAAGAAGCTAAGAATTTTCATGGGTGGCGGGTTTAAGTTAATTTTAAACTAGCGGTCTTCAAAACTGAAAATTTATACCCGTTGTTTTTAAGCTTTTGAAAAATTCTTTAATTAATCTTCCTGCTAGGAAGTCTCTTACTTTGCATTGAAATTATGGTAGTATGCTTGGTATAGTTTTGGTTATGCAGGTTTTTACTGGTTTTTGTTTGGCTATGTATTATGTTGCTGATTCTAGGTTGGCTTTTGATTCTGTTCAGTATATTATGTATGAGGTAAATAATGGTTGATTTATTCGTCTTATGCATATGAATGGTGCTAGTTTATTTTTTATTTTTTTATATCTTCATTTTTTTAAGGGTTTGTTTATGTCTAGTTATCGTTTATCTTGAGTTTGATTTACTGGTTTATTTATGTTTTTAATGGTTATGGGTATTTCTTTTATAGGTTATGTTTTAGTTTGGGCTCAGATGTCATTTTGAGCTGCTGTTGTGATTACTAGTCTTTTAAGTGTTATTCCTTATTTTGGTAATTCTTTAGTTATGTGGGTTTGGGGTGGTTTTTCTGTTGGTAGTTCTACTTTAAAGTTTCTTTGTATTTTGCATTATTTATTACCTTGGGTTTTATTTTTATTAATTATAGCTCATTTAATTATGTTACATAAGACTGGTAGTACTTCGAGTTTATATTGTCATGGGGATTATGATAAGATTAGGTTTTATCCTTATTATTTTGTAAAGGATGGTTATAATGTTCTTGTTTTTATGGTTTTTATTACATTTATTTTGGTTTATCCTTATTTTTTTAGTGATCCTGAGATGTTTATTCAAGCTGATCCTATAACTAGTCCTGTTCATATTGTTCCGGAGTGGTATTTTTTATTTGCTTATGCTATTTTGCGTGCTATTCCTAATAAGGTTTTAGGTGTTGTAATGTTGTTATCTAGTATTTGTGTATTTTTTGCTTTTGCATTTATTAAGAATTATACTTCGGTTTTAGCTAATTTAAATAAGTTTATGGTTTTTAATTTTTTATTTATTGGTATTATTTTAAGTTGATTAGGTCAGTGTCCTGTTGAGACTCCTTATAATGTTTTAAGAGTTATTTTTACTTGTATGTATTTTATTTGTGTTTTTATTATGTTGTTATATAATTGGTTAACTTATTATTTATTTAAATAGTTTGTTGGGGTTTTAGTTTATTTAGAATATATCGTTTACACCGATGAGGTTTATAACCCTTTTGTTTTAAGGGCATTAAATAGATATTCCTATGTTCAGTTGCGGTCTGAAAAGATATATGCCTTTTGTTGCTGTATTTTTGGTTTAGTTTGTTAACTTTTTTGTTTAAGGGTAATCGTATAATTTATATTTTAATTGGTATTGAGTTTTTGGTTTTGAATGTGTTTTTATTTTTTAGTCAGTTGTTAAGTGCTATAGCATTTTTTGTTTTGTTGTGTTTTAGTGTGGTTTCTAGTGTTTTAGGTTTGGTTTTATTGGTTGTTCAAATTAAGTCTTTTGGTACTGATAATTGTATTTTTTTCCGAATTAGTAAAATTTATTATGTTGCTTTGATATGGCAGAGTTCCTTTTAAAGGATTCGGTAATGGGTTTAGTATAATATAATATATTAGGTTTAGGTCCTAGAGATTGATTACCCATTTTGTTAAGTAAAAATTATAAGTATTATAGTGGTATTTCTTATTGGTTTGAGTCTTCTAATCATAAAGATATTGGTACTTTATATTTGATTTTTGGTATTTGGTGTGGTATAGTTGGTTCTGCTTTGTCTATGTTGATTCGTATAGAGTTAAGTAAACCTGGTTTTTTTATTGGTGATGGTCAGTTGTATAATTCTATTTTAACTGCTCATGCTATTTTAATGATTTTTTTTATGGTTATGCCTGCAATAATTGGTGGTTTTGGTAATTGAATGGTTCCTTTAATGTTAGGTGCCCCTGATATAAGTTTTCCTCGTTTAAATAACATTAGTTTTTGATTATTACCAAGTTCTTTGGTTTTATTGTTAACTGCTTGTTTTGTTGATTCTGGTTGTGGTACTAGTTGAACTGTTTATCCTCCTTTGTCTACTTTAGGTCATCCTGGAAGAAGTGTTGATTTGGCTATTTTTGCTTTGCATTTAGCTGGTGTAAGTTCTATTCTAGGTGCTATTAATTTTATGTGTACTACAAAGAATCTTCGTAGTTCTTCAATTAGTTTAGAACATATGAGTTTGTTTGTTTGAACGGTGTTTGTTACAGTATTTTTGTTAGTTCTTTCTCTGCCTGTTTTAGCTGGTGCTATTACTATGTTGTTGTTTGATCGTAATTTTAATACTTCTTTCTTTGATCCAAGTGCTGGTGGTAATCCTTTGATTTATCAACATTTGTTTTGGTTTTTTGGTCATCCTGAGGTTTATATTTTAATTCTTCCTGCTTTTGGTATTATTAGTCAAAGTACTCTTTATTTAACTGGTAAAAAGGAGGTATTTGGTACTTTGGGTATGATTTATGCTATTTTGAGAATTGGTTTAATTGGTTGTGTTGTTTGGGCTCATCATATGTATACTGTTGGTATAGATATTGACTCTCGTGCTTATTTTACTGCTGCAACTATGATTATTGCTGTGCCTACAGGTGTAAAAGTATTTAGTTGATTAGCTACTTTATTTGGTTCTCGTTTAACTTTCCAACCGGTAATGTTGTGGGTAATTGGGTTTATTTTTTTATTTACTATGGGTGGTATAACTGGTGTTATGCTTTCTAATAGTAGAATTGATATTGTTTTACATGATACTTATTATGTAGTGAGTCATTTCCATTATGTTTTAAGGCTTGGTGCGGTATTTGCTTTGTTTTGTGCTGCTTCGTTGTGATGAAGTACAATTACTGGTTTTGTCTATGATAAGATAATAATGTGTTGTGTGTTCTTTTTATTTTTTATTGGGGTAAATTTAACATTCTTTCCGTTGCATTTTGCAGGTTTACATGGTTTCCCTCGTAAGTATGTTGATTATCCTGATGTTTTTGCTGTTTGAAATGTTATTAGTAGTTATGGAAGTATAATTAGTATGTTTGCTTTATTTTTATTTATTTATGTTTTAATTGAGAGGTTTATGTCTTATCGTTTAAGTTTAGTTGATTATTTTTATAATAATAGTCCTGAGCATATGTTATCAAATATTGTTTTTAGTCATTCTTATCAGTCTAATATTTATTTTAGTGTAAAAAATTATGGGAATTAGTATAAGTATAGTATAATTGACTGTTAATCAAAAGGTTTTATTCCCAGGGGTTTTTAGTATATTTAGTACAATTGATTGCAGATCAAGTAGATATGAACCTTATTCATCATAGTTTTTATTGATTGGCTTTTAGGTTATTTTTGTGTTATACTAGTTATATTAATATAGATCCTTTGAAGTCATGTTTATTATTGGTATTAAGGATAGTTGTTATATTACCTGTATTAGGTATTACTTCTCATGCTTGATATGCATATTTTGTTTGTATGTTATTTTTAAGTGGTATTTTTGTTATCATAGTTTATTTTTCAAGGTTATGTAATTATTTACATGTAAGTCATAATATGGGTTTGTTAGCTTTAGCTTTATTATTAATTGGTTTAACTGTAATTTATAATTATAATTGATGTTTAATGAATTTAAGTACGTTCTATTATAGTGTTTATTTTAATTGAATATTGTTTATTATTGTGGTTATGTTAATTTTTATAAATATTATTAGCTTATTAATTACTGGTAAGGGAGCGCTTCGTAAATTTTAGTGAGGTAGGATAATTTAGTCTAGTGGGTTCATACCCCATAGGTGGTCTTTGACCCCTCATTATATAATATTCATGAAAATGAATATGTTAGATTTTGGTTTTTTTGAGATATTATTATTTTGGTTTTACCATTCTTTTTTATCTCTTTGTTTAATTATTTTCAGGGTTTTTCTATACCAATAGCTGGTAGTAAGTTTGCTGTTTATATGGATTGATTCCATAATTTTAGTTGTAGTTTATTATTAGGTGTTTTGACTTTTGTTGCTGGTATGATTTTGTATTTATTTTTAAATAAATATACTTATAAAAATCATAAAATTGAGTATCAATTTGGTGAGTTAATGTGTAGTGTTATTCCTACTGTTATTTTGTTGATGCAGATGATTCCTTCTTTATCTATTCTTTATTATTATGGTTTAATAGCTACTGATAATTCTTTAACTATTAAGGTTACTGGTCATCAGTGATATTGGTCTTATGAGTATGCTGATATTGAGGGTCTTGAATTTGATTCTTATATGAAGCCTCTTGATTCTTTAGAGTTAGGTGAGCCTCGTTTGTTAGAAGTAGATAATCGTTGTGTTGTTCCTGTTAATACTAATATTCGTTTTTGTGTTACTTCTGCTGATGTTATTCATTCTTGGGCTCTTCCAAGGCATGCTATTAAGTTAGATGCTATGGCTGGTGTTCTTTCTACTGTGAATTATAATTTTCCTATTGTTGGTGTGTTTTATGGTCAGTGTAGAGAAATTTGTGGTGCAAATCACAGATTTATGCCTATTGCTTTAGAAGTTACTACTCCTGAATTGTTTAAGGATTGAGTAATGGGTAATGTTATAGAATAATTTTAAGGAGTATTAATTTGGTGTTTACCTGGTTTTATTACTCTTTTGTTTCATAATTTTCATATTTTAACTTTGTCTAGTTATCCTTTCTTAATGTCTATATCTGCTTTGGGTCTTACTACTTCTTTAGTGGTTTGGTTTGCTTATGGTATTTATTATGGTGTTTTTTTTAGTTTGTTTGTTTGTCTTTATATTGGTTTATTATGAGCTAAAGATATTTGTATAGAGGGTTTAAGTGGTTATCATAATATGTTTGTTATGGATGGTTTTAAGTTTGGTTGTTTATTATTTATTTTTAGTGAATTTATGTTCTTTTTTGGTATTTTTTGGACTTTTTTTGATGCTGCTTTGGTACCTGCTCATGAGTTGGGTTTATCTTGGTCTGCTGTGGGTTTAAGTATGGTTAATCCTTTTGGACTTCCTTTGTTTAATACGATTATTTTATTAAGTAGTGGTGTTACTGTTACTTGATCTCATTATTCTTTATTGTGTAATAAGGATTGTAAGCCTGGGTTAATTTTGACTATTTTATTGGCTATTTTGTTTACTGCTGTTCAGTTGTTTGAGTATTATTCTGCTTCAATATCTATTGCTGATGGTATTGTTGGTAGAATTTTTTATTTTTCTACTGGTTTTCATGGTTTACATGTTTTTCTTGGTACTTTATATTTAGCTTTTAATTTATATCGTGTAATTAGTTATCAGTTGAATTATAATCATCATTTATCTTATGAGTTTGCTATTTTATATTGGCATTTTGTTGATGTGGTTTGATTGTTTTTATTTGTGTTTGTTTATTGATGAGCTTATTAAAAAGCTTTAGTATAATTTAGTATATCCCGCTGTCAATGGGAAGGTAGTAAAAGCTTTGATTGTTGAGTTTTTGTTGTTATCTTTGACTTTTTTTCGAAATATGCATTTATTTTTTTTGTTTTTGTTATTGTTTTGTTTAAGTGCTATGAATGTTTATAGTTGACATGGTTTGTTTTTTTTTATTGATTCTCAAGTGTTTGTTGCTATAATGTTTATGTCAATGTTTATTCTTGGTTTGATTATGTTTACTGAAAAAAGCCGTGGTTTATTATATCTTTCTCAAGCTTTAGTGTTTATTAGTGTTTTGTTTTTTATTCCTGGTAATGTTTTAATGTTTTATTTGCTATTTGAGTTGTCTATATTTCCTATTCTTATTATGATTTTAGGTTATGGTTATCAAATTGAGAAACTTAATTCTTTTTATTATTTGTTATTTTATGCTTCTTTGTGTTCTTTTCCTTTTTTGTTTGTTTATTTAAATATGGATTTTAGTTTTATATTGGTTTATTTTGATATGGTTTTATCTTGGGAGGTTGTTTTTATTCTTAGTTTAACTTTCTTAATGAAGTTTCCTGTTTTTTTTCTTCATCTTTGATTACCAAAAGCTCATGTAGAGGCTCCTACTACTGCTTCTATATTGTTAGCTGGTTTGTTGCTTAAATTGGGTACTGTTGGTTTTATTCGTATTATGAAGTGTTTATCGTTTTGTCATTTGAATTTTTATTTTTTAGTTGCTTTTTTGGGTATAATTTTAGCTGCTTTTAGGTGTGTTTTTCAGAGTGATGTTAAGGCTATAGCTGCTTATTCTTCTATTACTCATATAAGGTTTTTATTGTGTACTTTGTTGTTTATGAGTATGTCTGGAAAAACTTCATCTATTTTAATAATAGTTGCTCATGGTTATACTTCTACTTTAATGTTTTATATGATTGGTGAGTTTTATTCTGTTGCTCGTACTCGTATGGTTTATTATTTTAATAGTTTAATAAATTCTAGTTTATTTTTTTCTATTATGTTTGCTGTTTGTATATTATCTAATTGTGGAACTCCTCCAAGTTTATCATTTATTGCTGAGTTTATGTCGTTTAGAAATATGTATTGTTTATTTGGTGGTTTTTTCTTAGTATTTTTTGTGTACTTTGTTGTTTCTTTTTATTATTCTGTTTATTTAATTGTAAATTCTTTTATGGGTAAGTCTTATCATGACTTTTCTGTTTGAAATGTTTATTGTTTAGTTCCTATTTTATTAATGTGTTTTAATGTATTTTGATTTGGTTTGATTTTTTAGGTAAGTTATTTGTTTTTGGTTTTACCAAGGTTTTATCTTACTTATTTTATATGTTTTTTGTGTTAGTTTGTTTATAATTTTTTTATTGGTTTTATTCTTGTTTATGCCTCAAATAAAGTTGGGAATTTATTTATTAGACTGGAGTTTTCTTGGTTTAAAGTTGAATTTTAGTTTTGGTAATCTTTTCTTTTCTGTGATTTTATTGGTAGTAAGGGTAAGTGTTTTATATTATTCTTTGTATTATATAAATGGTGAAATTAATTTTTATTATTATATAATGGTATTGTTAATTTTTATTGGTAGTATGTTTGGTTTAATTTTTGCTAATTCAGCTTTTACTATAATGATATGTTGGGATTTATTAGGTGTTTCTAGTTTTTTTTTGGTTTTATTTTATAATAATTGAGACTCCTGTTCTGGTTCTATGAATACTGTTTTAACTAATCGTTTGGGTGATTATTTTATTTTTATGTTTTTTGCTTTATCTTTTTTTGGTGGTTATTATTTTTTTAGTTTTTCTTTAGTTAGTATATATTTTGTGTTATTTTTATTGTTGGCTGCTTTTACTAAGAGTGCTCAATTTCCATTTAGTGGTTGATTACCAAAAGCTATAAGTGCTCCTACCCCTGTTAGTGCTTTAGTACATAGTAGTACTTTGGTTACTGCTGGTTTGGTTTTATTGATGAATTTTAATTTGATTAATTTAACTGTTTCTGTTCAAAGTGTGTTGTGTTGAATTGGTTTATTTACCATGTTTTTTAGTTCTATTTCGGCTTTAGTTGAAGCTGATTTAAAGAAAGTTGTTGCTCTTAGTACTCTTTCTCAAATGGGTTTTAGTATGCTTACTCTTGGTTTAGGTTTGAATTATATTGCTTTAATTCATTTACTTAGTCATGCTTTATTTAAAAGTTGTTTATTTATACAAGTTGGTTATATTATTCATTGTTCTTATGGGCAACAGGATGGTCGTAATTATAATGGTATAGGTTCTTTACCATATTTTATTCAATTGCAGTTATTAGTGACTTTGTTTTGTTTGTGTGGTTTATTTTTTACTAGTGGTTCTGTAAGAAAAGATTTAATTTTAGAGGGGTTTTTTATGAATTCTTATTCTATGGTATTTGCTTTAATGTTTTTTGTTTCAGTGTTTCTTACTTTTTGTTATAGTTATCGTTTGTGATCAAGATTATTAAATACATCAACTAATCCTATATTTCATTTTAGTGATAGTGTGGTTATAAATTTTGTGAGTTTAGTTTTGGTTTTTATGTCTATTTGTTTTATGTGATGATTTAATATTAATATGCTTTGTATTCCAAGATTTTTTTTATATATTGATCAATATGTTCCTATTATTTATATGTGTTTAGCTATTGTATGTGTTTTTATTAGTTTCAAGTATATTAACAATGAATTATTATATAAATTTTTAGCTGATTATTCTCCTTTATTGGCTCAACGTATTTTACCATATTTTAATTTTAAAGTGGTGGAAATGTTTTTAAATTCTATTGTTCGTAATGCTTTTAGATATTTATTTGTTTTAGGTGGTGTTAATGCTAAGTATATAACTACTTATGTTAATTCAGTGGCATTTATTGTGTTTGTATTGTTTATTTTAGTTTCAGAAATTAGTAAAACAATAGATTTAATCTTTAAATATTTTCTGAATAGAGTGATAACGAATATGATAGAATTTGGTTTTTTTTTCAGGGTATACCCTGGGGGGGT
> Japan(zoo)_Bornean_orangutan_ OL890689
TTCTTTTAAAGAGTTTTTTTACCTTGTGTGTTTTTAATGTGGGTTTGTCTTTTTTTAATGATGTTTTTTATTTTGCAGGCTATTGCTTTTATTACCTTGTATGAGCGTCATTTGTTGGGTGGTTCTCAAGGTCGTATGGGTCCTTCTAAGGTTACTTTTATGGGTACTTTGCAGGCTATGTTAGATGGTGTTAAATTGCTTTCTAAGGAGCAGATTATTCCTGTTAATGCTTCTCCTGTTTTATTTTTATTGGTTCCTGGTGTTTCTTTTGGGGTTATGTATTTGGAGTGGTTAACTTTACCTTTTGTTTATGAATTTATGTCATTTGAGTATTCTATGTTATTTTTTTTATGTTTGATTGGTTTTTCTGTTTATGGTAGGCTTATAAGTGGTATTGTTTCTAAGTCTAAGTATGCTATGTTGGGTGCTATTCGTGCAAGTAGTCAGTCTATTTCTTTTGAGATTGCTTTTGCTTTGTTTATGTTGTGTGTTATGGTTCATCTTAATACTTTTAGTTTTTCTAGTTATTTTAGGTTTAGTATGATTATTTTATTATTGCCGTTTTTGATTATGGTCTTAGCCGAATTGAATCGTGCTCCTTTTGATTTTGCTGAGGGTGAGAGTGAGTTGGTGAGTGGTTATAATATTGAATATTCTAGTGTAGCCTTTGTTTTATTGTTTTTAAGTGAGTATGGTGCATTATTATTTTTTAGTGTTTTATTTGCACATTTATTTTGTGGTGGTTATTTAATTTTTAGTTATATTTTTTTTACAGTTGTTATTTTTATTCGTGCTTCTTTTCCTCGTTATCGTTATGATAAAATGATGGAGTTTTTTTGATTTACTATGCTTCCAGTTGTTTTAGTGTTATTATTTTTTAATGTGATGGTTTTTTATTCATAAATAAGTGTTTTATACACGTAGATTTTATAGTCTAATTGGATTTTTTATGGTTTTTTGTTTTTAATTGGATTATCTATCTAATTAATTACTTTTGTTGTTTAAATATATTATGAATATATTTATGGGAAGAAAAGATAATGTCTATAAATCTTTTCTTGATTATTAATATTGTCCATTCTCATGGAGTCATGCATTCGAGCGCGAATTGGGAGCGGCGTGGTATACATGACGTATAAGAGAATGGACAATATATGTGGCTATGTGATGGATATATAGGCAGGTCTTCTAAACTTGTTCAGAGCTAGTAACTCGTCCATTTTAGTAAGATAGGATAAATTAGTCTAATGGGCTCATACCCTGGTGGTGGTCTTAGTGCCTCTTACTGGTTTATTTTAGTGTTAATTTGTTTTTATTGGTTGCTTATTTTTTAATAATTTTGGTTGTTAATTTGGTTACTGCTAATGTTATTGTTTGGTGGGTGATGTTTTTATTAATAACTCTTGGTTTTATTTGGTTTAATCATGATAATCAGTCTCGTTCTAGTATAGTTAGTTATTTTATTATTCAGGAAGTTTTGGGTTTTTGTTTTTTATTGGTTAGTGTTAGTTGGATTCAGTTTGTTATTTTGTTGATAAAGGCTGGTGTTGCTCCTTTTCATTTTTGGGTTTTTAGTGTTACTAATAATATTTCTGGTCTTGGTGTTATGTGATTTTTAACATTTCAGAAGTTGCCTTTTATTCCTGTTATTCAGTATATGATTAATACTGATTTTTTATTTATTCTTTTGTTTGGTGTTATTCTTTGTTATTTTCAGTTGGTTTTTGTAAAGGGTTATAAGAATATGTTGGTTCTTGGTTCTACTGAGTCTTTTAATTGGTTGATGTTGATTATGGCTTTTAGTTTATTTTCTGGTTTGTTATTGAGTTTGGTTTATGTTTTTTTCTTTTTTTTGTTATTGGATCATGGTAGTTCTAAGGGTTGGTTTGATTATTTTAATTGGGAGACTGTTTTGGTTTTTTTAAATATTCCTTTTAGTATGTCTTTTTTTATTAAGTTTTTTTCTTTAATTTCTATTTTTAACTATACTAGTTTTTTTGTTTTATTAGTTTTGTTTGCTATGTTTATGTCTATGTTGAGTTTTGGTTATTGACTTGTAAATATGAGTGTTAAGTTTTATTATGATGGTTTTAAGACTCGTAGTTATTGATATTGGGTTGCTTATCCTTTAATGTTTATGTGTTTGGTTTAGGGAATTAGTATATTTAGTATATCCGACTTGCATTCGGAAGGTTGGTATTCTCTAGTTGGTGTAGTATAATATAATACATCTGTTTTAAGCGCAGAAGCTTTATCTCCAACTTATTCTTGAGGCAATAGTGTAGTTTAGCATATCTCATTTTCGCTGAGAAGGTTGATTTGCCTTATTGTTGGCGTCTCACAGAGTGGGTACAACTGAGTTTGATAATGGCTCTAAACGGGATAAAATGGTATTATGTAAGTTGCATTTACAGAGTGAACAATGAAATTCGATTCCGGCAATATATCGTTTGCTAAAAGGGTGTACCAGAAAGATCGGATAGACCCCCTAAACTTGTACTTTAAATGTGTTATTCCTGCGATTACATCTTGTATAAAATTCGTTTGATTGTATTTACAACTGTACAGTGCAATGTGGCAGTTCTTTTATAATTCTGACGTGGGAGATAAGATTGGATAAAAGACCCGGATTAGTACCCGGTTATTCCAAATTAATAAGTTTTCAGGAGTAAAGTAATATTTAAACTGGAAGTATATTGGGAGTACCCTAAATTATCCTTGGAGCTTGAGTAGTAATCGAGATCCCTCGTTATCAGCTTAAACTATGGTCGCATGTATGTTCGTCAAAGGTGCTCGTTAAAGGTGTTGCCGCAAGAGATGGGTTTTCTAGTAGGACAGATAAATACCTGGTAAATGTTTAAGTGTGTAATTTGAGCTACAGTGCCGGAGGGCGAGTTGGTTCGGATTATCTGGAGAGATTTGGATATGAAGATGTAAAGGACAGTAAAGCGCTATTTAATGGGTGCTTGAAGAATACCTAGGGTAGGTACAAATCATCCATCAATTGCCCACAGGGGAGTAAGTTGTAGTAAAGTAGGTGTAGGGGAATCTGTACCTAGTAGGGGATCATATATGGTTTGGATTTGAAATCCGAATTAGGTTTAATTAACCGTGATCTTTTGTTAGTGGATCCTTTAGTATAGTTTAGTATGTTCGACTTCCAATCGAAGGGGTATAAGGATTAATGGCTTTAGTTTAAGTAGAATGTCTGGTTTTGGTCCAGAAGGTTAAAGCCATGCTCAGTGAATAGTTTAAGTTAAAAATATGGTATTTGGATTACCAAGATTCAAATCACTGAATTCATCATTTTACTTTATTAGATATTGCTTTGTTTTTGTTTATTATGCAGTTTATTTTTTGTATAAATTATAGTACTATTGGTTATGCTCAGGAGGCTTTTATAAATTCTTTAAAGAATTTATTTGATTTTAATAAAAATATGCCTAATAGTTATTGGTTGACTACTTATTTATTTATTTTTTTGTTGGTTTTTACTTTAGGTGGTTTTTTACCTTATTCTTTTCCATTCTTTAGAATGGCTGAGTTTACTTTGGTTTTTAGTTTGTTAGCTTGAATGACTAGATTTTTAACTTTTATTTCAAGGGAGCGTTTTTCTTTATATCTCTATAAGAAGGGTTATAATTGATTTAAAGCGTTTTTTTTAATTCCTATTGAGATTGTTAGTGAGTTTAGTCGTCCTCTTGCTTTAACTGTTCGTTTGACTGCTAATGTTTTAGTTGGTCATATGTTAATGCAGTCTATGTATTATTTGGTTACTTTTGTTTCTCCTTTGTTTATTATTGGTTATGTGTTTTTAATTATAATGGAGTGTGTTGTATTAATTATTCAGAGTTATATTTTTGCTCGTTTAGTACAATTCTATTTAAATGAATAGTTTTTTGACTGGTTAGCTTAAGTTTAAAGCACTAGACTTTTAATCTGGGTATGGCGTGACCACCGGTTAAATTTGTATGTTATATATATATTGGGATTGCATCCCATTGAAGGAAAATTTACAATGATTTTGTATAATTGAAATATAGGGTAAGATGTCCATTTTGTGTTATTGTTACAAAATAACTTTTAATGGGTCATGGTGCTGAAATATCGTCCTATATGATATCAGTTTTTATTTTATATACTAGAAAATTGTAACTTTATTTTTACCATGTGTCAGTGTCAAGGATCCGTAGTGTCTTTGATTTCTAGTGTTACAACTATACTGGGAAATTGGGTTTTATTTATATTTTTATTCTATAAAGCATTATAGAATAAATTATCTTCAAATTAGTAGATTGGTTAAAGTTAGTAGGTGTTTATAATATAATAGGAGAACTCAGAAGCGAGATCAAATGTTTATTAAAGACTTAGGGTAACAAGTATACCTGACTTCTGCCCGATGTACGTATGTATCAATGGCAGACTTAGCGTGAGGTCATTAAGGTAGCAAAATCATTTGTTTCTTTATTGGATTCCAGTATGAATGAAGGTTTGGTTAGCGTTCTTTCTTTTTTTTTTTCGAATTTATTATCTATCTAAGAAATGATAGGTGCATTACTACAAAGATAAGTCTTCGGAAACTCTGTTGGTGTATATTCAATGAGTTTATATACTAGGTTAACTAGGGAAGTTAATTATATAATCATCTTTTTCCTGTTTACATAATAAAGAGTTACTTCGGAGTTAACAGAAATTCATACTTGATATAGTGACTTATATTAGGGTAAGTTTTACATCGATGTTGTATCTCCACATACCGAGAAAGAATAAGGCTTGGTAATCCAGACTGTTCTTCTATGAGATAGTGGGACGTGATATTAGTTTAATTCGACGCAAGTCAGAATTGTTTATCTTGAGTATTGCTTATATATAGTATGTTTAGTACGAAAGGAATTACACTAAAGTGATCCACTATTTTAATTTAGCTGCTTTAGTTTATATTTAGAATATGCTACTTGTAATAGCGAGGTTTAAGCAGTAAGGGGCTTAGTATAATTTTAGTACAACGGTCTGTAAAACTGGAAGTTTTAGTCCTTGAAAATAATGAGTGGTAACGAGTTATTTTAGTTAGCTTCTTAGTATAATTAAGTATTTCTGTTTGTGGCACAGATGGTTGATGGAGCTTTTGTTTGTTTTACATTCTGTAATTTTTTTTTCTATTTTGTTTGTTTGTTTGTTTTATTTGGTTAATTTGTTATTAAGTTATTCTTATTCTAGTCGTAGTAAGGTTGGTGCTTATGAGTGTGGTTTTGCTACTGTTGGTAAGATTCAGAGTTCTTTTTCTATTCATTTTTTTGTAATTATGTTGATGTTTGTTTTATTTGATTTAGAGGTTGTAATGTTTGTTGGTGTTTTAGTTACTGATGTTAATTCTTTATCTACTTTTTTGTTGCTGGTTTTATTTATTGTTGCTGGTTTTTATATGGAGTGATGATATGGTAAATTACGTTGAGTTGTATAGTTTTACCCATTTAGTTTATATTTTAAAACATGGCTCTGAAGAAGCTAAGAATTTTCATGGGTGGCGGGTTTAAGTTAATTTTAAACTAGCGGTCTTCAAAACTGAAAATTTATACCCGTTGTTTTTAAGCTTTTAAAGAATTCTTTAATTAATCTTCCTGCCAGTAAGTCTCTTACTTTGCATTGAAATTATGGTAGTATGCTTGGTATGATTTTGGTTATGCAGGTTTTTACGGGTTTTTGTTTGGCTATGTATTATGTTGCTGATGCTGGGTTGGCTTTTGATTCTGTTCAGTATATTATATATGAGGTGAATAATGGTTGATTTGTTCGTCTTATACATATAAATGGTGCTAGTTTGTTTTTTATTTTTTTATATCTTCATTTTTTTAAGGGTTTGTTTATGTCTAGTTATCGTTTGTCTTGAGTTTGGGTTACTGGTTTGTTTATGTTTTTAATGGTGATGGGTATTTCTTTTATGGGTTATGTTTTAGTTTGGGCTCAAATGTCGTTTTGAGCTGCTGTTGTTATTACTAGTTTGTTAAGTGTAATTCCTTATTTTGGGAATTCTTTGGTGATGTGGGTTTGAAGTGGTTTTTCTGTTGGTAGGGCTACTTTAAAGTTTCTTTGTATTTTGCATTATTTATTGCCTTGAGTTTTGTTTTTGTTGATTATAGCTCATTTGATTATGTTACATAGAACTGGTAGTACTTCGAGTTTATATTGTCATGGTGATTATGATAAAATTAGGTTTTATCCTTATTATTTTGTAAAGGATGGTTATAATGTTTTGATTTTTATGATTTTTATTGTATTTGTTTTATTTTATCCTTATTTTTTTAGTGATCCTGAAATGTTTATTCAGGCTGATCCTATGACTAGACCTGTGCATATTGTTCCAGAGTGGTATTTTTTATTTGCTTATGCTATTTTACGTGCTATTCCTAATAAGGTTTTAGGTGTTGTTATATTGTTAGCTAGTATTTGTGTGTTCTTTGCTTTTGCGTTTATTAAAAATTATACTTCGGTTTTAGCTAATTTAAATAAGTTTATGGTTTTTAATTTTTTATTTATTGGTATTCTTTTAAGTTGGTTAGGTCAGTGTCCTGTAGAAACTCCTTATAATATTTTGAGTATTATTTTTACTTGTATGTATTTTGTTTGTATTTTTATTATATTGTTGTATAATTGATTAACTTATTATTTGTTTAAGTAATGTCAGGGTTTTAGTTTATTTAGAATATGTCGTTTACACCGATGAGGTTAATAACCCTTTTGTTTTTGGGGCATTAAATAGATATTCCTATGTTCAGTTGCGGTCTGAAAAGATATATGCCTTTTGTTGTTGTATTTTTGGTTTAGTTTATTAACTTTTTTATTTAAAGGTAATCGTATGATTTATATTTTAATTGGGATTGAGTTTTTAGTGTTGAATGTGTTTTTATTTTTTAGTCAGTTGTTGAGTGCTATGGCATTTTTTATTTTGTTGTGTTTTAGTGTGGTTTCTAGTGTTTTGGGTTTAGTTTTGTTGGTTGTGCAAATTAAGTCTTTTGGTACTGATAATTGTATTTTTTTCCGAATTAGTAAAATTTATTATGTTGCTTTGATATGGCAGAGTTCCTTTTTAAGGATTCGGTAGTGGGTTTAGTATAATATAATATGTTAGGTTTAGGTCCTAGAGATTTAATGCCCATTTTGTTTGATAAAAGTAATAAGTATTATAGTGGTATTTCTTATTGGTTTGAGTCTTCTAATCATAAAGATATTGGTACTTTATATTTGATTTTTGGTATTTGGTGTGGTATGGTTGGTTCTGCTTTGTCTATATTGATTCGTATGGAGTTAAGTAAACCTGGGTTTTTTATTGGTGATGGTCAGTTGTATAATTCTATTTTAACTGCTCATGCTATTTTGATGATTTTTTTCATGGTTATGCCTGCGATAATTGGTGGATTTGGTAATTGAATAGTTCCTTTAATGTTAGGTGCTCCTGATATGAGTTTTCCTCGCTTGAATAATATTAGTTTTTGATTATTACCTAGTTCTTTGATTTTATTGTTAACTGCTTGTTTTGTTGATTCTGGTTGTGGTACCAGTTGAACTGTTTATCCTCCTTTGTCTACTTTGGGTCATCCTGGTAGGAGTGTTGATTTGGCTATCTTTGCTTTGCATTTGGCTGGTGTAAGTTCTATTTTAGGTGCTATTAATTTTATGTGTACTACAAAGAATCTTCGTAGTTCTTCTATTAGTTTAGAGCATATGAGTTTATTTGTTTGAACAGTGTTTGTTACAGTGTTTTTATTAGTACTTTCTTTACCTGTTTTAGCAGGTGCTATTACTATGTTGTTATTTGATCGTAATTTTAATACTTCTTTTTTTGACCCAAGTGCTGGTGGTAATCCTTTGATTTATCAACATTTGTTTTGGTTTTTTGGTCATCCTGAGGTTTATATTTTGATTCTTCCTGCTTTTGGTATTATTAGTCAAAGTACTCTTTATTTAACTGGTAAAAAGGAGGTGTTTGGTACTTTGGGTATAATTTATGCTATTTTAAGAATTGGTTTAATTGGTTGTGTTGTTTGGGCTCATCATATGTATACTGTTGGTATGGATATTGATTCTCGTGCTTATTTTACTGCTGCTACTATAATTATTGCTGTACCTACAGGTGTTAAGGTGTTTAGTTGATTAGCTACTTTATTTGGTTCTCGTTTAACTTTCCAACCAGTGTTGTTATGGGTAATCGGATTTATTTTTTTGTTTACTATGGGTGGTATGACTGGTGTTATGCTTTCTAATAGTAGAATTGATATTGTTTTACATGACACTTATTATGTAGTGAGTCATTTCCATTACGTTTTAAGGCTTGGTGCAGTATTTGCTTTATTTTGTGCTGCTTCGTTGTGATGAAGCACAATTACTGGGTTTGTTTATGATAAAATAATGATGTGTTGTGTGTTCTTTTTGTTCTTTATTGGGGTAAATTTAACATTCTTTCCATTACATTTTGCTGGTTTACATGGTTTCCCTCGTAAGTATGTTGATTATCCTGATGTTTTTGCTGTTTGAAATGTTATTAGTAGTTATGGAAGTATAATTAGTATGTTTGCTTTGTTTTTATTTATTTATGTTTTAATTGAGAGGTTTATGTCTTATCGTTTGAGTTTAGTAGATTATTTCTATAATAATAGTCCTGAGCATATGTTGTCAAATATTGTTTTTAGTCATTCTTATCAGTCAAATATTTATTTTAGTGTAAAAGATTATGGGAATTAGTATAAGTATAGTATAATTGACTGTTAATCAAAAGGTTTTATTCCCAGGGGTTTTTAGTATATTTAGTACAATTGATTGCAGATCAAGTAGATATGAACCTTATTCATCATAGTTTTTATTGATTGGCTTTTAGGTTATTTTTATGTTATACTAGTTATATCAATATAGATCCTTTAAAGTCATGTTTATTGTTGGTTTTAAGAATGGCTGTCATATTGCCTGTGTTAGGTATTACTTCTCATGCTTGATATGCATATTTTGTTTGTATGTTATTTTTAAGTGGTATTTTTGTTATTATGGTTTATTTTTCAAGACTATGTAATTATTTACATGTAAGTCATAATATGGGTTTATTAGCTTTAGCTTTGTTGTTGATTAGTTTAACTGTGATTTATAATTATAATTGATGTTTAATAAATTTAAGTACGTTTTATTATAGTGTTTATTTTAACTGAATATTGTTTATTATTGTAGTTATGTTAATTTTTATAAATATTATTAACTTATTAATTACTGGTAAAGGAGCACTTCGTAAATTTTAGTGAGGTAGGATAAATAAGTCTAGTGGGTTCATACCCCATAGGTGGTCTTTGACCCCTCATTATAAATATGAGTGATAACGAATATGATAGAATTTGGTTTTTTTTGAGATATTATTTTTGGTTTTACCATTTGTTTCTTATCTCTTTGTTTAATTATTTCCAGGGTTTTTCTATGCCTATAGCTGGTAGTAAATTTGCTGTTTATATGGATTGGTTTCATAATTTTAATTGTAGTTTATTATTGGGTGTTTTAACTTTTGTTGCTGGTATGATTTTATATTTGTTTTTAAATAAATATACTTATAAGAATCATAAAATTGAGTATCAATTTGGTGAGTTGATGTGTAGTGTTATTCCTACTGTTATTTTATTGATGCAGATGGTTCCTTCTTTGTCTATTCTTTATTATTATGGTTTGATGGCTACTGATAATTCTTTAACTATTAAGGTTACTGGTCATCAGTGGTATTGGTCTTATGAGTATGCTGATATTGAGGGTCTTGAGTTTGATTCTTATATGAAGCCTCTTGATTCTTTGAATTTGGGTGAGCCTCGTTTATTAGAGGTAGATAATCGTTGTGTTGTTCCTGTTGATACTAATATTCGTTTTTGTGTTACTTCTGCTGATGTTATTCATTCTTGGGCTCTTCCAAGGCATGCTATTAAGTTAGATGCTATGGCTGGTGTTCTTTCTACTGTGAATTATAATTTTCCTATGGTTGGTGTGTTTTATGGTCAGTGTAGGGAAATTTGTGGTGCAAATCATAGATTTATGCCTATCGCTTTGGAAGTTACTACTCCTGAGTTGTTTAAGGATTGAGTAATGGGTAATGTTATGAATTAAGTTTAGGGGTATTATGTTTGGTTTTACCTTGTTATATTACTCTTTTGTTTCATAATTTTCATATTTTAACTTTGTCTAGTTATCCTTTCTTGATGTCTATATCTGCTTTAGGTCTTACTACTTCTTTAGTGGTTTGGTTTGCTTATGGTATTTATTATGGTGTGTTATTTAGTTTATTTGTTTGTCTTTATGTTGGTTTATTATGAGCTAAGGATATTTGTATAGAAGGTTTAAGTGGTTATCATAATGTGTTTGTTATGGATGGTTTTAAGTTTGGTTGTTTATTGTTTATTTTTAGTGAGTTTATGTTCTTTTTTGGTATTTTTTGAACTTTTTTTGATGCTGCCTTAGTACCTGCTCATGAGTTGGGTTTATCTTGATCTGCTATGGGTTTGAATATGGTTAATCCTTTTGGTCTTCCTTTGTTTAATACGATTATTTTATTAAGTAGTGGTGTTACTGTTACTTGGTCTCATTATTCTTTATTGTGTAATAAAGATTGTAAGCCTGGTTTGGCTTTGACTATTTTTTTGGCTGTTTTGTTTACAGCTGTTCAGCTGTTTGAGTATTATTCTGCTTCTATATCTATTGCTGATGGTATTGTAGGTAGGATTTTTTATTTCTCTACTGGTTTTCATGGTCTACATGTTTTTCTTGGTACTTTGTATTTAGCTTTTAATTTATATCGTGTGATGAGTTATCAGCTAAATTATAATCATCATCTATCTTATGAGTTTGCTATTTTATATTGACATTTTGTTGATGTGGTTTGGTTGTTTTTATTTGTGTTTGTTTACTGATGAGCTTATTAAAAGCTTTAGTATAATTTAGTATGTCCCGCTGTCAATGGGGAGGTAGTGAAAGCTTTAATTGTTGAGTTTTTATTGTTGTCTTTGACTTTTTTTCGAAATATGCATTTGTTTTTTTTGTTTTTGTTGTTATTTTGTTTAAGTGCTATAAATGTTTATAGTTGGCATGGTTTGTTTTTTTTTATTGATTCTCAAGTATTTGTTGCTATAATGTTTATGTCAATGTTTATTCTTGGTTTGATTATGTTTACTGAAAAAAGTCGTGGTTTGTTATATCTTTCTCAGGCTCTAGTGTTTATTAGTATTTTGTTTTTTATTCCTGGTAATGTTTTGATGTTTTATTTATTGTTTGAGTTGTCTATGTTTCCTATTCTTATTATAATTTTAGGTTATGGTTATCAAATTGAGAAGCTTAATTCTTTTTATTATCTTTTGTTTTATGCTTCTTTGTGTTCTTTTCCTTTCTTGTTTGTTTATTTAAATATGGATTTTAGTTTTATGTTGGTTTATTTTGATATAGTTTTATCTTGAGAGGTTGTTTTTATTCTTAGTTTAACTTTCTTAATGAAGTTTCCTGTGTTTTTTCTTCATCTTTGGTTACCCAAAGCTCATGTAGAGGCTCCTACTACTGCTTCTATATTGTTAGCTGGTTTATTGCTTAAATTGGGTACTGTTGGTTTTATTCGTATTATAAAGTGTTTATCATTTTGTCATTTGAATTTTTATTTTTTGATTGCTTTTTTAGGTATAATTTTGGCTGCTTTTAGGTGTGTTTTTCAAAGTGATGTTAAGGCTATAGCTGCTTATTCTTCTATTACTCATATAAGATTTTTATTGTGTACTTTGTTGTTTATGAGTATGTCTGGTAAAACTTCGTCTGTTTTAATGATGGTTGCTCATGGTTATACTTCTACTTTAATGTTTTATATGATTGGTGAGTTTTATTCTGTTGCTCGTACTCGTATGGTTTATTATTTTAATAGTTTAATGAATTCTAGTTTGTTTTTTTCTATTATGTTTGCTGTTTGTATGTTGTCTAATTGTGGAACTCCTCCTAGTTTATCGTTTATTGCTGAGTTTATGTCATTCAGAAATATGTATTGTTTATTTGGTGGTTTTTTTTTGGTGTTTTTTGTATATTTTGTTGTTTCTTTTTATTATTCTGTTTATTTAATTGTGAATTCATTTATGGGTAAGTCTTATTATGATTTATCTTTTTGAAATGTTTATTGTTTAGTTCCTGTTTTATTAATGTGTTTTAATGTATTTTGATTTGGTTTGATTTTTTAGGTAAGTTATTTGTTTTTGGTTTTGCCAAAGTTTTATCTTACTTATTTTATATGTTTTTTGTGTTAGTTTATTTATGATTTTTTTACTGGGTTTATTCTTATTTATGCCTCAAATAAAGTTGGGAATTTATTTGTTAGATTGGAGTTTTCTTGGTTTAAAGTTGAATTTTAGTTTTGGTAATCTTTTTTTTTCTGTGATTTTATTGGTGGTAAGGTTAAGTGTGTTGTATTATTCTTTGTATTATATGAATGGTGAAATTAATTTTTATTATTATATAATGGTTTTATTAATTTTTATTGGTAGTATGTTTGGTTTAATCTTTGCTAATTCAGCTTTTACTATAATGGTATGTTGGGATTTGTTAGGTGTTTCTAGTTTTTTTTTAGTGTTGTTTTATAATAATTGAGATTCTTGTTCTGGTTCTATGAATACTGTTTTAACTAATCGTTTGGGTGATTATTTTATTTTTATGTTTTTTGCTTTATCTTTTTTTAGTGGTTATTATTTTTTTAGTTTTTCTTTAGTTAGTATGTATTTTGTGTTGTTTTTATTATTGGCTGCTTTTACTAAAAGTGCTCAATTTCCATTTAGTGGTTGATTACCAAAGGCTATAAGTGCTCCTACTCCTGTTAGTGCTTTGGTACATAGTAGTACTTTGGTTACTGCTGGTTTGGTTTTATTGATGAATTTTAATTTGGTTAATTTAACTGTTCCTGTTCAAAGTATTTTGTGTTGAATTGGTTTATTTACTATGTTTTTTAGTTCTATTTCAGCTTTGGTTGAAGCTGATTTAAAGAAAGTTGTTGCTCTTAGTACTCTTTCTCAAATGGGTTTTAGTATGCTTACTCTGGGTTTAGGTTTGAATTATATTGCTTTAATTCATTTGCTTAGTCATGCTTTATTTAAAAGTTGTTTGTTTATACAAGTTGGTTATATCATTCATTGTTCTTATGGACAACAGGATGGTCGTAATTATAATGGTATAGGTTCGTTGCCATATTTTATTCAATTGCAATTATTAGTGACTTTGTTTTGTTTGTGTGGTTTATTTTTTACTAGTGGTTCTGTAAGAAAAGATTTAATCTTAGAGGGGTTTTTTATAAATTCTTATTCTGTAGTATTTGCTTTGATGTTTTTTGTTTCAGTGTTTCTTACTTTTTGTTATAGTTATCGTTTGTGATCAAGATTATTAAATACTTCAACTAATCCTATATTTCATTTTAGTGATAGCATGGTAATGAATTTTGTGAGGTTAGTTTTGGTTTTTATGTCTATTTGTTTTATGTGATGATTTAATATTAATATGCTTTGTATCCCGAGATTTTTTTTATATATTGATCAATATGTTCCTGTTGTTTATATGTGTTTAGCTATTGTATGCATTTTTATTAGTTTCAAGTATATTAATAATGAATTAATATATAAATTTTTAGCTGATTATTCTCCTTTATTGGCTCAACGTATTTTACCTTATTTTAATTTTAAAGTAGTGGAAATGTTTTTAAATTCTGTTGTTCGTAATGCCTTTAGATATTTATTTGTTTTGGGTAGTGTTAATGCTAAGTATATAACTACTTATGTTAATTCAGTGGCATTTATTGTGTTTGTATTGTTTATTTTAATTTCAGAAATGAATAAACATAGATTTAATCTTTAAATATTTTCTGAATAGAGTGATAACGAATATGATAGAATTTGGTTTTTTTTTTCAGGGTGTACCCTGAGGGGG
> Japan(zoo)_Fran�ois_lutung_ OL672246
TCTTTTAAAGAGTTTTTTTACCTTGTATGTTTTTTATATGGGTTTGTCTTTTTTTAATGATGTTTTTTATTTTACAGGCTATTGCTTTTATTACCTTGTATGAGCGTCATTTGTTAGGTGGTTCTCAGGGTCGTATAGGTCCTTCTAAGGTTACTTTTATAGGTACTTTGCAGGCTATATTAGATGGTGTTAAGTTGCTTTCAAAGGAGCAGATTATTCCTGTTAATGCTTCTCCTGTTTTATTTTTATTGGTTCCTGGTGTTTCTTTTGGGGTTATGTATTTGGAGTGATTAACTTTACCTTTTGTTTATGAATTTATGTCATTTGAGTATTCTATGTTATTTTTTTTATGTTTGATTGGTTTTTCTGTTTATGGTAGGCTTATAAGTGGTATTGTTTCTAAGTCTAAGTATGCTATGTTAGGTGCTATTCGTGCAAGTAGTCAGTCTATTTCTTTTGAAATTGCTTTTGCTTTATTTATGTTGTGTGTTATGGTTCATCTTAATACTTTTAGTTTTTCTAGTTATTTTAGTTTTAGTATGATTATTTTATTATTACCGTTTTTAATTATGGTCTTAGCTGAGTTGAATCGTGCTCCTTTTGATTTTGCTGAGGGTGAGAGTGAGTTAGTAAGTGGTTATAATATTGAATATTCTAGTGTAGCTTTTGTTTTATTGTTTTTAAGTGAGTATGGTGCACTATTGTTTTTTAGTGTTTTATTTGCACATTTATTTTGTGGTGGTTATTTAATTTTTAGTTATATTTTTTTTACAGTTGTTATTTTTATTCGTGCTGCTTTTCCTCGTTATCGTTATGATAAAATGATGGAGTTTTTTTGATTTACTATGCTTCCAGTTGTTTTAGTGTTATTATTTTTTAATGTTATGGTTTTTTATTCATAAAAAAGTGTTTTATACACGTAGATTTTTTTATCTAATTGGATTTTTTATGGTTTTTTGTTTTTAATTAGATTGTCTATCTAAAAAATTACTTTTGTTGTTTAAATATATTATGAATATATTTAATGAGAAGAAAAGATAATGTCTATAAATCTTTTCTTGATTTTTATTATTGTCCACACTCATGGAGTCATGCATTCGAGCGCGAATTGGGAGCGGCGTGGTATACATGACGTATAAGAGGGTGGACAATATATGTGGTTATATTGATGGATATATAGGCAGGTCTTCTAAACTTGTTCAGAGCTAATAACTCGTCCATTTTTTAGTAAGATAGGATAAATTAGTCTAACGGGCTCATACCCTGGTGGTGGTCTTAGTACCTCTTACTGGTTTATTTTAATATAAATTTGTTTTTGTTGGTTGCTTATTTTTTAATAATTTTGGTTGTAAATTTGGTTACTGCTAATGTTATTGTTTGGTGGGTAATGTTTTTGTTGATAACTCTTGGTTTTATTTGATTTAATCATGATAATCAATCTCGTTCTAGTATGATTAGTTATTTTATTATTCAGGAAGTTTTAGGTTTTTGTTTTTTATTGGTTAGTGTTAGTTGGATTCAGTTTGTTATTTTGTTGATAAAGGCTGGTGTTGCTCCTTTTCATTTTTGAGTTTTTAGTGTTACTAATAATATTTCTGGTCTTGGGGTTATGTGATTTTTGACGTTTCAAAAGTTGCCTTTTATTCCTGTTATTCAATATATAATTAGTTCTGATTTTTTGTTTATTCTCTTGTTTGGTGTTGTTCTTTGTTATTTTCAGTTGGTTTTTGTAAAGGGTTATAAGAATATATTGGTTCTTGGTTCTACTGAGTCTTTTAATTGATTGATGTTGATTATGGCTTTTAGTTTATTTTCTGGTTTGTTGTTGAGTTTGGTTTATGTTTTTTTCTTTTTTTTGTTGTTAGATCATGGTAGTTCTAAGGGTTGGTTTGATTATTTTAATTGGGAGACTGTTTTGGTTTTTTTAAATGTTCCTTTTAGTATGTCTTTTTTTATTAAGTTTTTTTCTTTAATTTCTATTTTTAATTATACTAGTTTTTTTGTTTTGTTGGTTTTGTTTACTATGTTTATGTCTATGTTGAGTTTTGGTTATTGACTTGTAAATATAAGTGTTAAGTTTTATTATGATGGTTTTAAAACTCGTAGTTATTGATATTGGGTTGCTTATCCTTTAATATTTATGTGTTTAGTTTAGGGAATTAGTATAATTTTGTATGTCCGACTTGCATTCGGAGGGTTTATATTCTCTATTGTTGGTGTAGTATAATATAATACATCTGTTTTAAGCGCAGAAGCTTTATCTCCAACTTGTTTTTGAGGCAATAGTGTAATTTAGCACATCTCATTTTCGCTGAGAAGGTTAATTTGCCTTATTGTTGGCGTCTCACAGAGTGGGTACAACTGAGTTTGATAATGGCTCTAAACGGGATAAAATGGTATTATGTAAGTTGCATTTACAGAGTGAACAATGAAATTCGATTCCGGCAATATATCGTTTGCTAAAAGGGTGTACCAGAAAGATCGGATAGACCCCCTAAACTTGTACTTTAAATGTGTTATTCCTGCGATTACATCTTGTATAAAATTCGTTTGATTGTATTTACAACTGTACAGTGCAATGTGGCAGTTCTTTTATAATTCTGACGTGGGAGATAAGATTGGATAAAAGACCCGGATTAGTACCCGGTTATTCCAAATTAATAAGGTTTCAGGAGTAAAGTAATATTTAAACTGGAAGTATATTGGGAGTACCCTAAATTATCCTTGGAGCTTGAGTAGTAATCGAGATCCCTCGTTATCAGCTTAAACTATGGTCGCATGTATGTTCGTCAAAGGTGCTCGTTAAAGGTGTTGCCGCAAGAGATGGGTTTTCTAGTAGGACAGATAAATACCTGGTAAATGTTTAAGTGTGTAATTTGAGCTACAGTGCTGAAGGGCGATTTGGTTCGGATTATCTGGGGAGATTTGGGTATGAAGATGTAAAGGACAGTAAAGTGCTATTTAATGGGTGCTTGAAGAATACCTAGGGTAGGTACAAATCATCCATCAATTGCCCACAGGGGAGTAAGTTGTAGTAAAGTAGGTGTAGGGGAATCTGTACCTAGTAGGGGATCATATATGGTTTGGATTTGAAATCCGGATTAGGTTTAATTAACCATGGTCTTTTGTTAAATGATCCTTTAGTATAGTTTAGTATGCTCGACTTCCAATCGAGAGGTTTTAAGGATTAATGGCTTTAGTTTAAGTAGAATGTCTGGTTTTGGTCCAGAAGGTTAAAGCCATGCTTCAGTGAATAGTTTAAGTTAAAATATGGTATTTGGATTACCAAGATTCAAATCACTGAATTCATCATTTTACTTTATTAGATATTGCTTTATTTTTGTTTATTATGCAGTTTATTTTTTGTATAAATTATAGAACTATTGGTTATGCTCAGGAGGCTTTTATAAATTCTTTAAAGAATTTATTTGATTTTAATAAAAATATACCTAATAGTTATTGGTTGACTACTTATTTGTTTATTTTTTTATTAGTTTTTACTTTAGGTGGTTTTTTACCTTATTCTTTTCCATTTTTTAGAATGGCTGAGTTTACTTTAGTCTTTAGGTTGTTAGCTTGAATGACTAGGTTTTTGACTTTTATTTCTAGGGAGCGTTTTTCTTTATATCTTTATAAGAAGGGTTATAATTGGTTTAAAGCGTTTTTTTTAATTCCTATTGAGATTGTGAGTGAGTTTAGTCGTCCTCTTGCTTTAACTGTTCGTTTGACTGCTAATGTTTTAGTTGGTCATATGTTGATACAGTCTATGTATTATTTAGTTACTTTTGTTTCTCCTTTGTTTATTGTTGGTTATGTGTTTTTGATTATGATGGAGTGTGTTGTGTTAATTATTCAAAGTTATATTTTTGCTCGTTTGGTGCAATTTTATTTAAATGAATAATTTTTTGACTGGTTAGCTTAAGTTAAAGCACTAGACTTTTAATCTGGGTATGGCGTGACCACCGGTTAAATTTGTATGTTATATATATATTGGGATTGCATCCCATTGAAGGAAAATTTACAATGATTTTGTACAATTGAAATATAGGGTAAGATGTCCATTTTGTGTTATTGTTACAAAATAACTTTTAATGGGTCATGGTGCTGAAATATCGTCCTATATGATATCAGTTTTTATTTTATATACTAGAAAATTGTAACTTTAGTTTTACCATGTGTCAGTGTCAAGGATCCGTAGTGTCTTTGATTTCTAGTGTTACAACTATACTGGGAATTGGGTTTTATTTATATTTTTATTCTATAAAGCATTATAGAATAAATTATCTTCAAATTAGTAGATTTGTTAAATTTAGTAGGTGTTTATAATATAATAGGAGAACTCAGAAGCGAGATCAAATGTTTATTAAAGACTTAGGGTAACAAGTATACCTGACTTCTGCCCGATGTACGTATGTATCAATGGCAGACTTAGCGTGAGGTCATTAAGGTAGCAAAATCATTTGTTTCTTTATTGGATTCCAGTATGAATGAAGGTTTGGTTAGCGTTCTTTCTTTTTTTTTTTCGAATTTATTATCTATCTAAGAAATGATAGGTGCATTACTACAAAGATAAGTCTTCGGAAACTCTGTTGGTGTATATCCAATGAGTTTATACACTAGGTTAACTAGGGAAGTTAATTATATAATCATCTTTTTCCTGTTTACATAATAAAGAGTTACTTCGGAGTTAACAGAAATTCATACTTGATATAGTGACTTATATTAGGGTAAGTTTTACATCGATGTTGTATCTCCACATACTGAGAAAGAATAAGGCTTGGTAATCCAGACTGTTCTTCTATGAGATAGTGGGACGTGATATTAGTTTAATTCGACGCAAGTCAGAATTGTTTATCTTGAGTATTGCTTATATATAGTATGTTTAGTACGAAAGGAATTACACTAAAGTGATTCACTATTTTAATTTAGCTGCTTTAGTTTATATTTAGAATATACTACTTGTAATAGTGAGGTTGAAGCAGTAAGGGGCTTAGTATAATTTTAGTACAACGGTCTGTAAAACTGGAAGTTTTAGTCCTTGAAATAATAAGTTAGCTTCTTAGTATAATTTTAGTATTTCTGTTTGTGGCACAGATGGTTGATGAAGCTTATTTTTATTTTACATTCTGTAATTTTTTTTTCTATTTTATTTGTTTGCTTGTTTTATTTGGTTAATTTATTATTAAGTTATTCTTATTCTAGTCGTAATAAGGTTGGTTCTTATGAGTGTGGTTTTGCTACTGTTGGTAAGATTCAAAGTTCTTTTTCTGTTCATTTTTTTGTTATTATGTTGATGTTTGTTTTGTTTGATTTAGAGGTTGTTATGTTTGTTGGTGTTTTGGTAACTGATGTTAATTCTTTGTCTACTTTTTTATTGTTAGTTTTATTTATTGTTGCTGGTTTTTATATGGAGTGATGGTATGGTAAGTTGCGTTGAGTTGTTTAGGTTTTACCCATTTAGTTTATATTTTAAAACATGGCTCTGAAGAAGCTAAGAATTTTCATGGGTGGCGGGTTTAAGTTAATTTTAAACTAGCGGTCTTCAAAACTGAAAATTTATACCCGTTGTTTTTAAGCTTTTGAAAAATTCTTTAATTAATCTTCCTGCTAGGAAGTCTCTTACTTTGCATTGAAATTATGGTAGTATGCTTGGTATAGTTTTGGTTATGCAGGTTTTTACTGGTTTTTGTTTGGCTATGTATTATGTTGCTGATTCTAGGTTGGCTTTTGATTCTGTTCAGTATATTATGTATGAGGTAAATAATGGTTGATTTATTCGTCTTATGCATATGAATGGTGCTAGTTTATTTTTTATTTTTTTATATCTTCATTTTTTTAAGGGTTTGTTTATGTCTAGTTATCGTTTATCTTGAGTTTGATTTACTGGTTTATTTATGTTTTTAATGGTTATGGGTATTTCTTTTATAGGTTATGTTTTAGTTTGGGCTCAGATGTCATTTTGAGCTGCTGTTGTGATTACTAGTCTTTTAAGTGTTATTCCTTATTTTGGTAATTCTTTAGTTATGTGGGTTTGGGGTGGTTTTTCTGTTGGTAGTTCTACTTTAAAGTTTCTTTGTATTTTGCATTATTTATTACCTTGGGTTTTATTTTTATTAATTATAGCTCATTTAATTATGTTACATAAGACTGGTAGTACTTCGAGTTTATATTGTCATGGGGATTATGATAAGATTAGGTTTTATCCTTATTATTTTGTAAAGGATGGTTATAATGTTCTTGTTTTTATGGTTTTTATTACATTTATTTTGGTTTATCCTTATTTTTTTAGTGATCCTGAGATGTTTATTCAAGCTGATCCTATAACTAGTCCTGTTCATATTGTTCCGGAGTGGTATTTTTTATTTGCTTATGCTATTTTGCGTGCTATTCCTAATAAGGTTTTAGGTGTTGTAATGTTGTTATCTAGTATTTGTGTATTTTTTGCTTTTGCATTTATTAAGAATTATACTTCGGTTTTAGCTAATTTAAATAAGTTTATGGTTTTTAATTTTTTATTTATTGGTATTATTTTAAGTTGATTAGGTCAGTGTCCTGTTGAGACTCCTTATAATGTTTTAAGAGTTATTTTTACTTGTATGTATTTTATTTGTGTTTTTATTATGTTGTTATATAATTGGTTAACTTATTATTTATTTAAATAGTTTGTTGGGGTTTTAGTTTATTTAGAATATATCGTTTACACCGATGAGGTTTATAACCCTTTTGTTTTAAGGGCATTAAATAGATATTCCTATGTTCAGTTGCGGTCTGAAAAGATATATGCCTTTTGTTGCTGTATTTTTGGTTTAGTTTGTTAACTTTTTTGTTTAAGGGTAATCGTATAATTTATATTTTAATTGGTATTGAGTTTTTGGTTTTGAATGTGTTTTTATTTTTTAGTCAGTTGTTAAGTGCTATAGCATTTTTTGTTTTGTTGTGTTTTAGTGTGGTTTCTAGTGTTTTAGGTTTGGTTTTATTGGTTGTTCAAATTAAGTCTTTTGGTACTGATAATTGTATTTTTTTCCGAATTAGTAAAATTTATTATGTTGCTTTGATATGGCAGAGTTCCTTTTAAAGGATTCGGTAATGGGTTTAGTATAATATAATATATTAGGTTTAGGTCCTAGAGATTGATTACCCATTTTGTTAAGTAAAAATTATAAGTATTATAGTGGTATTTCTTATTGGTTTGAGTCTTCTAATCATAAAGATATTGGTACTTTATATTTGATTTTTGGTATTTGGTGTGGTATAGTTGGTTCTGCTTTGTCTATGTTGATTCGTATAGAGTTAAGTAAACCTGGTTTTTTTATTGGTGATGGTCAGTTGTATAATTCTATTTTAACTGCTCATGCTATTTTAATGATTTTTTTTATGGTTATGCCTGCAATAATTGGTGGTTTTGGTAATTGAATGGTTCCTTTAATGTTAGGTGCCCCTGATATAAGTTTTCCTCGTTTAAATAACATTAGTTTTTGATTATTACCAAGTTCTTTGGTTTTATTGTTAACTGCTTGTTTTGTTGATTCTGGTTGTGGTACTAGTTGAACTGTTTATCCTCCTTTGTCTACTTTAGGTCATCCTGGAAGAAGTGTTGATTTGGCTATTTTTGCTTTGCATTTAGCTGGTGTAAGTTCTATTCTAGGTGCTATTAATTTTATGTGTACTACAAAGAATCTTCGTAGTTCTTCAATTAGTTTAGAACATATGAGTTTGTTTGTTTGAACGGTGTTTGTTACAGTATTTTTGTTAGTTCTTTCTCTGCCTGTTTTAGCTGGTGCTATTACTATGTTGTTGTTTGATCGTAATTTTAATACTTCTTTCTTTGATCCAAGTGCTGGTGGTAATCCTTTGATTTATCAACATTTGTTTTGGTTTTTTGGTCATCCTGAGGTTTATATTTTAATTCTTCCTGCTTTTGGTATTATTAGTCAAAGTACTCTTTATTTAACTGGTAAAAAGGAGGTATTTGGTACTTTGGGTATGATTTATGCTATTTTGAGAATTGGTTTAATTGGTTGTGTTGTTTGGGCTCATCATATGTATACTGTTGGTATAGATATTGACTCTCGTGCTTATTTTACTGCTGCAACTATGATTATTGCTGTGCCTACAGGTGTAAAAGTATTTAGTTGATTAGCTACTTTATTTGGTTCTCGTTTAACTTTCCAACCGGTAATGTTGTGGGTAATTGGGTTTATTTTTTTATTTACTATGGGTGGTATAACTGGTGTTATGCTTTCTAATAGTAGAATTGATATTGTTTTACATGATACTTATTATGTAGTGAGTCATTTCCATTATGTTTTAAGGCTTGGTGCGGTATTTGCTTTGTTTTGTGCTGCTTCGTTGTGATGAAGTACAATTACTGGTTTTGTCTATGATAAGATAATAATGTGTTGTGTGTTCTTTTTATTTTTTATTGGGGTAAATTTAACATTCTTTCCGTTGCATTTTGCAGGTTTACATGGTTTCCCTCGTAAGTATGTTGATTATCCTGATGTTTTTGCTGTTTGAAATGTTATTAGTAGTTATGGAAGTATAATTAGTATGTTTGCTTTATTTTTATTTATTTATGTTTTAATTGAGAGGTTTATGTCTTATCGTTTAAGTTTAGTTGATTATTTTTATAATAATAGTCCTGAGCATATGTTATCAAATATTGTTTTTAGTCATTCTTATCAGTCTAATATTTATTTTAGTGTAAAAAATTATGGGAATTAGTATAAGTATAGTATAATTGACTGTTAATCAAAAGGTTTTATTCCCAGGGGTTTTTAGTATATTTAGTACAATTGATTGCAGATCAAGTAGATATGAACCTTATTCATCATAGTTTTTATTGATTGGCTTTTAGGTTATTTTTGTGTTATACTAGTTATATTAATATAGATCCTTTGAAGTCATGTTTATTATTGGTATTAAGGATAGTTGTTATATTACCTGTATTAGGTATTACTTCTCATGCTTGATATGCATATTTTGTTTGTATGTTATTTTTAAGTGGTATTTTTGTTATCATAGTTTATTTTTCAAGGTTATGTAATTATTTACATGTAAGTCATAATATGGGTTTGTTAGCTTTAGCTTTATTATTAATTGGTTTAACTGTAATTTATAATTATAATTGATGTTTAATGAATTTAAGTACGTTCTATTATAGTGTTTATTTTAATTGAATATTGTTTATTATTGTGGTTATGTTAATTTTTATAAATATTATTAGCTTATTAATTACTGGTAAGGGAGCGCTTCGTAAATTTTAGTGAGGTAGGATAATTTAGTCTAGTGGGTTCATACCCCATAGGTGGTCTTTGACCCCTCATTATATAATATTCATGAAAATGAATATGTTAGATTTTGGTTTTTTTGAGATATTATTATTTTGGTTTTACCATTCTTTTTTATCTCTTTGTTTAATTATTTTCAGGGTTTTTCTATACCAATAGCTGGTAGTAAGTTTGCTGTTTATATGGATTGATTCCATAATTTTAGTTGTAGTTTATTATTAGGTGTTTTGACTTTTGTTGCTGGTATGATTTTGTATTTATTTTTAAATAAATATACTTATAAAAATCATAAAATTGAGTATCAATTTGGTGAGTTAATGTGTAGTGTTATTCCTACTGTTATTTTGTTGATGCAGATGATTCCTTCTTTATCTATTCTTTATTATTATGGTTTAATAGCTACTGATAATTCTTTAACTATTAAGGTTACTGGTCATCAGTGATATTGGTCTTATGAGTATGCTGATATTGAGGGTCTTGAATTTGATTCTTATATGAAGCCTCTTGATTCTTTAGAGTTAGGTGAGCCTCGTTTGTTAGAAGTAGATAATCGTTGTGTTGTTCCTGTTAATACTAATATTCGTTTTTGTGTTACTTCTGCTGATGTTATTCATTCTTGGGCTCTTCCAAGGCATGCTATTAAGTTAGATGCTATGGCTGGTGTTCTTTCTACTGTGAATTATAATTTTCCTATTGTTGGTGTGTTTTATGGTCAGTGTAGAGAAATTTGTGGTGCAAATCACAGATTTATGCCTATTGCTTTAGAAGTTACTACTCCTGAATTGTTTAAGGATTGAGTAATGGGTAATGTTATAGAATAATTTTAAGGAGTATTAATTTGGTGTTTACCTGGTTTTATTACTCTTTTGTTTCATAATTTTCATATTTTAACTTTGTCTAGTTATCCTTTCTTAATGTCTATATCTGCTTTGGGTCTTACTACTTCTTTAGTGGTTTGGTTTGCTTATGGTATTTATTATGGTGTTTTTTTTAGTTTGTTTGTTTGTCTTTATATTGGTTTATTATGAGCTAAAGATATTTGTATAGAGGGTTTAAGTGGTTATCATAATATGTTTGTTATGGATGGTTTTAAGTTTGGTTGTTTATTATTTATTTTTAGTGAATTTATGTTCTTTTTTGGTATTTTTTGGACTTTTTTTGATGCTGCTTTGGTACCTGCTCATGAGTTGGGTTTATCTTGGTCTGCTGTGGGTTTAAGTATGGTTAATCCTTTTGGACTTCCTTTGTTTAATACGATTATTTTATTAAGTAGTGGTGTTACTGTTACTTGATCTCATTATTCTTTATTGTGTAATAAGGATTGTAAGCCTGGGTTAATTTTGACTATTTTATTGGCTATTTTGTTTACTGCTGTTCAGTTGTTTGAGTATTATTCTGCTTCAATATCTATTGCTGATGGTATTGTTGGTAGAATTTTTTATTTTTCTACTGGTTTTCATGGTTTACATGTTTTTCTTGGTACTTTATATTTAGCTTTTAATTTATATCGTGTAATTAGTTATCAGTTGAATTATAATCATCATTTATCTTATGAGTTTGCTATTTTATATTGGCATTTTGTTGATGTGGTTTGATTGTTTTTATTTGTGTTTGTTTATTGATGAGCTTATTAAAAAGCTTTAGTATAATTTAGTATATCCCGCTGTCAATGGGAAGGTAGTAAAAGCTTTGATTGTTGAGTTTTTGTTGTTATCTTTGACTTTTTTTCGAAATATGCATTTATTTTTTTTGTTTTTGTTATTGTTTTGTTTAAGTGCTATGAATGTTTATAGTTGACATGGTTTGTTTTTTTTTATTGATTCTCAAGTGTTTGTTGCTATAATGTTTATGTCAATGTTTATTCTTGGTTTGATTATGTTTACTGAAAAAAGCCGTGGTTTATTATATCTTTCTCAAGCTTTAGTGTTTATTAGTGTTTTGTTTTTTATTCCTGGTAATGTTTTAATGTTTTATTTGCTATTTGAGTTGTCTATATTTCCTATTCTTATTATGATTTTAGGTTATGGTTATCAAATTGAGAAACTTAATTCTTTTTATTATTTGTTATTTTATGCTTCTTTGTGTTCTTTTCCTTTTTTGTTTGTTTATTTAAATATGGATTTTAGTTTTATATTGGTTTATTTTGATATGGTTTTATCTTGGGAGGTTGTTTTTATTCTTAGTTTAACTTTCTTAATGAAGTTTCCTGTTTTTTTTCTTCATCTTTGATTACCAAAAGCTCATGTAGAGGCTCCTACTACTGCTTCTATATTGTTAGCTGGTTTGTTGCTTAAATTGGGTACTGTTGGTTTTATTCGTATTATGAAGTGTTTATCGTTTTGTCATTTGAATTTTTATTTTTTAGTTGCTTTTTTGGGTATAATTTTAGCTGCTTTTAGGTGTGTTTTTCAGAGTGATGTTAAGGCTATAGCTGCTTATTCTTCTATTACTCATATAAGGTTTTTATTGTGTACTTTGTTGTTTATGAGTATGTCTGGAAAAACTTCATCTATTTTAATAATAGTTGCTCATGGTTATACTTCTACTTTAATGTTTTATATGATTGGTGAGTTTTATTCTGTTGCTCGTACTCGTATGGTTTATTATTTTAATAGTTTAATAAATTCTAGTTTATTTTTTTCTATTATGTTTGCTGTTTGTATATTATCTAATTGTGGAACTCCTCCAAGTTTATCATTTATTGCTGAGTTTATGTCGTTTAGAAATATGTATTGTTTATTTGGTGGTTTTTTCTTAGTATTTTTTGTGTACTTTGTTGTTTCTTTTTATTATTCTGTTTATTTAATTGTAAATTCTTTTATGGGTAAGTCTTATCATGACTTTTCTGTTTGAAATGTTTATTGTTTAGTTCCTATTTTATTAATGTGTTTTAATGTATTTTGATTTGGTTTGATTTTTTAGGTAAGTTATTTGTTTTTGGTTTTACCAAGGTTTTATCTTACTTATTTTATATGTTTTTTGTGTTAGTTTGTTTATAATTTTTTTATTGGTTTTATTCTTGTTTATGCCTCAAATAAAGTTGGGAATTTATTTATTAGACTGGAGTTTTCTTGGTTTAAAGTTGAATTTTAGTTTTGGTAATCTTTTCTTTTCTGTGATTTTATTGGTAGTAAGGGTAAGTGTTTTATATTATTCTTTGTATTATATAAATGGTGAAATTAATTTTTATTATTATATAATGGTATTGTTAATTTTTATTGGTAGTATGTTTGGTTTAATTTTTGCTAATTCAGCTTTTACTATAATGATATGTTGGGATTTATTAGGTGTTTCTAGTTTTTTTTTGGTTTTATTTTATAATAATTGAGACTCCTGTTCTGGTTCTATGAATACTGTTTTAACTAATCGTTTGGGTGATTATTTTATTTTTATGTTTTTTGCTTTATCTTTTTTTGGTGGTTATTATTTTTTTAGTTTTTCTTTAGTTAGTATATATTTTGTGTTATTTTTATTGTTGGCTGCTTTTACTAAGAGTGCTCAATTTCCATTTAGTGGTTGATTACCAAAAGCTATAAGTGCTCCTACCCCTGTTAGTGCTTTAGTACATAGTAGTACTTTGGTTACTGCTGGTTTGGTTTTATTGATGAATTTTAATTTGATTAATTTAACTGTTTCTGTTCAAAGTGTGTTGTGTTGAATTGGTTTATTTACCATGTTTTTTAGTTCTATTTCGGCTTTAGTTGAAGCTGATTTAAAGAAAGTTGTTGCTCTTAGTACTCTTTCTCAAATGGGTTTTAGTATGCTTACTCTTGGTTTAGGTTTGAATTATATTGCTTTAATTCATTTACTTAGTCATGCTTTATTTAAAAGTTGTTTATTTATACAAGTTGGTTATATTATTCATTGTTCTTATGGGCAACAGGATGGTCGTAATTATAATGGTATAGGTTCTTTACCATATTTTATTCAATTGCAGTTATTAGTGACTTTGTTTTGTTTGTGTGGTTTATTTTTTACTAGTGGTTCTGTAAGAAAAGATTTAATTTTAGAGGGGTTTTTTATGAATTCTTATTCTATGGTATTTGCTTTAATGTTTTTTGTTTCAGTGTTTCTTACTTTTTGTTATAGTTATCGTTTGTGATCAAGATTATTAAATACATCAACTAATCCTATATTTCATTTTAGTGATAGTGTGGTTATAAATTTTGTGAGTTTAGTTTTGGTTTTTATGTCTATTTGTTTTATGTGATGATTTAATATTAATATGCTTTGTATTCCAAGATTTTTTTTATATATTGATCAATATGTTCCTATTATTTATATGTGTTTAGCTATTGTATGTGTTTTTATTAGTTTCAAGTATATTAACAATGAATTATTATATAAATTTTTAGCTGATTATTCTCCTTTATTGGCTCAACGTATTTTACCATATTTTAATTTTAAAGTGGTGGAAATGTTTTTAAATTCTATTGTTCGTAATGCTTTTAGATATTTATTTGTTTTAGGTGGTGTTAATGCTAAGTATATAACTACTTATGTTAATTCAGTGGCATTTATTGTGTTTGTATTGTTTATTTTAGTTTCAGAAATTAGTAAAACAATAGATTTAATCTTTAAATATTTTCTGAATAGAGTGATAACGAATATGATAGAATTTGGTTTTTTTTTCAGGGTATACCCTGGGGGGGGT
> Japan(zoo)_siamang_OL739736
CTTTTAAAGAGTTTTTTTACCTTGTATATTTTTTATGTGGGTTTGTCTTTTTTTAATGATGTTTTTTATTTTACAGGCTATTGCTTTTATTACCTTGTATGAGCGTCATTTGTTAGGTGGTTCTCAGGGTCGTATGGGTCCTTCTAAGGTTACTTTTATGGGTACTTTACAGGCTATGTTAGATGGTGTTAAGTTGCTTTCAAAGGAGCAGATTATTCCTGTTAATGCTTCTCCTGTTTTATTTTTATTGGTTCCTGGTGTTTCTTTTGGGGTTATGTATTTGGAGTGATTAACTTTGCCTTTTGTATATGAATTTATGTCGTTTGAGTATTCTATGTTATTTTTTTTATGTTTAATTGGTTTTTCTGTTTATGGTAGGCTTATAAGTGGTATTGTTTCTAAGTCTAAGTATGCTATGTTGGGTGCTATTCGTGCAAGTAGTCAGTCAATTTCTTTTGAAATTGCTTTTGCTTTGTTTATGTTGTGTGTTATGGTTCATCTTAATACTTTTAGTTTTTCTAGTTATTTTAGTTTTAGTATGGTTATTTTATTATTACCGTTTTTAATTATGGTCTTGGCTGAATTGAATCGTGCTCCTTTTGATTTTGCTGAGGGTGAGAGTGAGTTAGTTAGTGGTTATAATATTGAGTATTCTAGTGTAGCTTTTGTTTTATTGTTTTTGAGTGAGTATGGTGCATTATTGTTTTTTAGTGTTTTATTTGCACATTTATTTTGTGGTGGTTATTTGATTTTTAGTTATATTTTTTTTACAGTTGTTATTTTTATTCGTGCTGCTTTTCCTCGTTATCGTTATGATAAAATGATGGAGTTTTTTTGATTTACTATGCTTCCAGTTGTTTTAGTGCTATTGTTTTTTAATGTGATGGTTTTTTATTCATAAAAAAGTGTTTTTACACGTAGATTTTATAATCTAATTGGATTTTTTATGGTTTTTTGTTTTTAATTGGATTGTCTATTCAAAAAATTACTTTTGTTGTTTAAATATATTATGAATATATTTATAGGAAGAAAAGATAATGTCTATAAATCTTTTCTTGATTATTAGTATTGTCCATCCTCATGGAGTCATGCATTCGAGCGCGAATTGGGAGCGGCGTGGTATACATGACGTATAAGAGGATGGACAATACATGTGGCTATATTGATGGATATATAGGCAGGTCTTCTAAACTTGTTCAGAGCTAATAACTCGTCCATTTTAGTAAGATAGGATAAATTAGTCTAATGGGCTCATACCCTGGTGGTGGTCTTAGTACCTCTTACTGGTTTATTTTAATATTAATTTGTTTTTGTTGGTTGCTTATTTTTTAATGATTTTGATTATTAATTTGGTTACTTCTAATGTTATTGTTTGGTGGGTGATGTTTTTATTAATGACTCTTGGTTTTATTTGGTTTAATCATGATAATCAGTCTCGTTCTAGTATGATTAGTTATTTTGTTATTCAAGAAGTTTTGGGTTTTTGTTTTTTGTTGGTTAGTGTTAGTTGAATTCAGTTTGTTATTTTGTTGATGAAGGCTGGTGTTGCTCCTTTTCATTTTTGGGTTTTTAGTGTTACTAATAATATTTCTGGTCTTGGGGTTATGTGGTTTTTAACGTTTCAGAAGTTGCCTTTTATTCCTGTTATTCAGTATATGATTAGTTCTGATTTTTTGTTTATTCTTTTGTTTGGTGTTATTCTTTGTTATTTTCAGCTGGTTTTTGTAAAGGGTTATAAAAATATGTTGGTTCTTGGTTCTACTGAGTCTTTTAATTGATTGATGTTGATTATGGCTTTTAGTTTATTTTCTGGTTTGTTGTTGAGTTTGGTTTATGTTTTTTTCTTTTTTTTGTTATTAGATCATGGTAGCTCTAAGGGTTGATTTGATTATTTTAATTGGGAGACTGTTTTGGTTTTTTTAAATGTTCCTTTTAGTATGTCTTTTTTTATTAAGTTTTTTTCTTTAATTTCTATTTTTAATTATACTAGCTTTTTTGTTTTGTTAGTTTTGTTTGCTATGTTTATATCTATGTTGAGTTTTGGTTATTGGCTTGTTAATATAAGTGTAAAGTTTTATTATGATGGTTTTAAGACTCGTAGTTATTGATATTGGGTTGCTTATCCTTTGATGTTTATGTGTTTGGTTTAAGGGAATTAGTATATTTAGTATATCCGACTTGCATTCGGGAGGTTGGTATTCTCTATTGTTGGTGTAGTATAATATAATACATCTGTTTTAAGCGCAGAAGCTTTATCTCCAACTTATTTTTGAGGCAATAGTGTAATTTAGCATATCTCATTTTCGCTGAGAAGGTTGATTTGCCTTATTGTTGGCGTCTCACAGAGTGGGTACAACTGAGTTTGATAATGGCTCTAAACGGGATAAAATGGTATTATGTAAGTTTCATTTACGGAGTGAACAATGAAATTCGATTCCGGCAATATATCGTTTGCTAAAAGGGTGTACCAGAAAGATCGGATAGACCCCCTAAACTTGTACTTTAAATGTGTTATTCCTGCGATTACATCTTGTATAAAATTCGTTTGATTGTATTTACAACTGTACAGTGCAATGTGGCAGTTCTTTTATAATTCTGACGTGGGAGATAAGATTGGATAAAAGACCCGGATTAGTACCCGGTTATTCCAAATTAATAAGTTTTCAGGAGTAAAGTAATATTTAAACTGGAAGTATATTGGGAGTACCCTAAATTATCCTTGGAGCTTGAGTAGTAATCGAGATCCCTCGTTATCAGCTTAAACTATGGTCGCATGTATGTTCGTCAAAGGTGCTCGTTAAAGGTGTTGCCGCAAGAGATGGGTTTTCTAGTAGGACAGATAAATACCTGGTAAATGTTTAAGTGTGTAATTTGAGCTACAGTGCTGGAGAGCGATTTGGTTCGGATTATCTGGAGAGATTTGGGTATGAAGATGTAAAGGACAGTAAAGTGCTATTTAATGGGTGCTTGAAGAATACCTAGGGTAGGTACAAATCATCCATCAATTGCCCACAGGGGAGTAAGTTGTAGTAAAGTAGGTGTAGGGGAATCTGTACCTAGTAGGGGATCATATATGGTTTGGATTTGAAATCCGGATTAGGTTTAATTAACCATGGTCTTTTGTTAGAGATTGTTGGTTGGTGGGTGGTTGAAGATCCTTTAGTATAGTTAGTATGCTCGACTTCCAATCGAGAGGGTGTAAGGATTAATGGCTTTAGTTTAAATAGAATGTCTGGTTTTGGTCCAGAAGGTTGAAGCCATGCTCAGTGAATAGTTTAATTTAAAATATGGTATTTGGATTACCAAGATTCAAATCACTGAATTCATCATTTTACTTTATTAGATATTGCTTTGTTTTTGTTTATTATGCAATTTATTTTCTGTATAAATTATAGTACTGTTGGTTATGCTCAGGAGGCTTTTATTAAGTCTTTGAAGCATTTGTTTGATTTTAATAAGAATATGCCTAATAGTTATTGACTGACTACTTATTTGTTTATTTTTTTATTGGTTTTTACTTTAGGTGGTTTCTTACCTTATTCTTTTCCATTCTTTAGAATGGCTGAGTTTACTTTGGTTTTTAGTTTGTTAGCTTGAATGACTAGATTTTTGACTTTTATTTCAAGTGAGCGTTTTTCTTTATATCTTTATAAGAAAGGTTATAATTGATTTAAAGCGTTTTTTTTAATTCCTATTGAGATTGTGAGTGAGTTTAGTCGTCCTCTTGCTTTAACTGTTCGTTTGACTGCTAATGTTTTAGTTGGTCATATGTTGATGCAGTCTATGTATTATTTGGTTACTTTTGTTTCTCCTTTGTTTATTATTGGTTATGTGTTTTTGATTATGATGGAATGTATTGTATTAATTATTCAGAGTTATATTTTTGCTCGTTTAGTACAGTTCTATTTAAATGAATAATTTTTTGACTGGTTAGCTTAAGTTTAAAGCACTAGACTTTTAATCTGGGTATGGCGTGACCACCGGTTAAATTTGTAATGTTGTATATATATTGGGATTGCATCCCATTGAAGGAAAATTTACAATGATTTTGTATAATTGAAATATAGGGTAAGATGTCCATTTTGTGTTATTGTTACAAAATAACTTTTAATGGGTCATGGTGCTGAAATATCGTCCTATATGATATCAGTTTTTATTTTATATACTAGAAAATTGTAACTTTAGTTTTACCATGTGTCAGTGTCAAGGATCCGTAGTGTCTTTGATTTCTAGTGTTACAACTATACTGGGAATTGGGTTTTATTTATGTTTTTATTCTATAAAGCATTATAGAATAAATTATCTTCAAATTAGTAGATTGGTTAAAGTTAGTAGGTGTTTATAATATAATAGGAGAACTCAGAAGCGAGATCAAATGTTTATTAAAGACTTAGGGTAACAAGTATACCTGACTTCTGCCCGATGTACGTATGTATCAATGGCAGACTTAGCGTGAGGTCATTAAGGTAGCAAAATCATTTGTTTCTTTATTGGATTCCAGTATGAATGAAGGTTTGGTTAGTGTTCTTTCTTTTTTTTTTTCGAATTTATTATCTATCTAAGAAATGATAGGTGCATTACTACAAAGATAAGTCTTCGGAAACTCTGTTGGTGTATATTCAATAAGTTTATACACTAGGTTAACTAGGGAAGTTAATTATATAATCATCTTTTTCCTGTTTACATAATAAAGAGTTACTTCGGAGTTAACAGAAATTCATACTTGATATAGTGACTTATATTAGGGTAAGTTTTACATCGATGTTGTATCTCCACATACCGAGAAAGAATAAGGCTTGGTAATCCAGACTGTTCTTCTATGAGATAGTGGGACGTGATATTAGTTTAATTCGACGCAAGTCAGAATTGTTTATCTTGAGTATTGCTTATATGTAGTATGTTTAGTACGAAAGGAATTACACTAAAGTGATTCACTATTTTATTTAGCTGCTTTAGTTTATATTTAGAATGTGCTACTTGTAATAGCGAGGTTTAAGCAGTAAGGGGCTTAGTATAATTTTAGTACAACGGTCTGTAAAACTGGAAGTTTTAGTCCTTGAAATAATGAGTGGTAACGAGTTATTTAGTAGCTTCTTAGTATAATTTTAGTATTTCTGTTTGTGGCACAGATGGTTGATGAAGCTTGTGTTTGTTTTACATTCTGTAATTTTTTTTTCTATTTTTTTTGTTTGTTTGTTTTATTTGGTTAACTTGTTTTTAAGTTATCCTTCTTTAGTTCGTAATAAGGTTAGTGCTTATGAGTGTGGTTTTGCTACTGTTGGTAAGATTCAAAGTTCTTTTTCTGTTCATTTTTTTGTTATTATGTTAATGTTTGTTTTGTTTGATTTAGAGGTTGTTATGTTTGTTGGTGTTTTGGTTACTGATGTCAATTCTTTGTCTACTTTTTTATTGCTGGTGGTTTTTATTGCTGGTGGTTTTTATATGGAGTGATGATATGGTAAATTGCGTTGAGTTGTATAGTTACCCATTTAGTTTATATTTTAAAACATGGCTCTGAAGAAGCTAAGAATTCTCATGGGTGGCGGGTTTAAGTTAATTTTAAACTAGCGGTCTTCAAAACTGAAAATTTATACCCGTTGTTTTTAGGCTTTTAAAGAATTCTTTAATTAATCTTCCTGCCAGGAAGTCTCTTACTTTACATTGAAATTATGGTAGTATGCTTGGTATGATTTTGGTTATACAGGTTTTTACTGGTTTTTGTTTGGCTATGTATTATGTTGCTGATGCTGGTTTAGCTTTTGATTCTGTTCAGTATATTATGTATGAGGTAAATAATGGTTGGTTTGTTCGTCTTATGCATATAAATGGTGCTAGTTTGTTTTTTATTTTTTTGTATCTTCATTTTTTTAAGGGTTTGTTTATGTCTAGTTATCGTTTATCTTGAGTTTGAGTTACTGGTTTGTTTATGTTCTTGATGGTTATAGGTATTTCTTTTATGGGTTATGTTTTGGTTTGGGCTCAGATGTCTTTTTGGGCTGCTGTTGTTATTACTAGTCTTTTAAGTGTTATTCCTTATTTTGGTAATTCTTTGGTAATGTGAGTTTGAAGTGGTTTTTCTGTTGGTAGTGCTACTTTGAAGTTTCTTTGTATTTTACATTATTTATTACCTTGGGTTTTATTTTTATTAATTATGGCTCATTTGGTTATGTTGCATAGTACTGGTAGTACTTCAAGTTTATATTGTCATGGTGATTATGACAAGATTAGGTTTTATCCTTATTATTTTGTGAAGGATGGTTATAATGTTCTTGTTTTTATGGTTTTTATTATGTTTGTTTTGGTTTATCCTTATTTTTTCAGGGATCCTGAAATGTTTATTCAAGCTGATCCTATGACTAGTCCTGTTCATATTGTGCCAGAGTGGTATTTTTTATTTGCTTATGCTATTCTACGTGCTATTCCTAATAAGGTTTTAGGTGTTGTTATGTTGTTAGCTAGTATTTGTGTGTTTTTTGCTTTTGCGTTTATTAAAAATTATACTTCGGTTTTAGCTAATTTAAATAAGTTTATGGTTTTTAATTTTTTGTTTATTGGTGTTCTTTTGAGTTGGTTAGGTCAATGTCCTGTGGAGACTCCTTATAATGTTTTAAGAGTTGTTTTTACTTGTATGTATTTTATTTGTGTTTTTATTATATTGTTGTATAATTGGTTGACTTATTATTTATTTAAGTAGTTTGTTGGGGTTTTAGTTTATTTAGAATATATCGTTTACACCGATGAGGTTTATAACCCTTTTGTTTGGGGCATTAAATAGATATTCCTATGTTCAGTTGCGGTCTGAAAAGATATATGCCTTTTGTTGCTGTATTTTTGATTTAGTTTATTGACTTTTTTGTTTAAAGGTAATCGTATGATTTATATTTTAATTGGTATTGAGTTTTTGGTTTTGAATGTGTTTTTATTTTTTAGTCAGTTGTTGAGTGCTATAGCATTTTTTGTTTTGTTGTGTTTTAGTGTGGTTTCTAGTGTTTTAGGTTTGGTTTTGTTGGTTGTGCAAATTAAGTCTTTTGGTACTGATAATTGTATTTTTTTCCGAATTAGTAAAATTTATTATGTTGCTTTGATATGGCAGAGTTCCTTTTTAAGGATTCGGTAATGGGTTTAGTATAATATAATATATTAGGTTTAGGTCCTAGAGATTGAGTGCCCATTTTGTTAAGTAAAAATTCTAAGTATTATAGTGGTATTTCTTACTGGTTTGAGTCTTCTAATCATAAAGATATTGGTACTTTATATTTGATTTTTGGTATTTGGTGTGGTATGGTTGGTTCTGCTTTGTCTATGTTGATTCGTATAGAGTTAAGTAAACCTGGTTTTTTTATTGGTGATGGTCAGTTATATAATTCTATTTTAACTGCTCATGCTATTTTAATGATTTTTTTTATGGTTATGCCTGCAATGATTGGTGGTTTTGGTAATTGAATGGTTCCTCTAATGTTAGGTGCTCCTGATATGAGTTTTCCTCGTTTAAATAATATTAGTTTTTGACTATTGCCAAGTTCTTTGGTTTTATTGTTGACTGCTTGTTTTGTTGATTCTGGTTGTGGTACTAGTTGAACTGTTTATCCTCCTTTATCTACTTTGGGTCATCCTGGGAGAAGTGTTGATTTAGCTATTTTTGCTTTGCATTTAGCTGGTGTGAGTTCTATCTTAGGTGCTATTAATTTTATGTGTACTACAAAAAATCTTCGTAGTTCTTCTATTAGTTTAGAGCATATGAGTTTGTTTGTTTGAACGGTATTTGTTACAGTATTTTTATTAGTGCTTTCTTTACCTGTTTTAGCGGGTGCTATTACTATGTTGTTGTTTGATCGTAATTTTAATACTTCTTTTTTTGATCCAAGTGCTGGTGGTAATCCTTTGATTTATCAACATTTATTTTGATTTTTTGGTCATCCTGAGGTTTATATTTTAATTCTTCCTGCTTTTGGTATTATTAGTCAAAGTACTCTTTATTTAACTGGTAAGAAGGAGGTATTTGGTACTTTGGGTATGATTTATGCTATTTTGAGAATTGGTTTAATTGGTTGTGTTGTTTGGGCTCATCATATGTATACTGTGGGTATAGATATTGATTCTCGTGCTTATTTTACTGCTGCTACTATAATTATTGCTGTGCCTACGGGTGTTAAAGTGTTTAGTTGATTGGCTACTTTGTTTGGTTCACGTTTGGTCTTTCAACCGGTGTTGTTGTGAGTAATTGGGTTTATTTTTTTGTTTACTATGGGTGGTATGACTGGTGTTATGCTTTCAAATAGTAGAATTGATATTGTTTTACATGATACTTATTATGTGGTTAGTCATTTCCATTATGTTTTAAGACTTGGGGCGGTATTTGCTTTATTTTGTGCTGCTTCATTGTGGTGAAGTACAATTACTGGATTTGTTTATGATAAAATAATAATGTGTTGTGTGTTTTTTTTATTCTTTATTGGGGTAAATTTAACATTCTTTCCATTACATTTTGCAGGTTTACATGGTTTCCCTCGTAAGTATGTTGATTATCCTGATGTTTTTGCTGTTTGAAATGTTATTAGTAGTTATGGTAGAATAATTAGTATGTTTGCTTTATTTTTGTTTATTTATGTTTTAATTGAGAGATTTATGTCTTATCGTTTAAGTTTAGTAGATTATTTCTATAATAATAGTCCTGAACATATGTTATCGAATATTGTTTTTAGTCATTCTTATCAATCAAATATTTATTTTAGTGTAAAAGATTATGGGAATTAGTATAATTATAGTATAATTGACTGTTAATCAAAAGGTTTTATTCCCAGGGGTTCTTAGTATATTTTAGTACAATTGATTGCAGATCAAATGGATAATGAACCTTATCCATCATAGTTTTTATTGATTAGCTTTTAGGTTGTTTTTGTGTTATACTAGTTATATTAATATAGATCCATTAAAGTCATGTTTGTTGTTAGTTTTAAGAATGATTGTTATATTACCTGTTCTAGGTATTACTTCTCATGCTTGATATGCATATTTTGTTTGTATATTATTTTTGAGTGGTATTTTTGTTATTATAGTTTATTTTTCTAGTTTATGTAATTATTTACATTTAAGTCATAATATGGGTCTATTAGCTTTAGCTTTGTTATTGATCAGTTTAACTGTAATTTATAATTACAATTGATGTTTAATGAGTTTAAGTACGTTTTATTATAGTGTTTATTTTAATTGAATATTGTTTATTATTGTGGTAATATTGATTTTTATAAATATTATTAGTTTATTAATTACTGGTAAGGGAGCGCTTCGTAGATTTTAGTGAGGTAGGATAAGTTAGTCTAGTGGGTTCATACCCCATAGGTGGTCTATGGCCCCTCATTATGAAATATTCATGAAAATGAATATGGTGGATTATGGGTTTTTTTTGAGATATTATTTTTGGTTTTACCATTTGTTTTTATCTCTTTGTTTAATTATTTTCAAGGGTTTTCTATGCCTATAGCTGGTAGTAAGTTTGCTGTTTATATGGATTGGTTTCATAATTTTAATTGTAGTTTGTTGTTAGGTGTTTTGACTTTTGTTGCTGGTATGATCTTGTATTTATTTTTAAATAAATATACTTATAAGAATCATAAGGTTGAGTATCAATTTGGTGAGTTGATGTGTAGTGTTATTCCTACTGTTATTTTATTGATGCAGATGGTTCCTTCTTTGTCTATTCTTTATTATTATGGTTTGATGGCTACTGATAATTCTTTGACTATTAAAGTTACTGGTCATCAGTGGTATTGGTCTTATGAGTATGCTGATATTGAGGGTCTTGAGTTTGACTCTTATATGAAGCCTCTTGATTCTTTGAATTTAGGTGAGCCTCGTTTATTAGAAGTAGATAATCGTTGTGTTGTTCCTGTTAATACTAATATTCGTTTTTGTGTTACTTCTGCTGATGTTATTCATTCTTGGGCTCTTCCAAGGCATGCTATTAAATTAGATGCTATGGCTGGTGTTCTTTCTACTGTTAATTATAATTTTCCTTTGGTTGGTGTGTTTTATGGTCAGTGTAGGGAGATTTGTGGTGCGAATCATAGATTTATGCCTATTGCTTTAGAAGTTACTACTCCTGAGTTGTTTAAGGATTGAGTGATGGGTAGTGTTATAGAGTAGTTTTATAAGGGTATTAATTTGGTGTTTGCCTTGGTTTATTACTCTTTTGTTTCATAATTTTCATATTTTAACTTTGTCTAGTTATCCTTTCTTGATGTCTATATCTGCTTTAGGTCTTACTACTTCTTTGGTGGTTTGGTTTGCTTATGGTATTTATTATGGTGTTTTGTTTAGTTTATTTGTTTGTCTTTATGTTGGTTTATTGTGGGCTAAGGATATTTGTATAGAGGGTTTAAGTGGTTATCATAATATGTTTGTTATGGATGGTTTTAAGTTTGGTTGTTTATTATTTATTTTTAGTGAGTTTATGTTCTTTTTTGGTATTTTTTGAACTTTTTTTGATGCTGCTTTGGTACCTGCTCATGAGTTGGGTTTATCTTGATCTGCTATGGGTTTGAATATGGTTAATCCTTTTGGTCTTCCTTTGTTTAATACGATTATTTTGTTAAGTAGTGGTGTTACTGTTACTTGATCTCATTATTCTTTATTGTGTAATAAAGATTGTAAGCCTGGGTTGGTTTTAACTATTTTATTGGCTATTTTGTTTACTGCTGTTCAGTTGTTTGAGTATTATTCTGCTTCAATGTCTATTGCTGATGGTGTTGTAGGTAGGATTTTTTATTTTTCTACTGGTTTTCATGGTTTACATGTTTTTCTTGGTACTTTATATTTGGCTTTTAATTTATATCGTGTAATGGGTTATCAGTTGAATTATAATCATCATTTATCTTATGAGTTTGCTATTTTGTATTGGCATTTTGTTGATGTGGTTTGATTGTTTTTATTTGTGTTTGTTTATTGGTGAGCTTATTAAAAGCTTTAGTATAATTTTAGTATGTCCCGCTGTCAATGGGGAGGTAGTCAAAGCTTTAATTGTTGATTTTCTATTGTTATCTTTGACTTTTTTTCGAAATATGCATTTGTTTTTTTTTTTTTTATTATTATTTTGTTTAAGTGCTATAAATGTTTATAGTTGACATGGTTTGTTTTTTTTTATTGATTCTCAAGTATTTGTTGCTATGATGTTTATGTCGATGTTTATTCTTGGTTTGATTATGTTTACTGAAAAGAGTCGTGGTTTATTATATCTTTCTCAAGCTTTAGTGTTTATTAGTATTTTGTTTTTTATTCCTGGTAATGTTTTGATGTTTTATTTATTATTTGAGTTGTCGATGTTTCCTATTCTTATTATAATTTTAGGTTATGGTTATCAAATTGAGAAGCTTAATTCTTTTTATTATTTGTTATTTTATGCTTCTTTGTGTTCTTTTCCTTTCTTATTTGTTTATTTAAATATGGATTTTAGTTTTATGTTGGTTTATTTTGATATGGTTTTATCTTGGGAGGTTGTTTTTATTCTAAGTTTAACTTTCTTGATGAAGTTTCCTGTGTTTTTTCTTCATCTTTGATTACCGAAAGCTCATGTAGAGGCTCCTACTACTGCTTCTATATTGTTGGCTGGTTTGTTACTTAAATTGGGTACTGTTGGTTTTATTCGTATTGTTAAGTGTTTATCATTTTGTCATTTGAATTTTTATTTTTTGGTTGCTTTTTTAGGTATGATTTTGGCTGCTTTTAGGTGTGTTTTTCAAAGTGATGTTAAGGCAATAGCTGCTTATTCTTCTATTACTCATATAAGGTTTTTGTTGTGTACTTTATTGTTTATGAGTATGTCTGGTAAGACATCGTCTGTTTTGATGATGGTTGCTCATGGTTATACTTCTACTTTGATGTTTTATATGATTGGTGAGTTTTATTCTGTTGCTCGTACTCGTATGGTTTATTATTTTAATAGTTTAATGAATTCTAGTTTATTTTTTTCTGTTATGTTTGCTGTTTGTATGTTGTCTAATTGTGGAACTCCTCCTAGTTTATCGTTTATTGCTGAGTTTATGTCTTTTAGAAATATATATTGTTTGTTTGGTGGTTTTTTCTTAGTATTTTTTGTATATTTTGTTGTTTCTTTTTATTATTCTGTTTATTTGATTGTAAATTCGTTTATGGGTAAGTCTTATTATGACTTATCTGTTTGAAATGTTTATTGTTTGGTTCCTATTTTGTTAATGTGTTTTAATGTATTTTGATTTGGTTTGATTTTTTAGGTAAGTTATTTGTTTTGGTTCTTACCAGGTTTGAATCTTACTTATTTTATATGTTTTTTGTGTTAGTTTATTTATAGTTTTTTTATTGGGTTTATTCTTGTTTATACCTCAAATGAAGTTGGGAATCTATTTGTTGGATTGGAGTTTTCTTGGTTTGAAGTTGAATTTTAGTTTTGGTAATCTTTTTTTTTCTGTGATTTTATTGGTAGTTAGGGTGAGTGTGTTGTACTATTCTTTGTATTATATAAATGGTGAAATTAATTTTTATTATTATATGATAGTTTTATTAATTTTTATTGGTAGTATGTTTGGTTTAATTTTTGCTAATTCAGCTTTTACTATAATGGTATGTTGGGATTTGTTAGGTGTTTCTAGTTTTTTTTTAGTGTTGTTTTATAACAATTGAGATTCTTGTTCTGGTTCTATGAATACTGTTTTAACTAATCGTTTGGGTGATTATTTTATTTTTATGTTTTTTGCTTTATCTTTTTTTAGTGGTTATTATTTTTTTAGTTTTTCTTTAGTTAGTATATATTTTGTGTTATTTTTACTATTGGCTGCTTTTACTAAGAGTGCTCAATTTCCATTTAGTGGTTGATTACCAAAGGCTATAAGTGCTCCTACTCCTGTTAGTGCTTTGGTACATAGTAGTACTTTGGTTACTGCTGGTTTGGTTTTATTGATGAATTTTAATTTGGTTAATTTGACTGTTCCTGTTCAAAGTGTGTTGTGTTGAATTGGTTTATTTACTATGTTTTTTAGTTCTATTTCGGCTTTGGTTGAAGCTGATTTAAAGAAAGTTGTTGCTCTTAGTACTCTTTCTCAAATAGGTTTTAGTATGCTTACTCTTGGTTTAGGTTTGAATTATATTGCTTTAATTCATTTACTTAGTCATGCTTTGTTTAAAAGTTGTTTGTTTATGCAAGTTGGTTATATTATTCATTGTTCTTATGGACAACAGGATGGTCGTAATTATAATGGTATAGGTTCGTTACCATATTTTATTCAGTTGCAATTATTAGTGACTTTGTTTTGTTTGTGTGGTTTATTTTTTACTAGTGGTTCTGTAAGGAAAGATTTAATTTTAGAGGGGTTTTTTATAAATTCTTATTCTATGGTATTTGCTTTAATGTTTTTTGTTTCAGTGTTTCTTACTTTTTGTTATAGTTATCGTTTGTGATCAAGATTATTAAACACCTCAACTAATCCTATATTTCATTTTAGTGATAGTATGGTTATGAATTTTGTGAGGTTGGTATTGGTTTTTATGTCTATTTGTTTTATGTGATGATTTAATATTAATATGCTTTGTATTCCAAGATTTTTTTTATATATTGATCAATATGTTCCAATTATTTATATGTGTTTAGCTATTATGTGTATTTTTATTAGTTTCAAGTATATTAATAACGAATTATTATATAAATTTTTAGCTGATTATTCTCCTTTATTAGCCCAACGTATTTTACCTTATTTTAATTTTAAAGTGGTTGAAATGTTTTTGAATTCTATTGTTCGTAATGCTTTTAGATATTTATTTGTTTTAGGTGGTGTAAATGCTAAGTATATAACTACTTATGTTAATTCAGTGGCATTTATTGTGTTTGTATTGTTTATTTTAGTTTCAGAAATGAGAGTTAAATAGATTTAATCTTTAAATATTTTCTGAATAGAGTGATAACGAATATGATAGAATTTGGTTTTTTTTTTCAGGGTATACCCTGAAGGGATT
