# Supplementary material for: Genomic analysis of Strongyloides stercoralis and Strongyloides fuelleborni in Bangladesh
Source: PLoS Negl Trop Dis. 2024 Sep 3;18(9):e0012440. doi: 10.1371/journal.pntd.0012440 (PMC11407627; doi:10.1371/journal.pntd.0012440)
Supplement: S2 File — (TXT) [file pntd.0012440.s002.txt]

>Bangladesh_Human_C19 - f2
GTCGTTTATTTTTCGATTTTTTTATTTATGATTTTGTTGGTTTTTTTTGTTGTTTTTTTTGTTATACAGAGTATTGCTTTTATTACTTTATATGAGCGTCATTTGTTGGGTCTTAGTCAATCTCGACTTGGTCCTACAAAGGTAGGTTTTTTTGGTGTTTTTCAGGCTATTGTAGATGGAGTTAAGCTTTTAAGTAAAGAACAATTTTTACCTTATAATTCTTCTTATTTTTTTTTTTTGTTTATTCCTTCTGTTTCTTTTTGTTTGATATATTTGGAGTGGTTTGTTCTTCCTTTTTTTTTTGATTTTTTTACTTTTAATTATTCTGTTTTGTTTTTTCTTTGTTTAATTGGTTTTTCTGTTTATACTACTTTAATTTCTGGAATTGTTTCCAAATCTAAGTATTCTATAATTGGCTCTATTCGTTCTAGTAGTCAGAGTATTTCTTATGAGATTTCTTTTACCTTTTTTGTTTTCTGTGTTGTTCTTCATGTTGGTGTTTTTAGTTTTTTTAGTTTTTTTAGTTTTAGTATAGTTGTTCTTTTTTTTCCTTTCCTTATTATGATTATTGGTGAGCTTAATCGTGCTCCTTTTGATTTTTCTGAGGGTGAGAGTGAACTTGTTAGTGGTTATAATATTGAATATTCTAGTGTTGCTTTTGTTCTTTTGTTTTTGAGTGAGTATGGTGTTTTGATTTTTTTTTGTGTTCTTTTTTCTTTTTTATTTTTTGGTGGTTCTATTTTTATGTCTTTTTTTATTTTTTCTCTTTTGATTTTTATTCGTAGTTCTTTCCCTCGTTATCGTTATGATTTAATGATAGGTTTTTTTTGATTTGTTATGTTACCTATTTCTATGATTTTGTTTTTGTTTTTTTGTTTGTTATTTTTTTAGGGATTTAGTTTATATTAAAATGTTTGTTTTGCATACAAAAGAATTTTTTCTCTGGGTTTTTTTTTTTAGTTTATAGATTTGATTATGGTCATTGTAATGATAAAATGGTGTTATATAATTTTTAATCACTTGAGTGGACAATGTTTTTCTATCCCGGCAATGTATTGCTTGTATAAACTCAGTACCAGAATAATCGGATAGACTGAGTAAGCTTATACCCTAAATGTGTTTTGGCCATGGTTTTTTTTTTGATTTTTTTACAACTGTTTAGTGCAATGTGCAGTTTTTTTTTGTTGTTTTATCTTGGTCAATAAGATTAGATAAATGACCTGGATTAGTACCCAGTTAATCTAAATTTAAAAGTTGCAGGAGTAAAGTAATATTTAAACTGTAATAATATTGGCGGATTTTTTAATTATCTTTGGAGGTTGAGCTGTAATTGAGAACCCTCATTATCAGCTTTGATTTTTGTCGCATGTATGATCGTTTATGTCCTTCTTAAAGAGGTGCATTAAAGATTATTTGGTGTTTAATCAATGATATCTATTAAAACAGATAAATACCTGGTATATATCAAAGTTTTCGTTTGACCTACAATATCTTATGTTTCGGATAAGGGGGAGAGATTTTCCTTTGAAGTTGTAAAAGACAGTAAATGCTTTTTAATGTAGCATTGAAGTATTTAGAGAAATCGTACAAATCATCCATCAATTGCCCACAGGGGAGTAAGTTGTAGTAAAGTAGGTGTAGGGGAATCTGTACCTAGTTTAAGTTGGTTATATTTTAATAATTTGGTTTTTTTCCAAGTGTTTTTTCCTTCTTTAATAAGTTAGTATATTTTAGTACATTGGGTTCATATCCTAAAGGAGAATTTTCACTTATTTTTTATTGTTTTTTTTATTTAATTTTTTCTTTTTTAAGGGGGTASTTTTAAGGNGTTTGGGAGTTATTAGTATAAGAAGTATTTTTAATTGCAAATTAAAAGGTTAATAGCTTTTTTTATTCTTTTAAGTTTTTAAATGTTCCTGTCAGTTTTTCTTTATCTGTTTTTTGAAATTTTGGTAGTATTTTGGGTATGGTTCTTTTTTTTCAGATTTTTAGTGGTTTATTTTTATCTTTTTATTATGTTGCTGATGGTTTTAATTCTTTTTCTAGTGTCCAGTATATTATAAGTGATGTTAATTTTGGTTGGGTTTTTCGTATTTTGCATTTTAATGGTGCTAGTTTATTTTTTTTTTTTTTGTATTTACATTTTTTTAAGGGTCTTTTTTTTTGTAGTTATCGTTTATCTGGTACTTGGATTATTGGTTTAACTATTTTTTTTTTTGTTATAATGGAGGCTTTTATAGGTTATGTTTTAGTTTGGGCTCAGATGAGTTTTTGAGCTTCTGTTGTTATTACTAGTCTTTTAAGTGTTATTCCTTATTTTGGTTTTTCTGTTGTTTATTGAATTTGGAGTGGTTTTTCTGTTGTTAATTCTACTCTTAAGTTTTTTTTTGTTATTCATTTTTTAATGCCTTGGTTGGTTTTTCTTTTAGTTTTTGTTCATTTATTTTTTTTACATTCTACTGGTAGGACTTCTGTTTTATATTGTCATGGTGATTATGATAAAATTAGTTTTTTTCCTTATTATTTTTATAAGGATTCTTATAATTTGGTTGTTTTTTTTCTTTTTTTTATTTTTTCTTTTTTTTTTCCTTTTTTACTTGGTGATCCTGAGATGTTTGTTGAGTCTGATCCAATGGTTAGACCTGTACATATTGTTCCTGAGTGATATTTTTTATTTGCTTATGCTATTTTGCGTGCTATTCCTAATAAAGTTTTAGGAGTTTTTTTTCTTGTTTTTAGTATTTTTATTTTTTATTTTTATGTTTTTTTTAATAATTATTATAGTGTTCTTGATAATTTGAATTTTTTTTTGGTTGTTTTTTTTATTTTGGTTTCTGTTTTTTTAAGTTGATTAGGTCAGTGTCATGTTGAATATCCTTTTATTGATTTGAGAGTTGTTTTTTCTTTTTTGTATTTTTTTTTTGCTTTTTTAATTGTTTTCTCTCGATTTTTAACTAAATTTATTTTTTCTTAGTAAACTTAGTATAATTTATTATATTGGATTTAGGATCCTGGGATTTTTGTTTACTTTTAATTATTTTCAAGGTTACATGATAGGGTTTTCTAATAATTATCTTTGTAGATATATGGATTGGTTTCATAATTTTAATTGTAGTTTGTTATTTGGTGTTTTATTTTTTGTTTTTATAGTTATTGTTAATCTTTTTGTTAATTCTTATTATTTTAAGAGTCATAATATTGAGTATCAATTTGGTGAGTTTTTATGTAGTTTGTTACCTATATTTATTTTGGTTTTTCAAATGTTTCCTTCTTTATCTTTGTTGTATTTTAGTGGTTTGTCTTATTTAGATAGTAGTTTAACTGTTAAAGTTGTTGGTCATCAGTGGTATTGAAGTTATGATTATAGGGATATCGGTGTTGAGTTTGATTCTTATATGAAGTCTATTGATTCTTTATTGATTGGTGAGCCTCGTTTATTAGAAGTTGATAATCGCTGTGTTGTTCCTTGTGATACTAATATTCGATTTTGTATTACATCGGCTGATGTTATTCATTCTTGATCTCTTCCTTCTTTTTGTATTAAACTTGATGCTATGAGTGGTATTTTAAGTACTGTCACTTGTAGTTTTCCTATGGTTGGTGTTTTTTATGGTCAGTGTTCTGAGATTTGTGGTGCTAATCATAGTTTTATGCCTATTTGCTTGGAGGTTTCTTTGTTGGAAAATTTTAAAGATTGATGTTATTTAATGTCTAGTTAATTTTGAGGTATTAGTATATTTTAGTATTATTCTTTTTCGAGGAGTCGGATTTATACCTTTATTGAATTAGCATAATTTAATGTATTTGTTTTAAGCGCAAAAGATTTTATTCAATTTTACTCTTTTAGTTTATAAAAAATATGACTTTGAAGCAGTTAAGAATCATAGAGTATATTTTTTTTTTATATATATATTAGTATTGCATACTATGTTAGGATATTTTCAAAGATTTTGATAAATAGAAGCAAAGTGTTTAAGGTGTAGTTTTTTTTTTTGTTACAAAAATAATTTTACTACTCTTAGTGTTGATACATCGAACTTTGTGATATCTGTTTTTAATTTTTATATTAGAAAATTATATGTTGTTTTTTTTTTTTGTGGTTTCAATAATTTGAAGTTTTTTTGTTTTAAGTTTTATAACTTTACTACCTTACTTTTCTTTTTTTCTTTTTAATTATAATTCTTTATAGTTTTTATTATCTAACAATTAGTAAATTAATAAATTATGTTTTTTTTTTTAATATAAATGAATTACTAATTATCTGGTCAAATGTTTATTAAAGACTTAGGATTTATATTAAATCTGTCTTCTGCCCTATGGTTTTTTTAAATGGCAGTCTTAGCGTGAGGACATTAAAGTAGCAAAATAATTTGTGCTTTTATTGGGTTCGAGTATGAATGAAGTTTTGGCTGGTGATATTTTTTTTTTTTTTTGAATTTAATATACATCTAAAAAGAGATGTTTATAATAAAACAAAGATAAGTCTTCGGAAATTTTATTTCTATTAAAAATTTTTTTTTTTAGTAATTTATCTAGGGAAGATTATTATATAATTTTTTTTTACTATTTTTAATTTAAAAAATTACTCCGGAGTTAACAGAAAAACATGCCTTATGTAGTTCTTATATTTTGGTAAGTTTTACATCGATGTTGTATCTTTATTAGCTGAAGAGGAGAAATTTCAGTTTTTTAGACTGTTCTTCTTTTAATAAATAAAACGTGATATTAGTTTAATTCATCGTGAGATAGAATTGTTTATCTTGTTTATTATTTTTTTTTATCGGGATTAGTACGAAAGGAATTTCACTATAATTTTAAATTTTTTAATCTTTTTTTTAATTTTTTTTGTTTATTTTTTTCTTGCCTTAGTTTTCTTGTTTTTGATCCTTTAAAGAGTGCTTTTTTTTTAGTTCTTTCTTTAATTTTTTTGGTTTTTTTTATTTCTTTTGGTTTTTATGTTTGGTTTTCTTATTTTATTTGTTTGATTTTTTTGAGTGGTATTTTTGTTATCATTGTTTATTTTTCTAGTTTTTCTAAATATATTTATGTTAATGTTAATTTTTTTCTTGTTCTTTTTGTTTTCTTGTTTTTTTTTTTTTATTCTTTTTTTTTCTTTTTGGATCCTAGTTACTATAATTCTTTAAATTTTTTTTATTATGATTTGTTTTTTTCTTTTATTTTTTGGGTTGTTTTTTGTTTGTTTTTTTTTATAAATTTTATTAGTTTTTTTCTTTGTTTTTCTGGTGCTCTTCGACTATATTAATTTTGGTTTATTAGTATAATGAGTATATTTGATTTCCAATCAAATGGTTATTAAACTATGCTATTTTAGTTTATATAAAATGTCTAATTTGTAATTAGAAGAATTTTTAGCAACTTTCTAGTCTTTGTTTTTTATAGTACTAATCATAAAGATATTGGTAGTATTTATTTAATTTTTGGTTTATGGGCTGGTATAGTTGGTTCTGCTCTTTCTATAATTATTCGTATCGAGTTAAGTAAGCCTGGTATGTTTATTGGGGATGGTCAATTATATAATTCTATTTTAACTGCTCATGCTATTTTGATAATTTTTTTTATGGTTATACCTAGTATGATTGGTGGTTTTGGTAATTGAATGGTTCCTTTAATATTAGGTGCACCTGATATAAGTTTTCCTCGATTAAATAATATTAGTTTTTGATTGTTACCTGCCTCTATTTTTTTGGTTTTTTTGGCTTGTTTTGTTGATAATGGTTTAGGTACTAGTTGAACTATTTACCCTCCTTTATCTACTTCAGGTCACCCTGGTTCTAGTGTTGATTTGGCTATTTTCAGTTTACATCTTTCTGGTATTAGTTCTATTTTAGGTGGTATTAATTTTATGTGTACTGTTAAAAATTTACGTTCTAGTTCTGTTTCTCTTAATAATATGAGTTTATTTATTTGGACTATTTTTGTTACTGTTTTTTTATTGGTTTTGTCTTTACCTGTTTTAGCTGGTGCTATTACTATGTTGTTAATTGATCGTAATTTTAATGGTTCTTTTTTTGATCCTAGTTTTGGTGGTAATCCTTTGATTTATCAGCATTTGTTTTGGTTTTTTGGTCATCCGGAAGTTTATATTTTAATTTTACCTGCTTTCGGTATTATTAGTCAATGTACTTTATATTTGACTGGTAAAAAAGAAGTTTTTGGTTATTTGGGTATGGTTTATGCTATTTTAAGTATTGGTTTAATTGGTTGTGTAGTTTGAGCTCATCACATGTATACTGTTGGTATGGATTTTGATTCTCGTGCTTATTTTACTGCTGCTACTATAGTAATTGCTGTTCCTACTGGTGTAAAAGTTTTTAGATGGTTAGCTACTTTTTTTGGTACTGTTATAGTTTACCAACCTTTGTTATTTTGAGTTATAGGTTTTATTTTTTTATTTACTATTGGTGGTTTAACTGGTGTTATGTTATCTAATTCTAGAATTGACATTATTTTACATGATACTTATTATGTAGTATCTCACTTTCATTATGTTTTAAGTCTTGGTGCTGTTTTTGGTTTGTTTGCAGGTGTTACTTTGTGATGGTCTTTTATTACTGGTTTTGTTTTGAATAAAATTTATATGTATTCTGTTTTTTTTTTATTTTTTATTGGAGTTAACATGACTTTTTTTCCTTTACATTTTGCTGGTTTACATGGTTTCCCACGAAAATATGTGGATTATCCAGATGTTTATTCTTTTTGAAATGTTTTATCTTCTTTTGGTTCTCTTATTAGTATTTTTTCTCTTTTTTTTTTTGTTTTTGTTCTATTAGAATCTTTTATTAGTTATCGTGTTTTAGTTGTTGATTACTTTAATGGTGTTAGACCTGAAAATACTAATTTAGGTTATAATTTTTATCATAGTTTCCAAGATGGGGTTTATTTGAGAGTACCTCATAATTAATTGTTTTTATTTTTTATTGGTATTTTTTTCCTTTTTTATAAATTTCGACGTTTTATTTTTGTTATTATTTCTTTTGAATTTTTAATGATGGGAGTTTTTTATTTGTTTTCTTTTTTTTTTGGTTTTTTTTCTTTTTTTTACTTTTTATGTTTTAGTGTTTTTTGTAGTCTTATGGGTGTTGTTTTAATAGTTTATTTTATTAAGTTTTATGGTTGTGATTATGTTTTTTTTTAAAATCACATANTATCAAACCCCAATTGAGTGGTTAGCTTAAGTTTAAAGCACCGGATTTTTAATCCGGGGATTAATCTGCTTAAAACTGTTTTTATTTTGATTTGAAATCAAAATTTGGATTTTTCCGCAGTTTTTGTCTTTATTTTTGATTTTTTTTTATTGTTTTTTGTTTTTGTTTTTTGTTTTTGTTTTTTGTTTTGTTTTTGTTTTTTGTTCCTTTTTTTAAGTTTTCTTTCTTTTTTTTTGATTTTGGTTTTATTGTTTTTAAGTTTAATTTTTATTTAAGTAGTATTGTTTTTTCTTTTGTTTTGATTTTGATTTCTGTTAGTGTTTTTTTTTATAGTCTTTATTATCTTAATATGGAAATTAATTTTTTTTATTATTTTTTTGTTTTACTTGTTTTTATTTGTAGTATATTTTTTTTGGTTTTTTGTGATAGTGTTTTTTTTGTTTTGCTTGGTTGAGATTTGTTAGGTATTTCTAGTTTTTTTTTAGTTCTTTTTTATAATAATTGGGATAGTTGTAGGGGTTCTATGAATACTGTTTTGACCAATCGTATGGGTGATTTTTTTATTTTTGTTTTTTTTTCTTTGTCTTTTTTTACTTTTTTTAATTTTTTTAGTTTTTCTTATTTTTGTTTTTATTCTTCTTTTTTTCTTGTTTTGGCTGCTTTTACTAAGAGTGCTCAGTTTCCTTTTGGTGGTTGATTGCCTAAGGCAATAAGTGCTCCTACTCCTGTTAGTTCTTTGGTACATAGTAGTACTCTTGTCACTGCTGGTATTGTTTTGATAATTAAATTTAATGTTATTATTATGAGTTCTTTTCTTTTGAAGTTGGTTCTTATTTCTGGTGTTTTTACTATGTTTTTTTCTAGTTTTTGTGCTTTATATGAGAATGATTTAAAGAAGGTTGTTGCTCTTAGTACTTTATCTCAAATGGGTCTTTCTATGGTTTCTTTTGGTTTTGGTTTAAGTTTTCTTTGTTATGTTCATTTATTGAGTCATGCTATTTTTAAGAGTTGTCTTTTTATACAGATTGGTTATTTGATTCATTGTTCTTTTGGTCAACAGGATGGTCGTGGTTATTCTTTTGGTAATTTACCTTATTTTGTCCAGCTTCAGATTTTGATTACTCTTTTTTGTTTGTGTGGTTTGTTTTTTTTGAGTGGTTCTGTTAGTAAAGATTATATTCTTGTTTATTTTTTTTCTAATTATTTTATGTTGTTTTTTTCTTTTTTTTTTTTTATTTCTGTTTTTATTACTTTTTTATATAGTTATCGTATTTGAAGTAGTCTTTTTTTAACTTTTTTTAATTCTTTATATTATAGTTGTAGTAGTTTTTTGTTTTTTTTTATTAGTATTCCTTTGGTTTTTTTTTCTTTGTTTTTTATTTGGTGGTTGAATCTTAATTTTTTTAGAATTCCTGTTGTTTTTGTTTATATTGATTTTTATTTTTTTTTTTTTTTTATTTTATTGTTCTTGTTTTTTTATTTTATTGTTTTTAAGTTTTTATCTTTTTCTGTTTATTGTTTTTTGATAGATTATTTTCCTATTTTGTTTACTCGTTTTTTTTATGATTTTAAGTTTTTTGATCTGTTTTTGAATAAGTTAAATTTTACTTTTTTTTCTTTTTTTTCTTTTTCTAGTTTTGTTTCTATATCTTTTTATTTTAATAAGTTTAATTTTTTAGTTGTTTTCATTTTTCTTATTTTTGTTGTTTTTTAGGTATCTAATTTATTTTTTTAGTTTTTTAAAGTTTTTTTTTTTATTGATTTTTTTTTTTTTTTATGATTTTTTTTTTTTGTTTTTTTCTTTTGCTTTTTGTTTTTTTTGTTTTAGTTTTTTTTGTTGGTCTGGTAATTTTTTTTTAATTGATTCTTATTTTTATGTTGCTGTTTGTTTTATGTCTGTTTTTATTTTTTCTTTGGTTTTGGTTTCTGAGCGTCATCGTGTTATTGTTTTTTTTTCTAAGGTTCTTTTGGTTATTTCTTTTTTTTTTTTTTTTTCTTATAGTGTTTTTTATTTGTATGTTTTTTTTGAGCTTTCTATAGTTCCTATTATTATTTTAATTCTTGGTTATGGTTATCAGATTGAGAAGGTTAATTCTTTTTTTTATCTTGTGTTTTATGCTACTTTTTGTAGTGTTCCTTTTCTTTTTGTTTATTTTAGTTTGGATTTTTTTTTTGTTGTTCCTTATTTTGATTGTTTTATTTCTTGGGAAATGGTTTTTATTATTAGTTTGGCTTTTATAATGAAATTTCCTGTTTTTTTTTTACATCTTTGGCTACCTAAAGCTCATGTTGAAGCTCCTACTTCTGCTAGTATTCTATTAGCTGGTTTGTTATTGAAGTTTGGTACTGTTGGGTTTGTTCGTATTATAAAGAGTCTTAGTTATTGTCATATTAATTATTGGTTTTTTTTTTCAGTTTTGGGTATGTTTATTTCTTGTTTTGTTTGTGTTTTTCAGAGTGATTTTAAGTCTTTAGCTGCTTATTCTTCTGTTGTTCATATGAATTTTTTGTTGTTTTTTCTTTTGTTTTTTGGTCTATACTCTAAGACTGGTAGTTTTTTAATGATGGTTTCTCATGGTTATACTTCTTCTGTTATGTTTTATTTTATTGGTGAGTTTTATCGTTCTTTAGGTAGTCGAATGATTTATTTTTTGAATAGTTTTATGTCTTCTAGTTTTATTTTTTCTTTCTTGATTTCTTTGGTTTTTTTATCTAATTGTGGTATACCTCCTTCTATTTCTTTTTTTTCTGAGTTTTTTTCTTTTTCTGGTTTTTTTTCTTTGTTTTATAATGTTTTTTTTTTGGTTTTTTTTTATTTTTTTGTTTCTTTTTATTATTGTGTTTATATTATTGTTATTTCTTTTTTAGGTAAGAAGTTTTTTTTTTTTAAGAGTTGATTTTTTTTTTGATCTCTTCCCTTAATTTTTTTTTGTTTTAATGTTTTTGGTTTTTTTTTATTTTTTTAATAGATTTAAGTTAAGTTAAACTATTAGTCTTCAAAACTAAAAATTTTATCTATAAGGTATTTAGTAGGAATTTTCTATATCCAATTGCGGTTTGGAAGTTTTTTTACCTTAACAAATTTTAGGCGAGTCTTCTAAACTTGTTTTGGGTTTTCCCGTTTGTTTTTTAAGTTTTTTCATAATTTCCATGTTTTGAGTTTTTCTACTTATCCTTTTTTTATGTTTATTTCTTTAAGTTCTCTTTTTTCTTCTTTTGTTGTTTTTTTCAAGTTTGGTATTTTTTCTTTTCTTTTTTTTTCTTTTTTTTCTTTTTTAGTTCTTATTTTTTGTTGGTTTAAAGATATTTGTATGGAGGGTCTTTGTGGTTATCATAATTTTTATGTTATAGATGGTTTTAAGTTTGGTTTTGTTTTGTTTATTTTTAGGGAATTAATGTTTTTTTTTGGTGTTTTTTGGTTTTATTTTGATTCTGCTTTGGTTCCTGCTCATGAGATTGGTTGTGGTTGGGGATTTTTTGGTTTTGATAAGATTAATCCTTTTGGAGTTCCTCTTTTAAATACTGTTATTCTTCTCAGAAGTGGTGTTACTGTTACTTGGTCTCATTATTGTCTTTTGAATAATTTTTATTGTTTAGATGGTTTAATTTTAACTATTCTTCTTTCTTTTATTTTTATTTTGGTTCAGTTTTTTGAGTATAAGAGTTCTAGTTTTTCTATTTCTGATGGTGTTTATGGTAGTATTTTTTATTTTTCTACTGGTTTTCATGGTTTTCATGTTATTTTAGGTTCTATTTTTTTGACTTATAATCTTTTTCGTTTTTTATTATATCATTTTAATTATTCTCATCATTTGGGTTATGAGTTTTCTATTTTGTATTGGCATTTTGTAGATGTTGTTTGGTTATTTTTATTTGTTTTTGTTTATTGGTGAGGTTATTAGGTTTTATTTTTACTTTTTGGATTTTTTTAACTTTTTTGATTTTTTTATTTTTGTTTTTGTTTTACAGTTTATTTTTTGTCAAAAGGATAGTTTAATTAGTGTTTTTTTTAATAAGTTTTTTTCTTTTTTAGTTGGTGTTTTTTCTTATAATTCTTCTTGTTCCATCAGATATATTTTTTCTTCTTTTATTTTTGTTTTTTTGTTGACTTGTTGTTTTGGTGGTTATTTTAGTTATTCTTTTTGTCCTTTGGGTATTATTGAGTTTACTTTTTTTTTTTCTTTTGTTTCTTGATTTTCTACTTTTTTGTTTTTGATTTCTAGTCAGAAGTTTTCTGTTTATATGAAGAAGTCTGGTGATGGTTTTTTTAAGACTTTTTTTTTATTGTTTGTTGAGATTATTAGTGAGTTTAGTCGTCCTATTGCTTTGAGTGTTCGTTTGTTTGCTAATATTATAGTTGGTCATGTTATTAGTGCTTGTTTTTATGTTTTTTTTGAGTGTGTTTTTGGTTTTTCTTTTTTAATTGTTTTTGCTATTGTTTTTGAGTGTTTTGTTTTTATTTTGCAGAGTTATATTTTTTCTCGTTTAATTTATTTATATATTAACGAGTAGCTTTTTAGTTTATTTAAAATTTTTACTTGTGGTGTAAAAGAAATTTGAGCTTTGTAAGTTAGTTTAAGTAGAATTTTTGTTTTTGGTGCAAATGGTTATCTTACATTGAGGATTATTTTAATTTAGAATATTTAGCTGTTAACTAAAAGGTTTATCTTCATAAGAGTTTAGTTTATATTTAAAATATTAAATTGTAAATTTAAAGTTTTTTGCTCTTGCAGTAATTAGTTTAATTAAAATATAACATTTGGATTGTTAAGTTTTTTTACTGATTTTTCTTTTATTTTTTTGTTATTTTTGTTTTTTTTTTAAATTGTTTTATTTGTAATATTATTTTTTGATGGAGTGTTTTTTTTTTAATGACTCTTGTTTTTGTTTTTTTAAATTTTAATAATTCTTATTCTTCTATTAATTATTTTATTTTTCAGGAGTTTCTTGGTTTGCTTTTTGTTTTTTTTTCTTTTGGTGTTTTTCAATTTTTTATTATTTTATTAAAGGTTGGTGTATCTCCTTTTCATTTTTGGTGTTTAAATATTTTTAATGGTCTTAGAGGTTTTAGCACTTTTTGATTTCTTACTTTCCAAAAGTTACCCTATTTTCCTGTTTTTTCTTTTATTTTTGATTATAGTTTTTTTTTTTTTCTTGTTTTTGGTATTATTTTTTGTTATTTCAATCTTTTTTTTTGTAAATCTTTTAAGAGCATAGTTTTTATTTCTTCTGTTGAGTCTTTTAATTGGTTGTTAATTTCTCTTTTTTCTTCTTTGTTTTCTGGTTTTTTTTTGTTTCTTTATTATGTTTTTGTTATGTTTTTTTTGTTGGATTACAGTTCTACTAAAGGTTATGATTTTTATAATTGGGAATTGGTTTTTCTTTTTATAAATTTTCCTATGACTATTACTTTTTTTATTAAAATTTTTTCTATTATTTTTTTTTTTAATATTAGTTCTTTTTATCTATTGTTTGTTTTATTTTTAATGGTTTTTTCTGTTTTTGGTTTTGGTTTTTGGTTTTTTAATGTTGGTTTAAAATTTAGTTATTATGGTTTTTATAATTTTAGTTTTTTTTATTTTGTTTTTTTTCCTTTGATGTTTTTTTGTCTTTTTTAAAAGAGTTTTAGTTTATATAGAATTTATCACTTACAATGATGGGGTTTAAACTCTTACCAATTTAGTAAAATTTTATTATATTGCTTTGATATGGCAAAGTTCTTTTTGATTTGGTATTTTTTGTTTTATTTTTAGTAGCTCTTTTTTCTTTTTTATTTGCTTTTTTTTTTTATTTGTTTGTTTATTTTGCTTCTTTTTTTGATTTTTATTTTTGTAAGTCTTCTTCTTTTGAGAGTGGTTTTATGAGTGTTGGTTTAATTCAGAATTCTTTTAGAATTCACTTTTTTGTTATTATAATTATGTTTGTTGTTTTTGATTTGGAGATTGTTATTTTTATTGGTATTCTTATTTCTGATTTAAATTCTTTTGTTTGTTTTTTTTTTTTGTTTTTTTTTTTGTTCTTGTTTTTTTATATGGAGTGGTATTATGGTAAGCTTGTCTGAAATTTTTAATAGTAAAAAACTTTATTATAATTTAGTATATCTCGTTGTCGTTGAGAAGGTTTTAAGTTTTATCTTATTATTATATTTTTTTTTTTTCTTGTTTTTAGTATCAAAAGCCAGTTGGGGTTTTGATATATTWTATATTATATATTATAAAAATAATATAAATATAATATATTTATTAATTATATTTATATATAAATAATTATATTTATATATATAAATAATTATATTTATATTATTTTTATTWTGTATGTATGTATATTWATGTTGATATTAATTAGTTAATATCATATCCTTTATTTAGGATAATTGTTTGAGGTAAATTTTATTAATTAGGTAAACTTGTTTCATTTAAGCTGATAAACTTTGGACTTTTTTAAGTCCCAAAAGTTTCAGGAAGACAAGTTTACCTAATTAATGGTTTTATTTTAATTGAAATTATATGTCTATAAGTTCGATTAAAATAAAATTTTGTAGTATGATNNNNNNNNNNNNNNNNNNNNNNNNNNNNNNNNNNNNNN
>Bangladesh_Human_C19 - f4
GTCGTTTATTTTTCGATTTTTTTATTTATGATTTTGTTGGTTTTTTTTGTTGTTTTTTTTGTTATACAGAGTATTGCTTTTATTACTTTATATGAGCGTCATTTGTTGGGTCTTAGTCAATCTCGACTTGGTCCTACAAAGGTAGGTTTTTTTGGTGTTTTTCAGGCTATTGTAGATGGAGTTAAGCTTTTAAGTAAAGAACAATTTTTACCTTATAATTCTTCTTATTTTTTTTTTTTGTTTATTCCTTCTGTTTCTTTTTGTTTGATATATTTGGAGTGGTTTGTTCTTCCTTTTTTTTTTGATTTTTTTACTTTTAATTATTCTGTTTTGTTTTTTCTTTGTTTAATTGGTTTTTCTGTTTATACTACTTTAATTTCTGGAATTGTTTCCAAATCTAAGTATTCTATAATTGGCTCTATTCGTTCTAGTAGTCAGAGTATTTCTTATGAGATTTCTTTTACCTTTTTTGTTTTCTGTGTTGTTCTTCATGTTGGTGTTTTTAGTTTTTTTAGTTTTTTTAGTTTTAGTATAGTTGTTCTTTTTTTTCCTTTCCTTATTATGATTATTGGTGAGCTTAATCGTGCTCCTTTTGATTTTTCTGAGGGTGAGAGTGAACTTGTTAGTGGTTATAATATTGAATATTCTAGTGTTGCTTTTGTTCTTTTGTTTTTGAGTGAGTATGGTGTTTTGATTTTTTTTTGTGTTCTTTTTTCTTTTTTATTTTTTGGTGGTTCTATTTTTATGTCTTTTTTTATTTTTTCTCTTTTGATTTTTATTCGTAGTTCTTTCCCTCGTTATCGTTATGATTTAATGATAGGTTTTTTTTGATTTGTTATGTTACCTATTTCTATGATTTTGTTTTTGTTTTTTTGTTTGTTATTTTTTTAGGGATTTAGTTTATATTAAAATGTTTGTTTTGCATACAAAAGAATTTTTTCTCTGGGTTTTTTTTTTTAGTTTATAGATTTGATTATGGTCATTGTAATGATAAAATGGTGTTATATAATTTTTAATCACTTGAGTGGACAATGTTTTTCTATCCCGGCAATGTATTGCTTGTATAAACTCAGTACCAGAATAATCGGATAGACTGAGTAAGCTTATACCCTAAATGTGTTTTGGCCATGGTTTTTTTTTTGATTTTTTTACAACTGTTTAGTGCAATGTGCAGTTTTTTTTTGTTGTTTTATCTTGGTCAATAAGATTAGATAAATGACCTGGATTAGTACCCAGTTAATCTAAATTTAAAAGTTGCAGGAGTAAAGTAATATTTAAACTGTAATAATATTGGCGGATTTTTTAATTATCTTTGGAGGTTGAGCTGTAATTGAGAACCCTCATTATCAGCTTTGATTTTTGTCGCATGTATGATCGTTTATGTCCTTCTTAAAGAGGTGCATTAAAGATTATTTGGTGTTTAATCAATGATATCTATTAAAACAGATAAATACCTGGTATATATCAAAGTTTTCGTTTGACCTACAATATCTTATGTTTCGGATAAGGGGGAGAGATTTTCCTTTGAAGTTGTAAAAGACAGTAAATGCTTTTTAATGTAGCATTGAAGTATTTAGAGAAATCGTACAAATCATCCATCAATTGCCCACAGGGGAGTAAGTTGTAGTAAAGTAGGTGTAGGGGAATCTGTACCTAGTTTAAGTTGGTTATATTTTAATAATTTGGTTTTTTTCCAAGTGTTTTTTCCTTCTTTAATAAGTTAGTATATTTTAGTACATTGGGTTCATATCCTAAAGGAGAATTTTCACTTATTTTTTATTGTTTTTTTTATTTAATTTTTTCTTTTTTAAGGGGGTANNNNNNAGGNGTTTGGGAGTTATTAGTATAAGAAGTATTTTTAATTGCAAATTAAAAGGTTAATAGCTTTTTTTATTCTTTTAAGTTTTTAAATGTTCCTGTCAGTTTTTCTTTATCTGTTTTTTGAAATTTTGGTAGTATTTTGGGTATGGTTCTTTTTTTTCAGATTTTTAGTGGTTTATTTTTATCTTTTTATTATGTTGCTGATGGTTTTAATTCTTTTTCTAGTGTCCAGTATATTATAAGTGATGTTAATTTTGGTTGGGTTTTTCGTATTTTGCATTTTAATGGTGCTAGTTTATTTTTTTTTTTTTTGTATTTACATTTTTTTAAGGGTCTTTTTTTTTGTAGTTATCGTTTATCTGGTACTTGGATTATTGGTTTAACTATTTTTTTTTTTGTTATAATGGAGGCTTTTATAGGTTATGTTTTAGTTTGGGCTCAGATGAGTTTTTGAGCTTCTGTTGTTATTACTAGTCTTTTAAGTGTTATTCCTTATTTTGGTTTTTCTGTTGTTTATTGAATTTGGAGTGGTTTTTCTGTTGTTAATTCTACTCTTAAGTTTTTTTTTGTTATTCATTTTTTAATGCCTTGGTTGGTTTTTCTTTTAGTTTTTGTTCATTTATTTTTTTTACATTCTACTGGTAGGACTTCTGTTTTATATTGTCATGGTGATTATGATAAAATTAGTTTTTTTCCTTATTATTTTTATAAGGATTCTTATAATTTGGTTGTTTTTTTTCTTTTTTTTATTTTTTCTTTTTTTTTTCCTTTTTTACTTGGTGATCCTGAGATGTTTGTTGAGTCTGATCCAATGGTTAGACCTGTACATATTGTTCCTGAGTGATATTTTTTATTTGCTTATGCTATTTTGCGTGCTATTCCTAATAAAGTTTTAGGAGTTTTTTTTCTTGTTTTTAGTATTTTTATTTTTTATTTTTATGTTTTTTTTAATAATTATTATAGTGTTCTTGATAATTTGAATTTTTTTTTGGTTGTTTTTTTTATTTTGGTTTCTGTTTTTTTAAGTTGATTAGGTCAGTGTCATGTTGAATATCCTTTTATTGATTTGAGAGTTGTTTTTTCTTTTTTGTATTTTTTTTTTGCTTTTTTAATTGTTTTCTCTCGATTTTTAACTAAATTTATTTTTTCTTAGTAAACTTAGTATAATTTATTATATTGGATTTAGGATCCTGGGATTTTTGTTTACTTTTAATTATTTTCAAGGTTACATGATAGGGTTTTCTAATAATTATCTTTGTAGATATATGGATTGGTTTCATAATTTTAATTGTAGTTTGTTATTTGGTGTTTTATTTTTTGTTTTTATAGTTATTGTTAATCTTTTTGTTAATTCTTATTATTTTAAGAGTCATAATATTGAGTATCAATTTGGTGAGTTTTTATGTAGTTTGTTACCTATATTTATTTTGGTTTTTCAAATGTTTCCTTCTTTATCTTTGTTGTATTTTAGTGGTTTGTCTTATTTAGATAGTAGTTTAACTGTTAAAGTTGTTGGTCATCAGTGGTATTGAAGTTATGATTATAGGGATATCGGTGTTGAGTTTGATTCTTATATGAAGTCTATTGATTCTTTATTGATTGGTGAGCCTCGTTTATTAGAAGTTGATAATCGCTGTGTTGTTCCTTGTGATACTAATATTCGATTTTGTATTACATCGGCTGATGTTATTCATTCTTGATCTCTTCCTTCTTTTTGTATTAAACTTGATGCTATGAGTGGTATTTTAAGTACTGTCACTTGTAGTTTTCCTATGGTTGGTGTTTTTTATGGTCAGTGTTCTGAGATTTGTGGTGCTAATCATAGTTTTATGCCTATTTGCTTGGAGGTTTCTTTGTTGGAAAATTTTAAAGATTGATGTTATTTAATGTCTAGTTAATTTTGAGGTATTAGTATATTTTAGTATTATTCTTTTTCGAGGAGTCGGATTTATACCTTTATTGAATTAGCATAATTTAATGTATTTGTTTTAAGCGCAAAAGATTTTATTCAATTTTACTCTTTTAGTTTATAAAAAATATGACTTTGAAGCAGTTAAGAATCATAGAGTATATTTTTTTTTTATATATATATTAGTATTGCATACTATGTTAGGATATTTTCAAAGATTTTGATAAATAGAAGCAAAGTGTTTAAGGTGTAGTTTTTTTTTTTGTTACAAAAATAATTTTACTACTCTTAGTGTTGATACATCGAACTTTGTGATATCTGTTTTTAATTTTTATATTAGAAAATTATATGTTGTTTTTTTTTTTTGTGGTTTCAATAATTTGAAGTTTTTTTGTTTTAAGTTTTATAACTTTACTACCTTACTTTTCTTTTTTTCTTTTTAATTATAATTCTTTATAGTTTTTATTATCTAACAATTAGTAAATTAATAAATTATGTTTTTTTTTTTAATATAAATGAATTACTAATTATCTGGTCAAATGTTTATTAAAGACTTAGGATTTATATTAAATCTGTCTTCTGCCCTATGGTTTTTTTAAATGGCAGTCTTAGCGTGAGGACATTAAAGTAGCAAAATAATTTGTGCTTTTATTGGGTTCGAGTATGAATGAAGTTTTGGCTGGTGATATTTTTTTTTTTTTTTGAATTTAATATACATCTAAAAAGAGATGTTTATAATAAAACAAAGATAAGTCTTCGGAAATTTTATTTCTATTAAAAATTTTTTTTTTTAGTAATTTATCTAGGGAAGATTATTATATAATTTTTTTTTACTATTTTTAATTTAAAAAATTACTCCGGAGTTAACAGAAAAACATGCCTTATGTAGTTCTTATATTTTGGTAAGTTTTACATCGATGTTGTATCTTTATTAGCTGAAGAGGAGAAATTTCAGTTTTTTAGACTGTTCTTCTTTTAATAAATAAAACGTGATATTAGTTTAATTCATCGTGAGATAGAATTGTTTATCTTGTTTATTATTTTTTTTTATCGGGATTAGTACGAAAGGAATTTCACTATAATTTTAAATTTTTTAATCTTTTTTTTAATTTTTTTTGTTTATTTTTTTCTTGCCTTAGTTTTCTTGTTTTTGATCCTTTAAAGAGTGCTTTTTTTTTAGTTCTTTCTTTAATTTTTTTGGTTTTTTTTATTTCTTTTGGTTTTTATGTTTGGTTTTCTTATTTTATTTGTTTGATTTTTTTGAGTGGTATTTTTGTTATCATTGTTTATTTTTCTAGTTTTTCTAAATATATTTATGTTAATGTTAATTTTTTTCTTGTTCTTTTTGTTTTCTTGTTTTTTTTTTTTTATTCTTTTTTTTTCTTTTTGGATCCTAGTTACTATAATTCTTTAAATTTTTTTTATTATGATTTGTTTTTTTCTTTTATTTTTTGGGTTGTTTTTTGTTTGTTTTTTTTTATAAATTTTATTAGTTTTTTTCTTTGTTTTTCTGGTGCTCTTCGACTATATTAATTTTGGTTTATTAGTATAATGAGTATATTTGATTTCCAATCAAATGGTTATTAAACTATGCTATTTTAGTTTATATAAAATGTCTAATTTGTAATTAGAAGAATTTTTAGCAACTTTCTAGTCTTTGTTTTTTATAGTACTAATCATAAAGATATTGGTAGTATTTATTTAATTTTTGGTTTATGGGCTGGTATAGTTGGTTCTGCTCTTTCTATAATTATTCGTATCGAGTTAAGTAAGCCTGGTATGTTTATTGGGGATGGTCAATTATATAATTCTATTTTAACTGCTCATGCTATTTTGATAATTTTTTTTATGGTTATACCTAGTATGATTGGTGGTTTTGGTAATTGAATGGTTCCTTTAATATTAGGTGCACCTGATATAAGTTTTCCTCGATTAAATAATATTAGTTTTTGATTGTTACCTGCCTCTATTTTTTTGGTTTTTTTGGCTTGTTTTGTTGATAATGGTTTAGGTACTAGTTGAACTATTTACCCTCCTTTATCTACTTCAGGTCACCCTGGTTCTAGTGTTGATTTGGCTATTTTCAGTTTACATCTTTCTGGTATTAGTTCTATTTTAGGTGGTATTAATTTTATGTGTACTGTTAAAAATTTACGTTCTAGTTCTGTTTCTCTTAATAATATGAGTTTATTTATTTGGACTATTTTTGTTACTGTTTTTTTATTGGTTTTGTCTTTACCTGTTTTAGCTGGTGCTATTACTATGTTGTTAATTGATCGTAATTTTAATGGTTCTTTTTTTGATCCTAGTTTTGGTGGTAATCCTTTGATTTATCAGCATTTGTTTTGGTTTTTTGGTCATCCGGAAGTTTATATTTTAATTTTACCTGCTTTCGGTATTATTAGTCAATGTACTTTATATTTGACTGGTAAAAAAGAAGTTTTTGGTTATTTGGGTATGGTTTATGCTATTTTAAGTATTGGTTTAATTGGTTGTGTAGTTTGAGCTCATCACATGTATACTGTTGGTATGGATTTTGATTCTCGTGCTTATTTTACTGCTGCTACTATAGTAATTGCTGTTCCTACTGGTGTAAAAGTTTTTAGATGGTTAGCTACTTTTTTTGGTACTGTTATAGTTTACCAACCTTTGTTATTTTGAGTTATAGGTTTTATTTTTTTATTTACTATTGGTGGTTTAACTGGTGTTATGTTATCTAATTCTAGAATTGACATTATTTTACATGATACTTATTATGTAGTATCTCACTTTCATTATGTTTTAAGTCTTGGTGCTGTTTTTGGTTTGTTTGCAGGTGTTACTTTGTGATGGTCTTTTATTACTGGTTTTGTTTTGAATAAAATTTATATGTATTCTGTTTTTTTTTTATTTTTTATTGGAGTTAACATGACTTTTTTTCCTTTACATTTTGCTGGTTTACATGGTTTCCCACGAAAATATGTGGATTATCCAGATGTTTATTCTTTTTGAAATGTTTTATCTTCTTTTGGTTCTCTTATTAGTATTTTTTCTCTTTTTTTTTTTGTTTTTGTTCTATTAGAATCTTTTATTAGTTATCGTGTTTTAGTTGTTGATTACTTTAATGGTGTTAGACCTGAAAATACTAATTTAGGTTATAATTTTTATCATAGTTTCCAAGATGGGGTTTATTTGAGAGTACCTCATAATTAATTGTTTTTATTTTTTATTGGTATTTTTTTCCTTTTTTATAAATTTCGACGTTTTATTTTTGTTATTATTTCTTTTGAATTTTTAATGATGGGAGTTTTTTATTTGTTTTCTTTTTTTTTTGGTTTTTTTTCTTTTTTTTACTTTTTATGTTTTAGTGTTTTTTGTAGTCTTATGGGTGTTGTTTTAATAGTTTATTTTATTAAGTTTTATGGTTGTGATTATGTTTTTTTTTAAAATCACATANTATCAAACCCCAATTGAGTGGTTAGCTTAAGTTTAAAGCACCGGATTTTTAATCCGGGGATTAATCTGCTTAAAACTGTTTTTATTTTGATTTGAAATCAAAATTTGGATTTTTCCGCAGTTTTTGTCTTTATTTTTGATTTTTTTTTATTGTTTTTTGTTTTTGTTTTTTGTTTTTGTTTTTTGTTTTGTTTTTGTTTTTTGTTCCTTTTTTTAAGTTTTCTTTCTTTTTTTTTGATTTTGGTTTTATTGTTTTTAAGTTTAATTTTTATTTAAGTAGTATTGTTTTTTCTTTTGTTTTGATTTTGATTTCTGTTAGTGTTTTTTTTTATAGTCTTTATTATCTTAATATGGAAATTAATTTTTTTTATTATTTTTTTGTTTTACTTGTTTTTATTTGTAGTATATTTTTTTTGGTTTTTTGTGATAGTGTTTTTTTTGTTTTGCTTGGTTGAGATTTGTTAGGTATTTCTAGTTTTTTTTTAGTTCTTTTTTATAATAATTGGGATAGTTGTAGGGGTTCTATGAATACTGTTTTGACCAATCGTATGGGTGATTTTTTTATTTTTGTTTTTTTTTCTTTGTCTTTTTTTACTTTTTTTAATTTTTTTAGTTTTTCTTATTTTTGTTTTTATTCTTCTTTTTTTCTTGTTTTGGCTGCTTTTACTAAGAGTGCTCAGTTTCCTTTTGGTGGTTGATTGCCTAAGGCAATAAGTGCTCCTACTCCTGTTAGTTCTTTGGTACATAGTAGTACTCTTGTCACTGCTGGTATTGTTTTGATAATTAAATTTAATGTTATTATTATGAGTTCTTTTCTTTTGAAGTTGGTTCTTATTTCTGGTGTTTTTACTATGTTTTTTTCTAGTTTTTGTGCTTTATATGAGAATGATTTAAAGAAGGTTGTTGCTCTTAGTACTTTATCTCAAATGGGTCTTTCTATGGTTTCTTTTGGTTTTGGTTTAAGTTTTCTTTGTTATGTTCATTTATTGAGTCATGCTATTTTTAAGAGTTGTCTTTTTATACAGATTGGTTATTTGATTCATTGTTCTTTTGGTCAACAGGATGGTCGTGGTTATTCTTTTGGTAATTTACCTTATTTTGTCCAGCTTCAGATTTTGATTACTCTTTTTTGTTTGTGTGGTTTGTTTTTTTTGAGTGGTTCTGTTAGTAAAGATTATATTCTTGTTTATTTTTTTTCTAATTATTTTATGTTGTTTTTTTCTTTTTTTTTTTTTATTTCTGTTTTTATTACTTTTTTATATAGTTATCGTATTTGAAGTAGTCTTTTTTTAACTTTTTTTAATTCTTTATATTATAGTTGTAGTAGTTTTTTGTTTTTTTTTATTAGTATTCCTTTGGTTTTTTTTTCTTTGTTTTTTATTTGGTGGTTGAATCTTAATTTTTTTAGAATTCCTGTTGTTTTTGTTTATATTGATTTTTATTTTTTTTTTTTTTTTATTTTATTGTTCTTGTTTTTTTATTTTATTGTTTTTAAGTTTTTATCTTTTTCTGTTTATTGTTTTTTGATAGATTATTTTCCTATTTTGTTTACTCGTTTTTTTTATGATTTTAAGTTTTTTGATCTGTTTTTGAATAAGTTAAATTTTACTTTTTTTTCTTTTTTTTCTTTTTCTAGTTTTGTTTCTATATCTTTTTATTTTAATAAGTTTAATTTTTTAGTTGTTTTCATTTTTCTTATTTTTGTTGTTTTTTAGGTATCTAATTTATTTTTTTAGTTTTTTAAAGTTTTTTTTTTTATTGATTTTTTTTTTTTTTTATGATTTTTTTTTTTTGTTTTTTTCTTTTGCTTTTTGTTTTTTTTGTTTTAGTTTTTTTTGTTGGTCTGGTAATTTTTTTTTAATTGATTCTTATTTTTATGTTGCTGTTTGTTTTATGTCTGTTTTTATTTTTTCTTTGGTTTTGGTTTCTGAGCGTCATCGTGTTATTGTTTTTTTTTCTAAGGTTCTTTTGGTTATTTCTTTTTTTTTTTTTTTTTCTTATAGTGTTTTTTATTTGTATGTTTTTTTTGAGCTTTCTATAGTTCCTATTATTATTTTAATTCTTGGTTATGGTTATCAGATTGAGAAGGTTAATTCTTTTTTTTATCTTGTGTTTTATGCTACTTTTTGTAGTGTTCCTTTTCTTTTTGTTTATTTTAGTTTGGATTTTTTTTTTGTTGTTCCTTATTTTGATTGTTTTATTTCTTGGGAAATGGTTTTTATTATTAGTTTGGCTTTTATAATGAAATTTCCTGTTTTTTTTTTACATCTTTGGCTACCTAAAGCTCATGTTGAAGCTCCTACTTCTGCTAGTATTCTATTAGCTGGTTTGTTATTGAAGTTTGGTACTGTTGGGTTTGTTCGTATTATAAAGAGTCTTAGTTATTGTCATATTAATTATTGGTTTTTTTTTTCAGTTTTGGGTATGTTTATTTCTTGTTTTGTTTGTGTTTTTCAGAGTGATTTTAAGTCTTTAGCTGCTTATTCTTCTGTTGTTCATATGAATTTTTTGTTGTTTTTTCTTTTGTTTTTTGGTCTATACTCTAAGACTGGTAGTTTTTTAATGATGGTTTCTCATGGTTATACTTCTTCTGTTATGTTTTATTTTATTGGTGAGTTTTATCGTTCTTTAGGTAGTCGAATGATTTATTTTTTGAATAGTTTTATGTCTTCTAGTTTTATTTTTTCTTTCTTGATTTCTTTGGTTTTTTTATCTAATTGTGGTATACCTCCTTCTATTTCTTTTTTTTCTGAGTTTTTTTCTTTTTCTGGTTTTTTTTCTTTGTTTTATAATGTTTTTTTTTTGGTTTTTTTTTATTTTTTTGTTTCTTTTTATTATTGTGTTTATATTATTGTTATTTCTTTTTTAGGTAAGAAGTTTTTTTTTTTTAAGAGTTGATTTTTTTTTTGATCTCTTCCCTTAATTTTTTTTTGTTTTAATGTTTTTGGTTTTTTTTTATTTTTTTAATAGATTTAAGTTAAGTTAAACTATTAGTCTTCAAAACTAAAAATTTTATCTATAAGGTATTTAGTAGGAATTTTCTATATCCAATTGCGGTTTGGAAGTTTTTTTACCTTAACAAATTTTAGGCGAGTCTTCTAAACTTGTTTTGGGTTTTCCCGTTTGTTTTTTAAGTTTTTTCATAATTTCCATGTTTTGAGTTTTTCTACTTATCCTTTTTTTATGTTTATTTCTTTAAGTTCTCTTTTTTCTTCTTTTGTTGTTTTTTTCAAGTTTGGTATTTTTTCTTTTCTTTTTTTTTCTTTTTTTTCTTTTTTAGTTCTTATTTTTTGTTGGTTTAAAGATATTTGTATGGAGGGTCTTTGTGGTTATCATAATTTTTATGTTATAGATGGTTTTAAGTTTGGTTTTGTTTTGTTTATTTTTAGGGAATTAATGTTTTTTTTTGGTGTTTTTTGGTTTTATTTTGATTCTGCTTTGGTTCCTGCTCATGAGATTGGTTGTGGTTGGGGATTTTTTGGTTTTGATAAGATTAATCCTTTTGGAGTTCCTCTTTTAAATACTGTTATTCTTCTCAGAAGTGGTGTTACTGTTACTTGGTCTCATTATTGTCTTTTGAATAATTTTTATTGTTTAGATGGTTTAATTTTAACTATTCTTCTTTCTTTTATTTTTATTTTGGTTCAGTTTTTTGAGTATAAGAGTTCTAGTTTTTCTATTTCTGATGGTGTTTATGGTAGTATTTTTTATTTTTCTACTGGTTTTCATGGTTTTCATGTTATTTTAGGTTCTATTTTTTTGACTTATAATCTTTTTCGTTTTTTATTATATCATTTTAATTATTCTCATCATTTGGGTTATGAGTTTTCTATTTTGTATTGGCATTTTGTAGATGTTGTTTGGTTATTTTTATTTGTTTTTGTTTATTGGTGAGGTTATTAGGTTTTATTTTTACTTTTTGGATTTTTTTAACTTTTTTGATTTTTTTATTTTTGTTTTTGTTTTACAGTTTATTTTTTGTCAAAAGGATAGTTTAATTAGTGTTTTTTTTAATAAGTTTTTTTCTTTTTTAGTTGGTGTTTTTTCTTATAATTCTTCTTGTTCCATCAGATATATTTTTTCTTCTTTTATTTTTGTTTTTTTGTTGACTTGTTGTTTTGGTGGTTATTTTAGTTATTCTTTTTGTCCTTTGGGTATTATTGAGTTTACTTTTTTTTTTTCTTTTGTTTCTTGATTTTCTACTTTTTTGTTTTTGATTTCTAGTCAGAAGTTTTCTGTTTATATGAAGAAGTCTGGTGATGGTTTTTTTAAGACTTTTTTTTTATTGTTTGTTGAGATTATTAGTGAGTTTAGTCGTCCTATTGCTTTGAGTGTTCGTTTGTTTGCTAATATTATAGTTGGTCATGTTATTAGTGCTTGTTTTTATGTTTTTTTTGAGTGTGTTTTTGGTTTTTCTTTTTTAATTGTTTTTGCTATTGTTTTTGAGTGTTTTGTTTTTATTTTGCAGAGTTATATTTTTTCTCGTTTAATTTATTTATATATTAACGAGTAGCTTTTTAGTTTATTTAAAATTTTTACTTGTGGTGTAAAAGAAATTTGAGCTTTGTAAGTTAGTTTAAGTAGAATTTTTGTTTTTGGTGCAAATGGTTATCTTACATTGAGGATTATTTTAATTTAGAATATTTAGCTGTTAACTAAAAGGTTTATCTTCATAAGAGTTTAGTTTATATTTAAAATATTAAATTGTAAATTTAAAGTTTTTTGCTCTTGCAGTAATTAGTTTAATTAAAATATAACATTTGGATTGTTAAGTTTTTTTACTGATTTTTCTTTTATTTTTTTGTTATTTTTGTTTTTTTTTTAAATTGTTTTATTTGTAATATTATTTTTTGATGGAGTGTTTTTTTTTTAATGACTCTTGTTTTTGTTTTTTTAAATTTTAATAATTCTTATTCTTCTATTAATTATTTTATTTTTCAGGAGTTTCTTGGTTTGCTTTTTGTTTTTTTTTCTTTTGGTGTTTTTCAATTTTTTATTATTTTATTAAAGGTTGGTGTATCTCCTTTTCATTTTTGGTGTTTAAATATTTTTAATGGTCTTAGAGGTTTTAGCACTTTTTGATTTCTTACTTTCCAAAAGTTACCCTATTTTCCTGTTTTTTCTTTTATTTTTGATTATAGTTTTTTTTTTTTTCTTGTTTTTGGTATTATTTTTTGTTATTTCAATCTTTTTTTTTGTAAATCTTTTAAGAGCATAGTTTTTATTTCTTCTGTTGAGTCTTTTAATTGGTTGTTAATTTCTCTTTTTTCTTCTTTGTTTTCTGGTTTTTTTTTGTTTCTTTATTATGTTTTTGTTATGTTTTTTTTGTTGGATTACAGTTCTACTAAAGGTTATGATTTTTATAATTGGGAATTGGTTTTTCTTTTTATAAATTTTCCTATGACTATTACTTTTTTTATTAAAATTTTTTCTATTATTTTTTTTTTTAATATTAGTTCTTTTTATCTATTGTTTGTTTTATTTTTAATGGTTTTTTCTGTTTTTGGTTTTGGTTTTTGGTTTTTTAATGTTGGTTTAAAATTTAGTTATTATGGTTTTTATAATTTTAGTTTTTTTTATTTTGTTTTTTTTCCTTTGATGTTTTTTTGTCTTTTTTAAAAGAGTTTTAGTTTATATAGAATTTATCACTTACAATGATGGGGTTTAAACTCTTACCAATTTAGTAAAATTTTATTATATTGCTTTGATATGGCAAAGTTCTTTTTGATTTGGTATTTTTTGTTTTATTTTTAGTAGCTCTTTTTTCTTTTTTATTTGCTTTTTTTTTTTATTTGTTTGTTTATTTTGCTTCTTTTTTTGATTTTTATTTTTGTAAGTCTTCTTCTTTTGAGAGTGGTTTTATGAGTGTTGGTTTAATTCAGAATTCTTTTAGAATTCACTTTTTTGTTATTATAATTATGTTTGTTGTTTTTGATTTGGAGATTGTTATTTTTATTGGTATTCTTATTTCTGATTTAAATTCTTTTGTTTGTTTTTTTTTTTTGTTTTTTTTTTTGTTCTTGTTTTTTTATATGGAGTGGTATTATGGTAAGCTTGTCTGAAATTTTTAATAGTAAAAAACTTTATTATAATTTAGTATATCTCGTTGTCGTTGAGAAGGTTTTAAGTTTTATCTTATTATTATATTTTTTTTTTTTCTTGTTTTTAGTATCAAAAGCCAGTTGGGGTTTTGATATATTWTATATTATATATTATAAAAATAATATAAATATAATATATTTATTAATTATATTTATATATAAATAATTATATTTATATATATAAATAATTATATTTATATTATTTTTATTWTGTATGTATGTATATTTATGTTGATATTAATTAGTTAATATCATATCCTTTATTTAGGATAATTGTTTGAGGTAAATTTTATTAATTAGGTAAACTTGTTTCATTTAAGCTGATAAACTTTGGACTTTTTTAAGTCCCAAAAGTTTCAGGAAGACAAGTTTACCTAATTAATGGTTTTATTTTAATTGAAATTATATGTCTATAAGTTCGATTAAAATAAAATTTTGTAGTATGANNNNNNNNNNNNNNNNNNNNNNNNNNNNNNNNNNNNNNN
>Bangladesh_Human_F40 - f1
GTCGTTTATTTTTCGATTTTTTTATTTATAATTTTGTTGGTTTTTTTTGTTGTTTTTTTTGTTATACAGAGTATTGCTTTTATTACTTTATATGAGCGTCATTTGTTGGGTCTTAGTCAATCTCGACTTGGTCCTACGAAGGTAGGTTTTTTTGGTGTTTTGCAGGCTATTGTAGATGGAGTTAAGCTTCTAAGTAAAGAACAATTTTTACCTTATAATTCTTCTTATTTTTTTTTTTTATTTATTCCTTCTGTTTCTTTTTGTTTGATATATTTGGAGTGGTTTGTTCTTCCTTTTTTTTTTGATTTTTTTACTTTTAATTATTCTGTTTTGTTTTTTCTTTGTTTGGTTGGTTTTTCTGTTTATACTACTTTAATTTCTGGAATTGTTTCCAAATCTAAGTATTCTATAATTGGTTCTATTCGTGCTAGTAGTCAGAGTATTTCTTATGAGATTTCTTTTACTTTTTTTGTTTTTTGTGTTGTTCTTCATGTTGGTGTTTTTAGTTTTTTTAGTTTTTTTAGTTTTAGTATAGTTGTTCTTTTTTTTCCTTTTCTTATTATGATTATTGGTGAGCTTAATCGTGCTCCTTTTGATTTTTCTGAGGGTGAGAGTGAACTTGTTAGTGGTTATAATATTGAATATTCTAGTGTTGCTTTTGTTCTTTTGTTTTTGAGTGAGTATGGTGTGTTGATTTTTTTTTGTGTTCTTTTTTCTTTTTTGTTTTTTGGTGGTTCTGTTTTTATGTCTTTTGTTATTTTTTCTTTTTTGATTTTTATTCGTAGTTCTTTTCCTCGTTATCGTTATGATATGATGATGGGTTTTTTTTGATTTATTATGTTACCTATTTCTATGATTTTGTTTTTATTTTTTTGTTTGTTATTTTTTTAGGGATTTAGTTTATATTAAAATGTTTGTTTTGCGTACAAAAGAATTTTTTCTCTGAATTTTTTTTTTTAGTTTATAGATTTGATTATGGTCATTGTAATGATAAAATGGTGTTATATAATTTTTAATCACTTGAGTGGACAATGTTTTTCTATCCCGGCAATGTATTGCTTGTATAAACTCAGTACCAGAATAATCGGATAGACTGAGTAAGCTTATACCCTAAATGTGTTTTGGCCATGGTTTTTTTTTTGATTTTTTTACAACTGTTTAGTGCAATGTGCAGTTTTTTTTTGTTGTTTTATCTTGGTCAATAAGATTAGACAAATGACCTGGATTAGTACCCAGTTAATCTAAATTTAAAAGTTGCAGGAGTAAAGTAATATTTAAACTGTAATAATATTGGCGGATTTTTTAATTATCTTTGGAGGTTGAGCTGTAATTGAGAACCCTCATTATCAGCTTTGATTTTTGTCGCATGTATGATCGTTTATGTCCTTCTTAAAGAGGTGCATTAAAGATTATTTGGTGTTTAATCAATGATATCTATTAAAACAGATAAATACCTGGTATATATCAAAGTTTTCGTTTGACCTACAATATCTTATGTTTCGGATAAGGAGGAGAGATTCTTCTTTGAAGTTGTAAAAGACAGTAAATGCTTTTTAATGTAGCATTGAAGTATTTAGAGAAATCGTACAAATCATCCATCAATTGCCCACAGGGGAGTAAGTTGTAGTAAAGTAGGTGTAGGGGAATCTGTACCTAGTTTAAGTTGGTTATATTTTAATAATTTGGTTTTTTTCCAAGTGTTTTTTCCTTCTTTAATAAGTTAGTATATTTTAGTACATTGGGTTCATATCCTAAAGGAGAATTTTCACTTATTTTTTATTGTTTTTTTTATTTAATTTTTTCTTTTTTAAGGGGGTACTTTTAAGGTTTTTGGGAGTTATTAGTATAATAAGTATTTTTAATTGCAAATTAAAAGGTTAATAGCTTTTTTTATTCTTTTAAGTTTTTAAATGTTCCTGTTAGTTTTTCTTTATCTGTTTTTTGGAATTTTGGTAGTATTTTGGGTATGGTTCTTTTTTTTCAGATTTTTAGTGGTTTATTTTTATCTTTTTATTATGTTGCTGATGGTTTTAATTCTTTTTCTAGTGTTCAGTATATCATAAGTGATGTTAATTTTGGTTGGGTTTTTCGTATTTTACATTTTAACGGTGCTAGTTTATTTTTTTTTTTTTTGTATTTGCATTTTTTTAAGGGTCTTTTTTTTTGTAGTTATCGTTTGTCTGGTACTTGGATTATTGGTTTAACTATTTTTTTTTTTGTTATAATGGAGGCTTTTATAGGTTATGTTTTAGTTTGGGCTCAGATGAGTTTTTGAGCTTCTGTTGTTATTACTAGTCTTTTAAGTGTTATTCCTTACTTTGGTTTTTCTATTGTTTATTGGATTTGGAGTGGTTTTTCTGTTGTTAATTCTACTCTTAAGTTTTTTTTTGTTATTCATTTTTTAATGCCTTGATTGGTTTTTCTTTTAGTTTTTGTTCATTTGTTTTTTTTACATTCTACTGGTAGGACTTCTGTTTTATATTGTCATGGTGATTACGATAAAATTAGTTTTTTCCCTTATTATTTTTATAAAGATTCTTATAATTTGGTTGTTTTTTTTCTTTTTTTTATTTTTTCTTTTTTTTTTCCTTTTTTACTTGGTGATCCTGAAATGTTTGTTGAGTCTGATCCAATGGTTAGACCTGTACATATTGTTCCTGAGTGATATTTCTTATTTGCTTATGCTATTTTGCGTGCTATCCCTAATAAAGTTTTAGGTGTTTTTTTTCTTGTTTTTAGTATTTTTATTTTTTATTTTTATGTTTTTTTTAATAATTATTATAGTGTTCTTGATAATTTGAATTTTTTTTTAGTTGTTTTTTTTATTTTGGTTTCTGTTTTTTTAAGTTGATTAGGTCAGTGTCATGTTGAATATCCTTTTATTGGTTTGAGAGTTGTTTTTTCTTTTTTTTATTTTTTTTTTGCTTTTTTAATTGTTTTCTCTCGATTTTTGACTAAATTTATTTTTTCTTAGTAAACTTAGTATAATTTATTATATTGGATTTAGGATCCTGGGATTTTTGTTTACTTTTAATTATTTCCAAGGTTACATGATAGGTTTTTCTAATAATTATCTTTGTAGATACATGGATTGGTTTCATAATTTTAATTGTAGTTTATTATTTGGTGTTTTATTTTTTGTTTTTATAGTTATTGTTAATCTTTTTGTTAATTCTTATTATTTTAAGAGTCATAATATTGAATATCAATTTGGTGAGTTTTTATGTAGTTTGTTGCCTTTATTTATTTTGGTTTTTCAAATGTTTCCTTCTTTATCTTTGTTGTATTTTAGTGGTTTGTCTTATTTAGATAGTAGTTTAACTGTTAAAGTTGTTGGTCATCAATGGTATTGAAGTTATGATTATAGGGATATCGGTATTGAATTTGATTCTTATATGAAGTCTATTGATTCTTTATTGATTGGTGAGCCTCGTTTATTAGAAGTTGATAATCGTTGTGTCGTTCCTTGTGATACTAATATTCGATTTTGTATTACATCGGCTGATGTAATTCACTCTTGATCTCTTCCTTCTTTTTGTATTAAACTTGATGCTATGAGTGGTATTTTAAGTACTGTTACTTGTAGTTTTCCTATGGTTGGTGTTTTTTATGGTCAGTGTTCTGAGATTTGTGGTGCTAATCATAGTTTTATACCTATTTGTTTGGAGGTTTCTTTGTTGGAAAATTTTAAAGATTGATGTTATTTAATGTCTAGTTAATTTTGAGGTATTAGTATATTTTAGTATTATTCTTTTTCGAGGAGTCGGATTTATACCTTTATTGAATTAGCATAATTTAATGTATTTGTTTTAAGCGCAAAAGATTTTATTCAATTTTACTCTTTTAGTTTATAAAAAATATGACTTTGAAGCAGTTAAGAATCATAGAGTATATTTTTTTTTTATATATATATTAGTATTGCATACTATGTTAGGATATTTTCAAAGATTTTGATAAATAGAAGCAAAGTGTTTAAGGTGTAGTTTTTTTTTTTGTTACAAAAATAATTTTACTACTCTTAGTGTTGATACATCGAACTTTGTGATATCTGTTTTTAATTTTTATATTAGAAAATTATATATTGTTTTTTTTTTTTGTAGTTTTAATAATTTGAAGTTTTTTTGTTTTAAGTTTTATAACTTTACTACTTTTCTTTTCTTTTTTTTTTTTTAATTATAATTCTTTATAGTTTTTATTATCTAACAATTAGTAAATTAATAAATTATGTTTTTTTTTTTAATATAAATGAATTACTAATTATCTGGTCAAATGTTTATTAAAGACTTAGGATTTATATTAAATCTGTCTTCTGCCCTATGGTTTTTTTAAATGGCAGTCTTAGCGTGAGGACATTAAAGTAGCAAAATAATTTGTGCTTTTATTGGGTTCGAGTATGAATGAAGTTTTGGCTGGTGATATTTTTTTTTTTTTTTGAATTTAATATACATCTAAAAAGAGATGTTTATAATAAAACAAAGATAAGTCTTCGGAAATTTTATTTCTATTAAAAGTTTTTTTTTTTAGTAATTTATCTAGGGAAGATTATTATATAATTTTTTTTTACTATTTTTAATTTAAAAAATTACTCCGGAGTTAACAGAAAAACATGCCTTATGTAGTTCTTATATTTTGGTAAGTTTTACATCGATGTTGTATCTTTATTAGCTGAAGAGGAGAAATTTCAGTTTTTTAGACTGTTCTTCTTTTAATAAATAAAACGTGATATTAGTTTAATTCATCGTGAGATAGAATTGTTTATCTTGTTTATTATTTTTTTTTATCGGGATTAGTACGAAAGGAATTTCACTATAATTTTAAATTTTTTAATCTTTTTTTTAATTTTTTTTGTTTATTTTTTTCTTGTCTTAGTTTTCTTGTTTTTGATCCTTTAAAGAGTGCTTTTTTTTTAGTTCTTTCTTTAATTTTTTTGGTTTTTTTTATTTCTTTTGGTTTTTATGTTTGGTTTTCTTATTTTATTTGTTTGATTTTTTTGAGTGGTATTTTTGTTATTATTGTTTATTTTTCTAGTTTTTCTAAATATATTTATGTCAATATTAATTTTTTTCTTGTCCTTTTTGTTTTCTTGTTTTTTTTTTTTTATTCTTTTTTTTTCTTTTTAGATCCTAGTTATCATAATTCTTTAAATTTTCTTTATTATGATTTGTTTTTTTCTTTTATTTTTTGGGTTGTTTTTTGTTTGTTTTTTTTTATAAATTTTGTTAGCTTTTTTCTTTGTTTTTCTGGTGCTCTTCGACTGTATTAATTTTGGTTTATTAGTATAATAAGTATATTTGATTTCCAATCAAATGGTCATTAAACTATGCTATTTTAGTTTATGTAAAATGTCTAATTTGTAATTAGAAGAATTTTTAGCAACTTTCTAGTTTTTGTTTTTTATAGTACTAATCACAAAGATATTGGTAGTATTTATTTAATTTTTGGTTTATGAGCTGGTATAGTTGGTTCTGCTCTTTCTATAATTATTCGTATCGAGTTAAGTAAGCCTGGTATGTTTATTGGAGATGGTCAATTATATAATTCTATTTTAACTGCTCATGCTATTTTGATAATTTTTTTTATGGTTATACCTAGGATGATTGGTGGTTTTGGTAATTGGATGGTTCCTTTAATATTAGGTGCACCTGATATGAGTTTTCCTCGATTAAATAATATTAGTTTTTGATTATTACCTGCTTCTATTTTTTTGGTTTTTTTGGCTTGTTTTGTTGATAATGGTTTAGGTACTAGTTGAACTATTTATCCCCCTTTATCTACTTCAGGACATCCTGGTTCTAGTGTTGATTTGGCTATTTTTAGTTTACATCTTTCTGGTATTAGTTCTATTTTGGGTGGTATTAATTTTATGTGTACTGTTAAAAATTTACGTTCTAGTTCTGTTTCTCTCAATAATATGAGTTTATTTATTTGAACTATTTTTGTTACTGTTTTTTTATTGGTTTTGTCTTTACCTGTTTTAGCTGGTGCTATTACTATGTTGTTAATTGATCGTAATTTTAATGGTTCTTTTTTTGATCCTAGTTTTGGTGGTAATCCTTTGATTTATCAGCATTTGTTTTGGTTTTTTGGTCATCCAGAAGTTTATATTTTAATTTTACCTGCTTTCGGTATTATTAGTCAATGTACTTTGTATTTGACTGGTAAAAAAGAAGTTTTTGGTTATTTGGGTATGGTTTATGCTATTTTGAGTATTGGTTTAATTGGTTGTGTAGTTTGAGCTCATCACATGTATACTGTTGGTATAGATTTTGATTCTCGTGCTTATTTTACTGCTGCTACTATAGTGATTGCTGTTCCTACTGGTGTAAAAGTTTTTAGATGGTTAGCTACTTTTTTTGGTACTGTTATAGTTTATCAACCTTTATTATTTTGAGTTATAGGTTTTATTTTTTTATTTACTATTGGTGGTTTAACTGGTGTTATATTATCTAATTCTAGAATTGACATTATTTTACATGATACTTATTATGTAGTGTCTCATTTTCATTACGTTTTAAGTCTTGGTGCTGTTTTTGGTTTGTTTGCAGGTGTTACTTTGTGATGATCTTTTATTACTGGTTTTGTTTTGAATAAAATTTATATGTATTCTGTTTTTTTTTTATTTTTTATTGGAGTTAATATGACTTTTTTTCCTTTACATTTTGCTGGTTTACATGGTTTCCCACGAAAATATGTAGACTATCCAGATGTTTATTCTTTCTGAAATGTTTTATCTTCTTTTGGTTCTCTTATTAGTATTTTTTCTCTTTTTTTTTTTGTTTTTGTTTTATTAGAATCTTTCATTAGTTATCGTGTTTTAGTTGTTGATTACTTTAATGGTGTTAGACCTGAAAATGCTAATTTAGGTTATAATTTTTACCATAGTTTCCAAGATGGGGTTTATTTGAGAGTGCCTCATAATTAATTGTTTTTATTTTTTATTGGTATTTTTTTCCTTTTTTATAAATTTCGACGTTTTATTTTTGTTATTATTTCTTTTGAATTTTTAATAATGGGAGTTTTTTATTTGTTTTCTTTTTTTTTTGGTTTTTTTTCTTTTTTTTACTTTTTATGTTTTAGTGTTTTTTGTAGTCTTATAGGTGTTGTTTTAATAGTTTATTTTATTAAGTTCTATGGTTGTGATTATGTTTTTTTTTAAAATCACTTNNTATCAAACCCCAATTGAGTGGTTAGCTTAAGTTTAAAGCACCGGATTTTTAATCCGGGGATTAATCTGCTTAAAACTGTTTTTATTTTGATTTGAAATCAAAATTTGGATTTTTCCGCAGTTTTTGTCTTTATTTTTGATTTTTTTTTGTTGTTTTTTGTTTTTGTTTTTTGTTTTTGTTTTTTGTTTTGTTTTTGTTTTTTGTTCCTTTTTTTAAGTTTTCTTTCTTTTTTTTTGATTTTGGTTTTATTGTTTTTAAATTTAATTTTTATTTAAATAGTATTATTTTTTCTTTTGTTTTGATTTTGATTTCTGTTAGTGTTTTTTTTTATAGTCTTTATTATCTTAATATGGAAATTAATTTTTTTTATTATTTTTTTGTTTTGCTTGTTTTTATTTGTAGTATATTTTTTTTGGTTTTTTGTGATAGTGTTTTTTTTGTTTTGCTTGGTTGAGATTTGTTAGGTATTTCTAGTTTTTTTTTAGTTCTTTTTTATAATAATTGAGATAGTTGTAGTGGTTCTATAAATACTGTTTTAACCAATCGTATGGGTGATTTTTTTATTTTTGTTTTTTTTTCTTTGTCTTTTTTTACTTTTTTTAATTTTTTTAGTTTTTCCTATTTTTGTTTTTATTCTTCTTTTTTTCTTATTTTGGCTGCTTTTACTAAGAGTGCTCAGTTTCCTTTTGGTGGTTGATTACCTAAGGCAATGAGTGCTCCTACTCCTGTTAGTTCTTTAGTACATAGTAGTACTCTTGTCACTGCTGGTATTGTTTTGATGATTAAATTTAATGTTATTATTATGAGTTCTTTTCTTTTAAAGTTGGTTCTTATTTCTGGTGTTTTTACTATGTTTTTTTCTAGTTTTTGTGCTTTGTATGAGAATGATTTAAAGAAGGTTGTTGCTCTTAGTACTTTATCTCAAATGGGTCTTTCAATGGTTTCTTTTGGTTTTGGTTTAAGTTTTCTTTGTTATGTTCATTTATTAAGTCATGCTATTTTTAAGAGTTGTCTTTTCATACAGATTGGTTATTTGATTCATTGTTCTTTTGGTCAACAGGATGGTCGTGGTTATTCTTTTGGTAATTTGCCTTATTTTGTTCAGCTTCAGATTTTAATTACTCTTTTTTGTTTGTGTGGTTTGTTTTTTTTAAGTGGTTCTGTTAGTAAAGATTATATTCTTGTTTTTTTTTTTTCTAGTTATTTTATGTTGTTTTTTTCTTTTTTTTTTTTTATTTCTGTTTTTATTACTTTTTTATATAGTTATCGCATTTGAAGTAGTCTTTTTTTAACTTTTTTTAATTCTTTATATTATAGTTGTAGTAGTTTTTTATTTTTTTTTATTAGTATTCCTTTGGTTTTTTTTTCTTTGTTTTTTATTTGGTGATTGAATCTTAATTTTTTTAGAATTCCTGTTGTTTTTGTTTATATTGATTTTTATTTTTTTTTTTTTTTTATTTTATTGTTTTTTTTTTTTTATTTTATTGTTTTCAAGTTTTTTTCTTTTTCTGTTTATTGTTTTTTGATGGATTATTTTCCTATTTTATTTACTCGTTTTTTTCATGATTTTAAGTTTTTTGATTTGTTTTTGAATAAGTTAAATCTTACTTTTTTTTCCTTTTTTTCTTTTTCTAGTTTTATTTCTATATTTTCTTATTTTAATAAGTTTAATTTTTTAGTTGTTTTCATTTTTCTTATTTTTGTTGTTTTTTAGATATCTAATTTATTTTTTTAGTTTTTTAAAGTTTTTTTTTTTATTGATTTTTTTTTTTTTTTATGATTTTTTTTTTTTGTTTTTTTCTTTTGCTTTTTGTTTTTTTTGTTTTAGTTTTTTTTGTTGGTCTGGTAATTTTTTTTTAATTGATTCTTATTTTTATGTTGCTGTTTGTTTTATGTCTGTTTTTATTTTTTCTTTGGTTTTGGTTTCTGAACGTCATCGTGTTATTGTTTTTTTTTCTAAGGTTCTTTTGGTTATTTCTTTTTTTTTTTTTTTTTCTTATAGTGTTTTTTATCTATATGTTTTTTTTGAACTTTCTATGGTTCCTATTATTATTTTAATTCTTGGTTATGGTTATCAGATTGAGAAGGTTAATTCTTTTTTTTATCTTGTGTTTTATGCTACTTTTTGTAGTGTTCCTTTTCTTTTTGTTTATTTTAGTTTGGATTTTTTTTTTGTTGTTCCTTATTTTGATTGTTTTATTTCTTGGGAGATGGTTTTTATTATTAGTTTGGCTTTTATAATGAAATTTCCTGTTTTTTTTTTACATCTTTGGTTGCCTAAAGCTCATGTTGAAGCTCCCACTTCTGCTAGTATTTTATTAGCTGGTTTGTTGTTGAAGTTTGGTACTGTTGGGTTTGTTCGTATTATAAAGAGTCTTAGTTATTGTCATATTAATTATTGATTTTTTTTTTCGGTTTTAGGTATGTTTATTTCTTGTTTTGTTTGTGTTTTTCAGAGTGATTTTAAGTCTTTAGCTGCTTATTCTTCTGTTGTTCATATGAATTTTTTGTTGTTTTTTCTTTTGTTTTTTGGTTTATATTCCAAAACTGGTAGTTTTTTAATAATGGTTTCTCACGGATACACTTCTTCTGTTATGTTTTATTTCATTGGTGAGTTTTATCGTTCTTTAGGTAGTCGAATGATTTATTTTTTGAACAGTTTTATGTCTTCTAGTTTTATTTTTTCTTTTTTAATTTCTTTGGTTTTTTTATCTAATTGTGGTATACCTCCTTCTATTTCTTTTTTTTCTGAGTTTTTTTCTTTTTCTGGTTTTTTTTCTTTGTTTTATAATGTTTTTTTTTTGGTTTTTTTTTATTTTTTTGTTTCTTTTTATTATTGTGTTTATATTATTGTTATTTCTTTTTTAGGTAAGAAGTTTTTTTTTTTTAAGAGTTGATTTTTTTTTTGGTCTCTTCCTTTAATTTTTTTTTGTTTTAATGTGTTTGGTTTTTTTTTATTTTTTTAATAGATTTAAGTTAAGTTAAACTATTAGTCTTCAAAACTAAAAATTTTATCTATAAGGTATTTAGTAGGAATTTTCTATATCCAATTGCGGTTTGGAAGTTTTTTTACCTTAACAAATTTTAGGCGAGTCTTCTAAACTTGTTTTGGGGTTTCCCGTTTGTTTTTTAAGTTTTTTCATAATTTCCATGTTTTGAGTTTTTCTTCTTATCCTTTTTTTATGTTTATTTCTTTAAGTTCTCTTTTTTCTTCTTTTGTTGTTTTTTTCAAGTTTGGTATTTTTTTTTTTCTTTTTTTTTCTTTTTTTTCTTTTTTATTTCTTATTTTTTGTTGGTTTAAGGATATTTGTATAGAGGGTCTTTGCGGTTATCATAATTTTTATGTTATAGATGGTTTTAAGTTTGGTTTTGTTTTGTTTATTTTTAGTGAATTTATATTTTTTTTTAGTGTTTTTTGGTTTTATTTTGATTCTGCTTTAGTTCCTGCTCACGAAATTGGTTGTGGTTGGGGATTTTTTGGTTTGGATAAGATTAATCCTTTTGGAGTTCCTCTTTTAAATACTGTTATTCTTCTTAGAAGTGGTGTTACTGTTACTTGGTCTCATTATTGTCTTTTGAATAATTTTTATTGTTTAGATGGTTTAATTTTAACTATTTTTCTTTCTTTTATTTTTATTTTGGTTCAGTTTTTTGAGTATAAGAGTTCTAGTTTTTCTATCTCTGATGGTGTTTATGGTAGTATTTTTTATTTTTCTACTGGTTTTCATGGTTTTCATGTTATTCTAGGTGCTGTTTTCCTCACTTATAATCTTTTTCGTTTTTTATTGTATCATTTTAATTATTCTCATCATTTGGGTTATGAGTTTTCTATTTTGTATTGGCATTTTGTAGATGTTGTTTGGTTATTTTTATTTGTTTTTGTTTATTGGTGAGGTTATTAGGTTTTATTTTTACTTTTTGGATTTTTTTAATTTTTTTGATTTTTTTCTTTTTGTTTTTGTTTTGCAGTTTATTTTTTGTCAAAAAGATAGATTAATTAATGTTTTTTTTAATAAGTTTTTTTCTTTTTTAGTTGGTGTTTTTTCTTATAATTCTTCTTGTTTTATTAGATATATTTTTTCTTCTTTTATTTTTGTTTTTTTGTTGACTTGTTGTTTTGGAGGTTATTTTAGTTATTCTTTTTGTCCTTTGGGTATTATTGAGTTTACTTTTTTTTTTTCTTTTGTTTCTTGATTTTCTACTTTTTTGTTTTTGATTTCTAGTCAGAAATTTTCTGTTTATATGAAGAAGTCTGGTGATGGTTTTTTTAAGACTTTTTTTTTGTTATTTGTTGAGATTATTAGTGAGTTTAGTCGTCCTATTGCTTTAAGTGTTCGTTTGTTTGCTAATATTATAGTTGGTCATGTTATTAGTGCTTGTTTTTATGTTTTTTTTGAGTGTATTTTTGGTTTTTCTTTTTTAATTGTTTTTGCTATTGTTTTTGAGTGTTTTGTTTTTATTTTGCAGAGTTATATTTTTTCTCGTTTAATTTACTTATATATTAACGAGTAGCTTTTTAGTTTATTTAAAATTTTTACTTGTGGTGTAAAAGAAATTTGAGCTTTGTAAGTTAGTTTAAGTAGAATTTTTGTTTTTGGTACAAATGGTTATCTTACATTGAGGATTATTTTAATTTAGAATATTTAGCTGTTAACTAAAAGGTTTATCTTCATAAGAGTTTAGTTTATATTTAAAATATTAAATTGTAAATTTAAAGTTTTTTGCTCTTGCAGTAATTAGTTTAATTAAAATATAACATTTGGATTGTTAAGTTTTTTTACTGATTTTTCTTTTATTTTTTTGTTATTATTGTTTTTTTTTTAAATTGTTTTATTTGTAATATTGTTTTTTGATGGAGTATTTTTTTTTTAATGACTCTTGTTTTTGTTTTTTTAAATTTTAATAATTCTTATTCTTCTATTAACTATTTTATTTTTCAGGAGTTTCTTGGTTTGCTTTTTGTTTTTTTTTCTTTTGGTATTCTTCAATTTTTTATTATTTTATTAAAAGTTGGTGTTTCTCCTTTTCATTTTTGGTGTTTAAATATTTTTAATGGTCTCAGAGGTTTTAATACTTTTTGATTTCTTACTTTTCAGAAGTTACCTTACTTTCCTGTTTTTTCTTTTATTTTTGATTATAGTTTTTTTTTTTTTCTTGTTTTTGGTATTATTTTTTGTTATTTTAATCTTTTTTTTTGTAAGTCTTTTAAGAGCATAGTTTTTATTTCTTCTGTTGAGTCTTTTAATTGGTTACTAATTTCTCTTTTCTCTTCTTTGTTTTCTGGTTTTTTTTTGTTTCTTTACTATGTTTTTGTTATGTTTTTTTTGTTGGATTATAGTTCTACTAAAGGTTATGATTTTTATAATTGGGAATTGGTTTTTCTTTTTATAAATTTTCCTATGACTATTACTTTTTTTGTTAAAATTTTTTCTATTATTTTTTTTTTTAATATTAGTTCTTTTTATCTGTTGTTTGTTTTATTTTTAATGGTCTTTTCTGTTTTTGGTTTTGGTTTTTGGTTTTTTAATGTTGGTTTGAAATTTAGTTATTATGGTTTTTATAATTTTAGTTTTTTTTATTTTTTTTTTTTTCCTTTGATGTTTTTTTGTCTTTTTTAAAAGAGTTTTAGTTTATATAGAATTTATCACTTACAATGATGGGGTTTAAACTCTTACCAATTTAGTAAAATTTTATTATATTGCTTTGATATGGCAAAGTTCTTTTTGATTTGGTATTTTTTGTTTTGTTTTTAGTGGCTCTTTTTTCTTTTTTATTTGCTTTTTTTTTTTATTTATTTGTTTGTTTTGCTTCTTTTTTTGATTTTTATTTTTGTAAGTCTTCTTCTTTTGAGAGTGGTTTTATGAGTGTTGGTTTAATTCAGAATTCTTTTAGAATTCACTTTTTTGTTATTATAATCATGTTTGTTGTTTTTGATTTGGAGATTGTTATTTTTATTGGTATTCTTATTTCTGATTTAAATTCTTTTGTTTGTTTTTTTCTTTTATTTTTTTTTTTGTTCTTGTTTTTTTATATGGAGTGGTATTATGGTAAGCTTGTTTGAAATTTTTAATATTAAAAAACTTTATTATAATTTAGTATATCTCGTTGTCGTTGAGAAGGTTTTAAGTTTTATCTTATTATTATATTTTTTTTTTTTCTTGTTTTTAGTATCAAAAACCGATTGGGGTTTTGATATATTATATATTATATATTATAAAAATAATATAAATATAATATATTTATTAATTATATTTATATATAAATAATTATATTTATATATATAAATAATTATATTTATATTATTTTTATTATGTATGTATATATATTTATGTTGATATTAATTAGTTAATATCATATCCTTTGTTTAGGATAATTGTTTGATGGAGATTTTATTAATTAGGTAGACTTGTTTAATTTAAGCTGGTAAACTTTGAACTTTCTTNNNNNNNNAAAGTTTCAGGAAAACAAGTCTACCTAATTAATGGTTTTATTTTAATTGAAATTATATGTCTATGAGTTCGATTAAAATAAAATTTTGTAGTATGANNNNNNNNNNNNNNNNNNNNNNNNNNNNNNNNNNNNNNN
>Bangladesh_Human_F10 - f1
GTCGTTTATTTTTCGATTTTTTTATTTATAATTTTGTTGGTTTTTTTTGTTGTTTTTTTTGTTATACAGAGTATTGCTTTTATTACTTTATATGAGCGTCATTTGTTGGGTCTTAGTCAATCTCGACTTGGTCCTACGAAGGTAGGTTTTTTTGGTGTTTTGCAGGCTATTGTAGATGGAGTTAAGCTTCTAAGTAAAGAGCAATTTTTACCTTATAATTCTTCTTATTTTTTTTTTTTATTTATTCCTTCTGTTTCTTTTTGTTTGATATATTTGGAGTGGTTTGTTCTTCCTTTTTTTTTTGATTTTTTTACTTTTAATTATTCTGTTTTGTTTTTTCTTTGTTTGGTTGGTTTTTCTGTTTATACTACTTTAATTTCTGGAATTGTTTCCAAATCTAAGTATTCTATAATTGGTTCTATTCGTGCTAGTAGTCAGAGTATTTCTTATGAGATTTCTTTTACTTTTTTTGTTTTTTGTGTTGTTCTTCATGTTGGTGTTTTTAGTTTTTTTAGTTTTTTTAGTTTTAGTATAGTTGTTCTTTTTTTTCCTTTTCTTATTATGATTATTGGTGAGCTTAATCGTGCTCCTTTTGATTTTTCTGAGGGTGAGAGTGAACTTGTTAGTGGTTATAATATTGAATATTCTAGTGTTGCTTTTGTTCTTTTGTTTTTGAGTGAGTATGGTGTGTTGATTTTTTTTTGTGTTCTTTTTTCTTTTTTGTTTTTTGGTGGTTCTGTTTTTATGTCTTTTGTTATTTTTTCTTTTTTGATTTTTATTCGTAGTTCTTTTCCTCGTTATCGTTATGATATGATGATAGGTTTTTTTTGATTTATTATGTTACCTATTTCTATGATTTTGTTTTTATTTTTTTGTTTGTTATTTTTTTAGGGATTTAGTTTATATTAAAATGTTTGTTTTGCGTACAAAAGAATTTTTTCTCTGAATTTTTTTTCTTAGTTTATAGATTTGATTATGGTCATTGTAATGATAAAATGGTGTTATATAATTTTTAATCACTTGAGTGGACAATGTTTTTCTATCCCGGCAATGTATTGCTTGTATAAACTCAGTACCAGAATAATCGGATAGACTGAGTAAGCTTATACCCTAAATGTGTTTTGGCCATGGTTTTTTTTTTAATTTTTTTACAACTGTTTAGTGCAATGTGCAGTTTTTTTTTGTTGTTTTATCTTGGTCAATAAGATTAGACAAATGACCTGGATTAGTACCCAGTTAATCTAAATTTAAAAGTTGCAGGAGTAAAGTAATATTTAAACTGTAATAATATTGGCGGATTTTTTAATTATCTTTGGAGGTTGAGCTGTAATTGAGAACCCTCATTATCAGCTTTGATTTTTGTCGCATGTATGATCGTTTATGTCCTTCTTAAAGAGGTGCATTAAAGATTATTTGGTGTTTAATCAATGATATCTATTAAAACAGATAAATACCTGGTATATATCAAAGTTTTCGTTTGACCTACAATATCTTATGTTTCGGATAAGGAGGAGAGATTCTTCTTTGAAGTTGTAAAAGACAGTAAATGCTTTTTAATGTAGCATTGAAGTATTTAGAGAAATCGTACAAATCATCCATCAATTGCCCACAGGGGAGTAAGTTGTAGTAAAGTAGGTGTAGGGGAATCTGTACCTAGTTTAAGTTGGTTATATTTTAATAATTTGGTTTTTTTCCAAGTGTTTTTTCCTTCTTTAATAAGTTAGTATATTTTAGTACATTGGGTTCATATCCTAAAGGAGAATTTTCACTTATTTTTTATTGTTTTTTTTATTTAATTTTTTCTTTTTTAAGGGGGTACTTTTAAGGTTTTTGGGAGTTATTAGTATAATAAGTATTTTTAATTGCAAATTAAAAGGTTAATAGCTTTTTTTATTCTTTTAAGTTTTTAAATGTTCCTGTTAGTTTTTCTTTATCTGTTTTTTGGAATTTTGGTAGTATTTTGGGTATGGTTCTTTTTTTTCAGATTTTTAGTGGTTTATTTTTATCTTTTTATTATGTTGCTGATGGTTTTAATTCTTTTTCTAGTGTTCAGTATATCATAAGTGATGTTAATTTTGGTTGGGTTTTTCGTATTTTACATTTTAACGGTGCTAGTTTATTTTTTTTTTTTTTGTATTTGCATTTTTTTAAGGGTCTTTTTTTTTGTAGTTATCGTTTGTCTGGTACTTGGATTATTGGTTTAACTATTTTTTTTTTTGTTATAATGGAGGCTTTTATAGGTTATGTTTTAGTTTGGGCTCAGATGAGTTTTTGAGCTTCTGTTGTTATTACTAGTCTTTTAAGTGTTATTCCTTACTTTGGTTTTTCTATTGTTTATTGGATTTGGAGTGGTTTTTCTGTTGTTAATTCTACTCTTAAGTTTTTTTTTGTTATTCATTTTTTAATGCCTTGATTGGTTTTTCTTTTAGTTTTTGTTCATTTGTTTTTTTTACATTCTACTGGTAGGACTTCTGTTTTATATTGTCATGGTGATTATGATAAAATTAGTTTTTTCCCTTATTATTTTTATAAAGATTCTTATAATTTGGTTGTTTTTTTTCTTTTTTTTATTTTTTCTTTTTTTTTTCCTTTTTTACTTGGTGATCCTGAAATGTTTGTTGAGTCTGATCCAATGGTTAGACCTGTACATATTGTTCCTGAGTGATATTTCTTATTTGCTTATGCTATTTTGCGTGCTATCCCTAATAAAGTTTTAGGTGTTTTTTTTCTTGTTTTTAGTATTTTTATTTTTTATTTTTATGTTTTTTTTAATAATTATTATAGTGTTCTTGATAATTTGAATTTTTTTTTAGTTGTTTTTTTTATTTTGGTTTCTGTTTTTTTAAGTTGATTAGGTCAGTGTCATGTTGAATATCCTTTCATTGGTTTGAGAGTTGTTTTTTCTTTTTTTTATTTTTTTTTTGCTTTTTTAATTGTTTTCTCTCGATTTTTAACTAAATTTATTTTTTCTTAGTAAACTTAGTATAATTTATTATATTGGATTTAGGATCCTGGGATTTTTGTTTACTTTTAATTATTTCCAAGGTTACATGATAGGTTTTTCTAATAATTATCTTTGTAGATACATGGATTGGTTTCATAATTTTAATTGTAGTTTATTATTCGGTGTTTTATTTTTTGTTTTTATAGTTATTGTTAATCTTTTTGTTAATTCTTATTATTTTAAGAGTCATAATATTGAATATCAATTTGGTGAGTTTTTATGTAGTTTGTTGCCTTTATTTATTTTGGTTTTTCAAATGTTTCCTTCTTTATCTTTGTTGTATTTTAGTGGTTTGTCTTATTTAGATAGTAGTTTAACTGTTAAAGTTGTTGGTCATCAATGGTATTGAAGTTATGATTATAGGGATATCGGTATTGAATTTGATTCTTATATGAAGTCTATTGATTCTTTATTGATTGGTGAGCCTCGTTTATTAGAAGTTGATAATCGTTGTGTCGTTCCTTGTGATACTAATATTCGATTTTGTATTACATCGGCTGATGTTATTCACTCTTGATCTCTTCCTTCTTTTTGTATTAAACTTGATGCTATGAGTGGTATTTTAAGTACTGTTACTTGTAGTTTTCCTATAGTTGGTGTTTTTTATGGTCAGTGTTCTGAGATTTGTGGTGCTAATCATAGTTTTATACCTATTTGTTTGGAGGTTTCTTTGTTGGAAAATTTTAAAGATTGATGTTATTTAATGTCTAGTTAATTTTGAGGTATTAGTATATTTTAGTATTATTCTTTTTCGAGGAGTCGGATTTATACCTTTATTGAATTAGCATAATTTAATGTATTTGTTTTAAGCGCAAAAGATTTTATTCAATTTTACTCTTTTAGTTTATAAAAAATATGACTTTGAAGCAGTTAAGAATCATAGAGTATATTTTTTTTTTATATATATATTAGTATTGCATACTATGTTAGGATATTTTCAAAGATTTTGATAAATAGAAGCAAAGTGTTTAAGGTGTAGTTTTTTTTTTTGTTACAAAAATAATTTTACTACTCTTAGTGTTGATACATCGAACTTTGTGATATCTGTTTTTAATTTTTATATTAGAAAATTATATATTGTTTTTTTTTTTTGTAGTTTTAATAATTTGAAGTTTTTTTGTTTTAAGTTTTATAACTTTACTACTTTTCTTTTCTTTTTTTTTTTTTAATTATAATTCTTTATAGTTTTTATTATCTAACAATTAGTAAATTAATAAATTATGTTTTTTTTTTTAATATAAATGAATTACTAATTATCTGGTCAAATGTTTATTAAAGACTTAGGATTTATATTAAATCTGTCTTCTGCCCTATGGTTTTTTTAAATGGCAGTCTTAGCGTGAGGACATTAAAGTAGCAAAATAATTTGTGCTTTTATTGGGTTCGAGTATGAATGAAGTTTTGGCTGGTGATATTTTTTTTTTTTTTTGAATTTAATATACATCTAAAAAGAGATGTTTATAATAAAACAAAGATAAGTCTTCGGAAATTTTATTTCTATTAAAAGTTTTTTTTTTTAGTAATTTATCTAGGGAAGATTATTATATAATTTTTTTTTACTATTTTTAATTTAAAAAATTACTCCGGAGTTAACAGAAAAACATGCCTTATGTAGTTCTTATATTTTGGTAAGTTTTACATCGATGTTGTATCTTTATTAGCTGAAGAGGAGAAATTTCAGTTTTTTAGACTGTTCTTCTTTTAATAAATAAAACGTGATATTAGTTTAATTCATCGTGAGATAGAATTGTTTATCTTGTTTATTATTTTTTTTTATCGGGATTAGTACGAAAGGAATTTCACTATAATTTTAAATTTTTTAATCTTTTTTTTAATTTTTTTTGTTTATTTTTTTCTTGTCTTAGTTTTCTTGTTTTTGATCCTTTAAAGAGTGCTTTTTTTTTAGTTCTTTCTTTAATTTTTTTGGTTTTTTTTATTTCTTTTGGTTTTTATGTTTGGTTTTCTTATTTTATTTGTTTGATTTTTTTGAGTGGTATTTTTGTTATTATTGTTTATTTTTCTAGTTTTTCTAAATATATTTATGTCAATGTTAATTTTTTTCTTGTCCTTTTTGTTTTCTTGTTTTTTTTTTTTTATTCTTTTTTTTTCTTTTTAGATCCTAGTTATCATAATTCTTTAAATTTTCTTTATTATGATTTGTTTTTTTCTTTTATTTTTTGGGTTGTTTTTTGTTTGTTTTTTTTTATAAATTTTGTTAGCTTTTTTCTTTGTTTTTCTGGTGCTCTTCGACTGTATTAATTTTGGTTTATTAGTATAATAAGTATATTTGATTTCCAATCAAATGGTCATTAAACTATGCTATTTTAGTTTATGTAAAATGTCTAATTTGTAATTAGAAGAATTTTTAGCAACTTTCTAGTTTTTGTTTTTTATAGTACTAATCACAAAGATATTGGTAGTATTTATTTAATTTTTGGTTTATGAGCTGGTATAGTTGGTTCTGCTCTTTCTATAATTATTCGTATCGAGTTAAGTAAGCCTGGTATGTTTATTGGAGATGGTCAATTATATAATTCTATTTTAACTGCTCATGCTATTTTGATAATTTTTTTTATGGTTATACCTAGGATGATTGGTGGTTTTGGTAATTGGATGGTTCCTTTAATATTAGGTGCACCTGATATGAGTTTTCCTCGATTAAATAATATTAGTTTTTGATTATTACCTGCTTCTATTTTTTTGGTTTTTTTGGCTTGTTTTGTTGATAATGGTTTAGGTACTAGTTGAACTATTTATCCCCCTTTATCTACTTCAGGACATCCTGGTTCTAGTGTTGATTTGGCTATTTTTAGTTTACATCTTTCTGGTATTAGTTCTATTTTGGGTGGTATTAATTTTATGTGTACTGTTAAAAATTTACGTTCTAGTTCTGTTTCTCTCAATAATATGAGTTTATTTATTTGAACTATTTTTGTTACTGTTTTTTTATTGGTTTTGTCTTTACCTGTTTTAGCTGGTGCTATTACTATGTTGTTAATTGATCGTAATTTTAATGGTTCTTTTTTTGATCCTAGTTTTGGTGGTAATCCTTTGATTTATCAGCATTTGTTTTGGTTTTTTGGTCATCCAGAAGTTTATATTTTAATTTTACCTGCTTTCGGTATTATTAGTCAATGTACTTTGTATTTGACTGGTAAAAAAGAAGTTTTTGGTTATTTGGGTATGGTTTATGCTATTTTGAGTATTGGTTTAATTGGTTGTGTAGTTTGAGCTCATCACATGTATACTGTTGGTATAGATTTTGATTCTCGTGCTTATTTTACTGCTGCTACTATAGTGATTGCTGTTCCTACTGGTGTAAAAGTTTTTAGATGGTTAGCTACTTTTTTTGGTACTGTTATAGTTTATCAACCTTTATTATTTTGAGTTATAGGTTTTATTTTTTTATTTACTATTGGTGGTTTAACTGGTGTTATATTATCTAATTCTAGAATTGACATTATTTTACATGATACTTATTATGTAGTGTCTCATTTTCATTACGTTTTAAGTCTTGGTGCTGTTTTTGGTTTGTTTGCAGGTGTTACTTTGTGATGATCTTTTATTACTGGTTTTGTTTTGAATAAAATTTATATGTATTCTGTTTTTTTTTTATTTTTTATTGGAGTTAATATGACTTTTTTTCCTTTACATTTTGCTGGTTTACATGGTTTCCCACGAAAATATGTAGACTATCCAGATGTTTATTCTTTCTGAAATGTTTTATCTTCTTTTGGTTCTCTTATTAGTATTTTTTCTCTTTTTTTTTTTGTTTTTGTTTTATTAGAATCTTTCATTAGTTATCGTGTTTTAGTTGTTGATTACTTTAATGGTGTTAGACCTGAAAATGCTAATTTAGGTTATAATTTTTACCATAGTTTCCAAGATGGGGTTTATTTGAGAGTGCCTCATAATTAATTGTTTTTATTTTTTATTGGTATTTTTTTCCTTTTTTATAAATTTCGACGTTTTATTTTTGTTATTATTTCTTTTGAATTTTTAATAATGGGAGTTTTTTATTTGTTTTCTTTTTTTTTTGGTTTTTTTTCTTTTTTTTACTTTTTATGTTTTAGTGTTTTTTGTAGTCTTATAGGTGTTGTTTTAATAGTTTATTTTATTAAGTTCTATGGTTGTGATTATGTTTTTTTTTAAAATCACTTANTATCAAACCCCAATTGAGTGGTTAGCTTAAGTTTAAAGCACCGGATTTTTAATCCGGGGATTAATCTGCTTAAAACTGTTTTTATTTTGATTTGAAATCAAAATTTGGAWTTTTCCGCAGTTTTTGTCTTTATTTTTGATTTTTTTTTGTTGTTTTTTGTTTTTGTTTTTTGTTTTTGTTTTTTGTTTTGTTTTTGTTTTTTGTTCCTTTTTTTAAGTTTTCTTTCTTTTTTTTTGATTTTGGTTTTATTGTTTTTAAATTTAATTTTTATTTAAATAGTATTATTTTTTCTTTTGTTTTGATTTTGATTTCTGTTAGTGTTTTTTTTTATAGTCTTTATTATCTTAATATGGAAATTAATTTTTTTTATTATTTTTTTGTTTTGCTTGTTTTTATTTGTAGTATGTTTTTTTTGGTTTTTTGTGATAGTGTTTTTTTTGTTTTGCTTGGTTGAGATTTGTTAGGTATTTCTAGTTTTTTTTTAGTTCTTTTTTATAATAATTGAGATAGTTGTAGTGGTTCTATGAATACTGTTTTAACCAATCGTATGGGTGATTTTTTTATTTTTGTTTTTTTTTCTTTGTCTTTTTTTACTTTTTTTAATTTTTTTAGTTTTTCCTATTTTTGTTTTTATTCTTCTTTTTTTCTTATTTTGGCTGCTTTTACTAAGAGTGCTCAGTTTCCTTTTGGTGGTTGATTACCTAAGGCAATGAGTGCTCCTACTCCTGTTAGTTCTTTAGTACATAGTAGTACTCTTGTCACTGCTGGTATTGTTTTGATGATTAAATTTAATGTTATTATTATGAGTTCTTTTCTTTTAAAGTTGGTTCTTATTTCTGGTGTTTTTACTATGTTTTTTTCTAGTTTTTGTGCTTTGTATGAGAATGATTTAAAGAAGGTTGTTGCTCTTAGTACTTTGTCTCAAATGGGTCTTTCAATGGTTTCTTTTGGTTTTGGCTTAAGTTTTCTTTGTTATGTTCATTTATTAAGTCATGCTATTTTTAAGAGTTGTCTTTTCATACAGATTGGTTATTTGATTCATTGTTCTTTTGGTCAACAGGATGGTCGTGGTTATTCTTTTGGTAATTTGCCTTATTTTGTTCAGCTTCAGATTTTAATTACTCTTTTTTGTTTGTGTGGTTTGTTTTTTTTAAGTGGTTCTGTTAGTAAAGATTATATTCTTGTTTTTTTTTTTTCTAGTTATTTTATGTTGTTTTTTTCTTTTTTTTTTTTTATTTCTGTTTTTATTACTTTTTTATATAGTTATCGCATTTGAAGTAGTCTTTTTTTAACTTTTTTTAATTCTTTATATTATAGTTGTAGTAGTTTTTTATTTTTTTTTATTAGTATTCCTTTGGTTTTTTTTTCTTTGTTTTTTATTTGGTGATTGAATCTTAATTTTTTTAGAATTCCTGTTGTTTTTGTTTATATTGATTTTTATTTTTTTTTTTTTTTTATTTTATTGTTTTTTTTTTTTTATTTTATTGTTTTCAAGTTTTTGTCTTTTTCTGTTTATTGTTTTTTGATGGATTATTTTCCTATTTTATTTGCTCGTTTTTTTCATGATTTTAAGTTTTTTGATTTGTTTTTGAATAAGTTAAATCTTACTTTTTTTTCCTTTTTTTCTTTTTCTAGTTTTATTTCTATATTTTCTTATTTTAATAAGTTTAATTTTTTAGTTGTTTTCATTTTTCTTATTTTTGTTGTTTTTTAGATATCTAATTTATTTTTTTAGTTTTTTAAAGTTTTTTTTTTTATTGATTTTTTTTTTTTTTTATGATTTTTTTTTTTTGTTTTTTTCTTTTGCTTTTTGTTTTTTTTGTTTTAGTTTTTTTTGTTGGTCTGGTAATTTTTTTTTAATTGATTCTTATTTTTATGTTGCTGTTTGTTTTATGTCTGTTTTTATTTTTTCTTTGGTTTTGGTTTCTGAACGTCATCGTGTTATTGTTTTTTTTTCTAAGGTTCTTTTGGTTATTTCTTTTTTTTTTTTTTTTTCTTATAGTGTTTTTTATCTATATGTTTTTTTTGAACTTTCTATGGTTCCTATTATTATTTTAATTCTTGGTTATGGTTATCAGATTGAGAAGGTTAATTCTTTTTTTTATCTTGTGTTTTATGCTACTTTTTGTAGTGTTCCTTTTCTTTTTGTTTATTTTAGTTTGGATTTTTTTTTTGTTGTTCCTTATTTTGATTGTTTTATTTCTTGGGAGATGGTTTTTATTATTAGTTTGGCTTTTATAATGAAATTTCCTGTTTTTTTTTTACATCTTTGGTTGCCTAAAGCTCATGTTGAAGCTCCCACTTCTGCTAGTATTTTATTAGCTGGTTTGTTGTTGAAGTTTGGTACTGTTGGGTTTGTTCGTATTATAAAGAGTCTTAGTTATTGTCATATTAATTATTGATTTTTTTTTTCGGTTTTAGGTATGTTTATTTCTTGTTTTGTTTGTGTTTTTCAGAGTGATTTTAAGTCTTTAGCTGCTTATTCTTCTGTTGTTCATATGAATTTTTTGTTGTTTTTTCTTTTGTTTTTTGGTTTATATTCCAAAACTGGTAGTTTTTTAATAATGGTTTCTCACGGATACACTTCTTCTGTTATGTTTTATTTCATTGGTGAGTTTTATCGTTCTTTAGGTAGTCGAATGATTTATTTTTTGAACAGTTTTATGTCTTCTAGTTTTATTTTTTCTTTTTTAATTTCTTTGGTTTTTTTATCTAATTGTGGTATACCTCCTTCTATTTCTTTTTTTTCTGAGTTTTTTTCTTTTTCTGGTTTTTTTTCTTTGTTTTATAATGTTTTTTTTTTGGTTTTTTTTTATTTTTTTGTTTCTTTTTATTATTGTGTTTATATTATTGTTATTTCTTTTTTAGGTAAGAAGTTTTTTTTTTTTAAGAGTTGATTTTTTTTTTGGTCTCTTCCTTTAATTTTTTTTTGTTTTAATGTGTTTGGTTTTTTTTTATTTTTTTAATAGATTTAAGTTAAGTTAAACTATTAGTCTTCAAAACTAAAAATTTTATCTATAAGGTATTTAGTAGGAATTTTCTATATCCAATTGCGGTTTGGAAGTTTTTTTACCTTAACAAATTTTAGGCGAGTCTTCTAAACTTGTTTTGGGGTTTCCCGTTTGTTTTTTAAGTTTTTTCATAATTTCCATGTTTTGAGTTTTTCTTCTTATCCTTTTTTTATGTTTATTTCTTTAAGTTCTCTTTTTTCTTCTTTTGTTGTTTTTTTCAAGTTTGGTATTTTTTTTTTTCTTTTTTTTTCTTTTTTTTCTTTTTTATTTCTTATTTTTTGTTGGTTTAAGGATATTTGTATAGAGGGTCTTTGTGGTTATCATAATTTTTATGTTATAGATGGTTTTAAGTTTGGTTTTGTTTTGTTTATTTTTAGTGAATTTATATTTTTTTTTAGTGTTTTTTGGTTTTATTTTGATTCTGCTTTAGTTCCTGCTCACGAAATTGGTTGTGGTTGGGGATTTTTTGGTTTGGATAAGATTAATCCTTTTGGAGTTCCTCTTTTAAATACTGTTATTCTTCTTAGAAGTGGTGTTACTGTTACTTGGTCTCATTATTGTCTTTTGAATAATTTTTATTGTTTAGATGGTTTGATTTTAACTATTCTTCTTTCTTTTATTTTTATTTTGGTTCAGTTTTTTGAGTATAAGAGTTCTAGTTTTTCTATCTCTGATGGTGTTTATGGTAGTATTTTTTATTTTTCTACTGGTTTTCATGGTTTTCATGTTATTCTAGGTGCTGTTTTCCTCACTTACAATCTTTTTCGTTTTTTATTATATCATTTTAATTATTCTCATCATTTGGGTTATGAGTTTTCTATTTTGTATTGGCATTTTGTAGATGTTGTTTGGTTATTTTTATTTGTTTTTGTTTATTGGTGAGGTTATTAGGTTTTATTTTTACTTTTTGGATTTTTTTAATTTTTTTGATTTTTTTCTTTTTGTTTTTGTTTTGCAGTTTATTTTTTGTCAAAAAGATAGATTAATTAATGTTTTTTTTAATAAGTTTTTTTCTTTTTTAGTTGGTGTTTTTTCTTATAATTCTTCTTGTTTTATTAGATATATTTTTTCTTCTTTTATTTTTGTTTTTTTGTTGACTTGTTGTTTTGGAGGTTATTTTAGTTATTCTTTTTGTCCTTTGGGTATTATTGAGTTTACTTTTTTTTTTTCTTTTGTTTCTTGATTTTCTACTTTTTTGTTTTTGATTTCTAGTCAGAAATTTTCTGTTTATATGAAGAAGTCTGGTGATGGTTTTTTTAAGACTTTTTTTTTGTTATTTGTTGAGATTATTAGTGAGTTTAGTCGTCCTATTGCTTTAAGTGTTCGTTTGTTTGCTAATATTATAGTTGGTCATGTTATTAGTGCTTGTTTTTATGTTTTTTTTGAGTGTGTTTTTGGTTTTTCTTTTTTAATTGTTTTTGCTATTGTTTTTGAGTGTTTTGTTTTTATTTTGCAGAGTTATATTTTTTCTCGTTTAATTTACTTATATATTAACGAGTAGCTTTTTAGTTTATTTAAAATTTTTACTTGTGGTGTAAAAGAAATTTGAGCTTTGTAAGTTAGTTTAAGTAGAATTTTTGTTTTTGGTACAAATGGTTATCTTACATTGAGGATTATTTTAATTTAGAATATTTAGCTGTTAACTAAAAGGTTTATCTTCATAAGAGTTTAGTTTATATTTAAAATATTAAATTGTAAATTTAAAGTTTTTTGCTCTTGCAGTAATTAGTTTAATTAAAATATAACATTTGGATTGTTAAGTTTTTTTACTGATTTTTCTTTTATTTTTTTGTTATTATTGTTTTTCTTTTAAATTGTTTTATTTGTAATATTGTTTTTTGATGGAGTATTTTTTTTTTAATGACTCTTGTTTTTGTTTTTTTAAATTTTAATAATTCTTATTCTTCTATTAACTATTTTATTTTTCAGGAGTTTCTTGGTTTGCTTTTTGTTTTTTTTTCTTTTGGTATTCTTCAATTTTTTATTATTTTATTAAAAGTTGGTGTTTCTCCTTTTCATTTTTGGTGTTTAAATATTTTTAATGGTCTTAGAGGTTTTAATACTTTTTGATTTCTTACTTTTCAGAAGTTACCTTACTTTCCTGTTTTTTCTTTTATTTTTGATTATAGTTTTTTTTTTTTTCTTGTTTTTGGTATTATTTTTTGTTATTTTAATCTTTTTTTTTGTAAGTCTTTTAAGAGCATAGTTTTTATTTCTTCTGTTGAGTCTTTTAATTGGTTGTTAATTTCTCTTTTCTCTTCTTTGTTTTCTGGTTTTTTTTTGTTTCTTTACTATGTTTTTGTTATGTTTTTTTTGTTGGATTATAGTTCTACTAAAGGTTATGATTTTTATAATTGGGAATTGGTTTTTCTTTTTATAAATTTTCCTATGACTATTACTTTTTTTGTTAAAATTTTTTCTATTATTTTTTTTTTTAATATTAGTTCTTTTTATCTGTTGTTTGTTTTATTTTTAATGGTCTTTTCTGTTTTTGGTTTTGGTTTTTGGTTTTTTAATGTTGGTTTGAAATTTAGTTATTATGGTTTTTATAATTTTAGTTTTTTTTATTTTTTTTTTTTTCCTTTGATGTTTTTTTGTCTTTTTTAAAAGAGTTTTAGTTTATATAGAATTTATCACTTACAATGATGGGGTTTAAACTCTTACCAATTTAGTAAAATTTTATTATATTGCTTTGATATGGCAAAGTTCTTTTTGATTTGGTATTTTTTGTTTTGTTTTTAGTGGCTCTTTTTTCTTTTTTATTTGCTTTTTTTTTTTATTTATTTGTTTGTTTTGCTTCTTTTTTTGATTTTTATTTTTGTAAGTCTTCTTCTTTTGAGAGTGGTTTTATGAGTGTTGGTTTAATTCAGAATTCTTTTAGAATTCACTTTTTTGTTATTATAATCATGTTTGTTGTTTTTGATTTGGAGATTGTTATTTTTATTGGTATTCTTATTTCTGATTTAAATTCTTTTGTTTGTTTTTTTTTTTTGTTTTTTTTTTTGTTCTTGTTTTTTTATATGGAGTGGTATTATGGTAAGCTTGTTTGAAATTTTTAATATTAAAAAACTTTATTATAATTTAGTATATCTCGTTGTCGTTGAGAAGGTTTTAAGTTTTATCTTATTATTATATTTTTTTTTTTTCTTGTTTTTAGTATCAAAAACCGATTGGGGTTTTGATATATTATATATTATATATTATAAAAATAATATAAATATAATATATTTATTAATTATATTTATATATAAATAATTATATTTATATATATAAATAATTATATTTATATTATTTTTATTATGTATGTATATATATTTATGTTGATATTAATTAGTTAATATCATATCCTTTTTTTAAGATAATTGTTTGATGGAGATTTTATTAATTAGGTAGACTTGTTTAATTTAAGCTGGTAAACTTTGAACTTTCTTGAGTTTCAAAAGTTTCAGGAAAACAAGTCTACCTAATTAATGGTTTTATTTTAATTGAAATTATATGTCTATAAGTTCGATTAAAATAAAATTTTGTAGTATGATNNNNNNNNNNNNNNNNNNNNNNNNNNNNNNNNNNNNNN
>Bangladesh_Human_F10 - f3
GTCGTTTATTTTTCGATTTTTTTATTTATAATTTTGTTGGTTTTTTTTGTTGTTTTTTTTGTTATACAGAGTATTGCTTTTATTACTTTATATGAGCGTCATTTGTTGGGTCTTAGTCAATCTCGACTTGGTCCTACGAAGGTAGGTTTTTTTGGTGTTTTGCAGGCTATTGTAGATGGAGTTAAGCTTCTAAGTAAAGAGCAATTTTTACCTTATAATTCTTCTTATTTTTTTTTTTTATTTATTCCTTCTGTTTCTTTTTGTTTGATATATTTGGAGTGGTTTGTTCTTCCTTTTTTTTTTGATTTTTTTACTTTTAATTATTCTGTTTTGTTTTTTCTTTGTTTGGTTGGTTTTTCTGTTTATACTACTTTAATTTCTGGAATTGTTTCCAAATCTAAGTATTCTATAATTGGTTCTATTCGTGCTAGTAGTCAGAGTATTTCTTATGAGATTTCTTTTACTTTTTTTGTTTTTTGTGTTGTTCTTCATGTTGGTGTTTTTAGTTTTTTTAGTTTTTTTAGTTTTAGTATAGTTGTTCTTTTTTTTCCTTTTCTTATTATGATTATTGGTGAGCTTAATCGTGCTCCTTTTGATTTTTCTGAGGGTGAGAGTGAACTTGTTAGTGGTTATAATATTGAATATTCTAGTGTTGCTTTTGTTCTTTTGTTTTTGAGTGAGTATGGTGTGTTGATTTTTTTTTGTGTTCTTTTTTCTTTTTTGTTTTTTGGTGGTTCTGTTTTTATGTCTTTTGTTATTTTTTCTTTTTTGATTTTTATTCGTAGTTCTTTTCCTCGTTATCGTTATGATATGATGATAGGTTTTTTTTGATTTATTATGTTACCTATTTCTATGATTTTGTTTTTATTTTTTTGTTTGTTATTTTTTTAGGGATTTAGTTTATATTAAAATGTTTGTTTTGCGTACAAAAGAATTTTTTCTCTGAATTTTTTTTCTTAGTTTATAGATTTGATTATGGTCATTGTAATGATAAAATGGTGTTATATAATTTTTAATCACTTGAGTGGACAATGTTTTTCTATCCCGGCAATGTATTGCTTGTATAAACTCAGTACCAGAATAATCGGATAGACTGAGTAAGCTTATACCCTAAATGTGTTTTGGCCATGGTTTTTTTTTTAATTTTTTTACAACTGTTTAGTGCAATGTGCAGTTTTTTTTTGTTGTTTTATCTTGGTCAATAAGATTAGACAAATGACCTGGATTAGTACCCAGTTAATCTAAATTTAAAAGTTGCAGGAGTAAAGTAATATTTAAACTGTAATAATATTGGCGGATTTTTTAATTATCTTTGGAGGTTGAGCTGTAATTGAGAACCCTCATTATCAGCTTTGATTTTTGTCGCATGTATGATCGTTTATGTCCTTCTTAAAGAGGTGCATTAAAGATTATTTGGTGTTTAATCAATGATATCTATTAAAACAGATAAATACCTGGTATATATCAAAGTTTTCGTTTGACCTACAATATCTTATGTTTCGGATAAGGAGGAGAGATTCTTCTTTGAAGTTGTAAAAGACAGTAAATGCTTTTTAATGTAGCATTGAAGTATTTAGAGAAATCGTACAAATCATCCATCAATTGCCCACAGGGGAGTAAGTTGTAGTAAAGTAGGTGTAGGGGAATCTGTACCTAGTTTAAGTTGGTTATATTTTAATAATTTGGTTTTTTTCCAAGTGTTTTTTCCTTCTTTAATAAGTTAGTATATTTTAGTACATTGGGTTCATATCCTAAAGGAGAATTTTCACTTATTTTTTATTGTTTTTTTTATTTAATTTTTTCTTTTTTAAGGGGGTACTTTTAAGGTTTTTGGGAGTTATTAGTATAATAAGTATTTTTAATTGCAAATTAAAAGGTTAATAGCTTTTTTTATTCTTTTAAGTTTTTAAATGTTCCTGTTAGTTTTTCTTTATCTGTTTTTTGGAATTTTGGTAGTATTTTGGGTATGGTTCTTTTTTTTCAGATTTTTAGTGGTTTATTTTTATCTTTTTATTATGTTGCTGATGGTTTTAATTCTTTTTCTAGTGTTCAGTATATCATAAGTGATGTTAATTTTGGTTGGGTTTTTCGTATTTTACATTTTAACGGTGCTAGTTTATTTTTTTTTTTTTTGTATTTGCATTTTTTTAAGGGTCTTTTTTTTTGTAGTTATCGTTTGTCTGGTACTTGGATTATTGGTTTAACTATTTTTTTTTTTGTTATAATGGAGGCTTTTATAGGTTATGTTTTAGTTTGGGCTCAGATGAGTTTTTGAGCTTCTGTTGTTATTACTAGTCTTTTAAGTGTTATTCCTTACTTTGGTTTTTCTATTGTTTATTGGATTTGGAGTGGTTTTTCTGTTGTTAATTCTACTCTTAAGTTTTTTTTTGTTATTCATTTTTTAATGCCTTGATTGGTTTTTCTTTTAGTTTTTGTTCATTTGTTTTTTTTACATTCTACTGGTAGGACTTCTGTTTTATATTGTCATGGTGATTATGATAAAATTAGTTTTTTCCCTTATTATTTTTATAAAGATTCTTATAATTTGGTTGTTTTTTTTCTTTTTTTTATTTTTTCTTTTTTTTTTCCTTTTTTACTTGGTGATCCTGAAATGTTTGTTGAGTCTGATCCAATGGTTAGACCTGTACATATTGTTCCTGAGTGATATTTCTTATTTGCTTATGCTATTTTGCGTGCTATCCCTAATAAAGTTTTAGGTGTTTTTTTTCTTGTTTTTAGTATTTTTATTTTTTATTTTTATGTTTTTTTTAATAATTATTATAGTGTTCTTGATAATTTGAATTTTTTTTTAGTTGTTTTTTTTATTTTGGTTTCTGTTTTTTTAAGTTGATTAGGTCAGTGTCATGTTGAATATCCTTTCATTGGTTTGAGAGTTGTTTTTTCTTTTTTTTATTTTTTTTTTGCTTTTTTAATTGTTTTCTCTCGATTTTTAACTAAATTTATTTTTTCTTAGTAAACTTAGTATAATTTATTATATTGGATTTAGGATCCTGGGATTTTTGTTTACTTTTAATTATTTCCAAGGTTACATGATAGGTTTTTCTAATAATTATCTTTGTAGATACATGGATTGGTTTCATAATTTTAATTGTAGTTTATTATTCGGTGTTTTATTTTTTGTTTTTATAGTTATTGTTAATCTTTTTGTTAATTCTTATTATTTTAAGAGTCATAATATTGAATATCAATTTGGTGAGTTTTTATGTAGTTTGTTGCCTTTATTTATTTTGGTTTTTCAAATGTTTCCTTCTTTATCTTTGTTGTATTTTAGTGGTTTGTCTTATTTAGATAGTAGTTTAACTGTTAAAGTTGTTGGTCATCAATGGTATTGAAGTTATGATTATAGGGATATCGGTATTGAATTTGATTCTTATATGAAGTCTATTGATTCTTTATTGATTGGTGAGCCTCGTTTATTAGAAGTTGATAATCGTTGTGTCGTTCCTTGTGATACTAATATTCGATTTTGTATTACATCGGCTGATGTTATTCACTCTTGATCTCTTCCTTCTTTTTGTATTAAACTTGATGCTATGAGTGGTATTTTAAGTACTGTTACTTGTAGTTTTCCTATAGTTGGTGTTTTTTATGGTCAGTGTTCTGAGATTTGTGGTGCTAATCATAGTTTTATACCTATTTGTTTGGAGGTTTCTTTGTTGGAAAATTTTAAAGATTGATGTTATTTAATGTCTAGTTAATTTTGAGGTATTAGTATATTTTAGTATTATTCTTTTTCGAGGAGTCGGATTTATACCTTTATTGAATTAGCATAATTTAATGTATTTGTTTTAAGCGCAAAAGATTTTATTCAATTTTACTCTTTTAGTTTATAAAAAATATGACTTTGAAGCAGTTAAGAATCATAGAGTATATTTTTTTTTTATATATATATTAGTATTGCATACTATGTTAGGATATTTTCAAAGATTTTGATAAATAGAAGCAAAGTGTTTAAGGTGTAGTTTTTTTTTTTGTTACAAAAATAATTTTACTACTCTTAGTGTTGATACATCGAACTTTGTGATATCTGTTTTTAATTTTTATATTAGAAAATTATATATTGTTTTTTTTTTTTGTAGTTTTAATAATTTGAAGTTTTTTTGTTTTAAGTTTTATAACTTTACTACTTTTCTTTTYTTTTTTTTTTTTTAATTATAATTCTTTATAGTTTTTATTATCTAACAATTAGTAAATTAATAAATTATGTTTTTTTTTTTAATATAAATGAATTACTAATTATCTGGTCAAATGTTTATTAAAGACTTAGGATTTATATTAAATCTGTCTTCTGCCCTATGGTTTTTTTAAATGGCAGTCTTAGCGTGAGGACATTAAAGTAGCAAAATAATTTGTGCTTTTATTGGGTTCGAGTATGAATGAAGTTTTGGCTGGTGATATTTTTTTTTTTTTTTGAATTTAATATACATCTAAAAAGAGATGTTTATAATAAAACAAAGATAAGTCTTCGGAAATTTTATTTCTATTAAAAGTTTTTTTTTTTAGTAATTTATCTAGGGAAGATTATTATATAATTTTTTTTTACTATTTTTAATTTAAAAAATTACTCCGGAGTTAACAGAAAAACATGCCTTATGTAGTTCTTATATTTTGGTAAGTTTTACATCGATGTTGTATCTTTATTAGCTGAAGAGGAGAAATTTCAGTTTTTTAGACTGTTCTTCTTTTAATAAATAAAACGTGATATTAGTTTAATTCATCGTGAGATAGAATTGTTTATCTTGTTTATTATTTTTTTTTATCGGGATTAGTACGAAAGGAATTTCACTATAATTTTAAATTTTTTAATCTTTTTTTTAATTTTTTTTGTTTATTTTTTTCTTGTCTTAGTTTTCTTGTTTTTGATCCTTTAAAGAGTGCTTTTTTTTTAGTTCTTTCTTTAATTTTTTTGGTTTTTTTTATTTCTTTTGGTTTTTATGTTTGGTTTTCTTATTTTATTTGTTTGATTTTTTTGAGTGGTATTTTTGTTATTATTGTTTATTTTTCTAGTTTTTCTAAATATATTTATGTCAATGTTAATTTTTTTCTTGTCCTTTTTGTTTTCTTGTTTTTTTTTTTTTATTCTTTTTTTTTCTTTTTAGATCCTAGTTATCATAATTCTTTAAATTTTCTTTATTATGATTTGTTTTTTTCTTTTATTTTTTGGGTTGTTTTTTGTTTGTTTTTTTTTATAAATTTTGTTAGCTTTTTTCTTTGTTTTTCTGGTGCTCTTCGACTGTATTAATTTTGGTTTATTAGTATAATAAGTATATTTGATTTCCAATCAAATGGTCATTAAACTATGCTATTTTAGTTTATGTAAAATGTCTAATTTGTAATTAGAAGAATTTTTAGCAACTTTCTAGTTTTTGTTTTTTATAGTACTAATCACAAAGATATTGGTAGTATTTATTTAATTTTTGGTTTATGAGCTGGTATAGTTGGTTCTGCTCTTTCTATAATTATTCGTATCGAGTTAAGTAAGCCTGGTATGTTTATTGGAGATGGTCAATTATATAATTCTATTTTAACTGCTCATGCTATTTTGATAATTTTTTTTATGGTTATACCTAGGATGATTGGTGGTTTTGGTAATTGGATGGTTCCTTTAATATTAGGTGCACCTGATATGAGTTTTCCTCGATTAAATAATATTAGTTTTTGATTATTACCTGCTTCTATTTTTTTGGTTTTTTTGGCTTGTTTTGTTGATAATGGTTTAGGTACTAGTTGAACTATTTATCCCCCTTTATCTACTTCAGGACATCCTGGTTCTAGTGTTGATTTGGCTATTTTTAGTTTACATCTTTCTGGTATTAGTTCTATTTTGGGTGGTATTAATTTTATGTGTACTGTTAAAAATTTACGTTCTAGTTCTGTTTCTCTCAATAATATGAGTTTATTTATTTGAACTATTTTTGTTACTGTTTTTTTATTGGTTTTGTCTTTACCTGTTTTAGCTGGTGCTATTACTATGTTGTTAATTGATCGTAATTTTAATGGTTCTTTTTTTGATCCTAGTTTTGGTGGTAATCCTTTGATTTATCAGCATTTGTTTTGGTTTTTTGGTCATCCAGAAGTTTATATTTTAATTTTACCTGCTTTCGGTATTATTAGTCAATGTACTTTGTATTTGACTGGTAAAAAAGAAGTTTTTGGTTATTTGGGTATGGTTTATGCTATTTTGAGTATTGGTTTAATTGGTTGTGTAGTTTGAGCTCATCACATGTATACTGTTGGTATAGATTTTGACTCTCGTGCTTATTTTACTGCTGCTACTATAGTGATTGCTGTTCCTACTGGTGTAAAAGTTTTTAGATGGTTAGCTACTTTTTTTGGTACTGTTATAGTTTATCAACCTTTATTATTTTGAGTTATAGGTTTTATTTTTTTATTTACTATTGGTGGTTTAACTGGTGTTATATTATCTAATTCTAGAATTGACATTATTTTACATGATACTTATTATGTAGTGTCTCATTTTCATTACGTTTTAAGTCTTGGTGCTGTTTTTGGTTTGTTTGCAGGTGTTACTTTGTGATGATCTTTTATTACTGGTTTTGTTTTGAATAAAATTTATATGTATTCTGTTTTTTTTTTATTTTTTATTGGAGTTAATATGACTTTTTTTCCTTTACATTTTGCTGGTTTACATGGTTTCCCACGAAAATATGTAGACTATCCAGATGTTTATTCTTTCTGAAATGTTTTATCTTCTTTTGGTTCTCTTATTAGTATTTTTTCTCTTTTTTTTTTTGTTTTTGTTTTATTAGAATCTTTCATTAGTTATCGTGTTTTAGTTGTTGATTACTTTAATGGTGTTAGACCTGAAAATGCTAATTTAGGTTATAATTTTTACCATAGTTTCCAAGATGGGGTTTATTTGAGAGTGCCTCATAATTAATTGTTTTTATTTTTTATTGGTATTTTTTTCCTTTTTTATAAATTTCGACGTTTTATTTTTGTTATTATTTCTTTTGAATTTTTAATAATGGGAGTTTTTTATTTGTTTTCTTTTTTTTTTGGTTTTTTTTCTTTTTTTTACTTTTTATGTTTTAGTGTTTTTTGTAGTCTTATAGGTGTTGTTTTAATAGTTTATTTTATTAAGTTCTATGGTTGTGATTATGTTTTTTTTTAAAATCACTTNNTATCAAACCCCAATTGAGTGGTTAGCTTAAGTTTAAAGCACCGGATTTTTAATCCGGGGATTAATCTGCTTAAAACTGTTTTTATTTTGATTTGAAATCAAAATTTGGATTTTTCCGCAGTTTTTGTCTTTATTTTTGATTTTTTTTTGTTGTTTTTTGTTTTTGTTTTTTGTTTTTGTTTTTTGTTTTGTTTTTGTTTTTTGTTCCTTTTTTTAAGTTTTCTTTCTTTTTTTTTGATTTTGGTTTTATTGTTTTTAAATTTAATTTTTATTTAAATAGTATTATTTTTTCTTTTGTTTTGATTTTGATTTCTGTTAGTGTTTTTTTTTATAGTCTTTATTATCTTAATATGGAAATTAATTTTTTTTATTATTTTTTTGTTTTGCTTGTTTTTATTTGTAGTATGTTTTTTTTGGTTTTTTGTGATAGTGTTTTTTTTGTTTTGCTTGGTTGAGATTTGTTAGGTATTTCTAGTTTTTTTTTAGTTCTTTTTTATAATAATTGAGATAGTTGTAGTGGTTCTATGAATACTGTTTTAACCAATCGTATGGGTGATTTTTTTATTTTTGTTTTTTTTTCTTTGTCTTTTTTTACTTTTTTTAATTTTTTTAGTTTTTCCTATTTTTGTTTTTATTCTTCTTTTTTTCTTATTTTGGCTGCTTTTACTAAGAGTGCTCAGTTTCCTTTTGGTGGTTGATTACCTAAGGCAATGAGTGCTCCTACTCCTGTTAGTTCTTTAGTACATAGTAGTACTCTTGTCACTGCTGGTATTGTTTTGATGATTAAATTTAATGTTATTATTATGAGTTCTTTTCTTTTAAAGTTGGTTCTTATTTCTGGTGTTTTTACTATGTTTTTTTCTAGTTTTTGTGCTTTGTATGAGAATGATTTAAAGAAGGTTGTTGCTCTTAGTACTTTGTCTCAAATGGGTCTTTCAATGGTTTCTTTTGGTTTTGGCTTAAGTTTTCTTTGTTATGTTCATTTATTAAGTCATGCTATTTTTAAGAGTTGTCTTTTCATACAGATTGGTTATTTGATTCATTGTTCTTTTGGTCAACAGGATGGTCGTGGTTATTCTTTTGGTAATTTGCCTTATTTTGTTCAGCTTCAGATTTTAATTACTCTTTTTTGTTTGTGTGGTTTGTTTTTTTTAAGTGGTTCTGTTAGTAAAGATTATATTCTTGTTTTTTTTTTTTCTAGTTATTTTATGTTGTTTTTTTCTTTTTTTTTTTTTATTTCTGTTTTTATTACTTTTTTATATAGTTATCGCATTTGAAGTAGTCTTTTTTTAACTTTTTTTAATTCTTTATATTATAGTTGTAGTAGTTTTTTATTTTTTTTTATTAGTATTCCTTTGGTTTTTTTTTCTTTGTTTTTTATTTGGTGATTGAATCTTAATTTTTTTAGAATTCCTGTTGTTTTTGTTTATATTGATTTTTATTTTTTTTTTTTTTTTATTTTATTGTTTTTTTTTTTTTATTTTATTGTTTTCAAGTTTTTGTCTTTTTCTGTTTATTGTTTTTTGATGGATTATTTTCCTATTTTATTTGCTCGTTTTTTTCATGATTTTAAGTTTTTTGATTTGTTTTTGAATAAGTTAAATCTTACTTTTTTTTCCTTTTTTTCTTTTTCTAGTTTTATTTCTATATTTTCTTATTTTAATAAGTTTAATTTTTTAGTTGTTTTCATTTTTCTTATTTTTGTTGTTTTTTAGATATCTAATTTATTTTTTTAGTTTTTTAAAGTTTTTTTTTTTATTGATTTTTTTTTTTTTTTATGATTTTTTTTTTTTGTTTTTTTCTTTTGCTTTTTGTTTTTTTTGTTTTAGTTTTTTTTGTTGGTCTGGTAATTTTTTTTTAATTGATTCTTATTTTTATGTTGCTGTTTGTTTTATGTCTGTTTTTATTTTTTCTTTGGTTTTGGTTTCTGAACGTCATCGTGTTATTGTTTTTTTTTCTAAGGTTCTTTTGGTTATTTCTTTTTTTTTTTTTTTTTCTTATAGTGTTTTTTATCTATATGTTTTTTTTGAACTTTCTATGGTTCCTATTATTATTTTAATTCTTGGTTATGGTTATCAGATTGAGAAGGTTAATTCTTTTTTTTATCTTGTGTTTTATGCTACTTTTTGTAGTGTTCCTTTTCTTTTTGTTTATTTTAGTTTGGATTTTTTTTTTGTTGTTCCTTATTTTGATTGTTTTATTTCTTGGGAGATGGTTTTTATTATTAGTTTGGCTTTTATAATGAAATTTCCTGTTTTTTTTTTACATCTTTGGTTGCCTAAAGCTCATGTTGAAGCTCCCACTTCTGCTAGTATTTTATTAGCTGGTTTGTTGTTGAAGTTTGGTACTGTTGGGTTTGTTCGTATTATAAAGAGTCTTAGTTATTGTCATATTAATTATTGATTTTTTTTTTCGGTTTTAGGTATGTTTATTTCTTGTTTTGTTTGTGTTTTTCAGAGTGATTTTAAGTCTTTAGCTGCTTATTCTTCTGTTGTTCATATGAATTTTTTGTTGTTTTTTCTTTTGTTTTTTGGTTTATATTCCAAAACTGGTAGTTTTTTAATAATGGTTTCTCACGGATACACTTCTTCTGTTATGTTTTATTTCATTGGTGAGTTTTATCGTTCTTTAGGTAGTCGAATGATTTATTTTTTGAACAGTTTTATGTCTTCTAGTTTTATTTTTTCTTTTTTAATTTCTTTGGTTTTTTTATCTAATTGTGGTATACCTCCTTCTATTTCTTTTTTTTCTGAGTTTTTTTCTTTTTCTGGTTTTTTTTCTTTGTTTTATAATGTTTTTTTTTTGGTTTTTTTTTATTTTTTTGTTTCTTTTTATTATTGTGTTTATATTATTGTTATTTCTTTTTTAGGTAAGAAGTTTTTTTTTTTTAAGAGTTGATTTTTTTTTTGGTCTCTTCCTTTAATTTTTTTTTGTTTTAATGTGTTTGGTTTTTTTTTATTTTTTTAATAGATTTAAGTTAAGTTAAACTATTAGTCTTCAAAACTAAAAATTTTATCTATAAGGTATTTAGTAGGAATTTTCTATATCCAATTGCGGTTTGGAAGTTTTTTTACCTTAACAAATTTTAGGCGAGTCTTCTAAACTTGTTTTGGGGTTTCCCGTTTGTTTTTTAAGTTTTTTCATAATTTCCATGTTTTGAGTTTTTCTTCTTATCCTTTTTTTATGTTTATTTCTTTAAGTTCTCTTTTTTCTTCTTTTGTTGTTTTTTTCAAGTTTGGTATTTTTTTTTTTCTTTTTTTTTCTTTTTTTTCTTTTTTATTTCTTATTTTTTGTTGGTTTAAGGATATTTGTATAGAGGGTCTTTGTGGTTATCATAATTTTTATGTTATAGATGGTTTTAAGTTTGGTTTTGTTTTGTTTATTTTTAGTGAATTTATATTTTTTTTTAGTGTTTTTTGGTTTTATTTTGATTCTGCTTTAGTTCCTGCTCACGAAATTGGTTGTGGTTGGGGATTTTTTGGTTTGGATAAGATTAATCCTTTTGGAGTTCCTCTTTTAAATACTGTTATTCTTCTTAGAAGTGGTGTTACTGTTACTTGGTCTCATTATTGTCTTTTGAATAATTTTTATTGTTTAGATGGTTTGATTTTAACTATTCTTCTTTCTTTTATTTTTATTTTGGTTCAGTTTTTTGAGTATAAGAGTTCTAGTTTTTCTATCTCTGATGGTGTTTATGGTAGTATTTTTTATTTTTCTACTGGTTTTCATGGTTTTCATGTTATTCTAGGTGCTGTTTTCCTCACTTACAATCTTTTTCGTTTTTTATTATATCATTTTAATTATTCTCATCATTTGGGTTATGAGTTTTCTATTTTGTATTGGCATTTTGTAGATGTTGTTTGGTTATTTTTATTTGTTTTTGTTTATTGGTGAGGTTATTAGGTTTTATTTTTACTTTTTGGATTTTTTTAATTTTTTTGATTTTTTTCTTTTTGTTTTTGTTTTGCAGTTTATTTTTTGTCAAAAAGATAGATTAATTAATGTTTTTTTTAATAAGTTTTTTTCTTTTTTAGTTGGTGTTTTTTCTTATAATTCTTCTTGTTTTATTAGATATATTTTTTCTTCTTTTATTTTTGTTTTTTTGTTGACTTGTTGTTTTGGAGGTTATTTTAGTTATTCTTTTTGTCCTTTGGGTATTATTGAGTTTACTTTTTTTTTTTCTTTTGTTTCTTGATTTTCTACTTTTTTGTTTTTGATTTCTAGTCAGAAATTTTCTGTTTATATGAAGAAGTCTGGTGATGGTTTTTTTAAGACTTTTTTTTTGTTATTTGTTGAGATTATTAGTGAGTTTAGTCGTCCTATTGCTTTAAGTGTTCGTTTGTTTGCTAATATTATAGTTGGTCATGTTATTAGTGCTTGTTTTTATGTTTTTTTTGAGTGTGTTTTTGGTTTTTCTTTTTTAATTGTTTTTGCTATTGTTTTTGAGTGTTTTGTTTTTATTTTGCAGAGTTATATTTTTTCTCGTTTAATTTACTTATATATTAACGAGTAGCTTTTTAGTTTATTTAAAATTTTTACTTGTGGTGTAAAAGAAATTTGAGCTTTGTAAGTTAGTTTAAGTAGAATTTTTGTTTTTGGTACAAATGGTTATCTTACATTGAGGATTATTTTAATTTAGAATATTTAGCTGTTAACTAAAAGGTTTATCTTCATAAGAGTTTAGTTTATATTTAAAATATTAAATTGTAAATTTAAAGTTTTTTGCTCTTGCAGTAATTAGTTTAATTAAAATATAACATTTGGATTGTTAAGTTTTTTTACTGATTTTTCTTTTATTTTTTTGTTATTATTGTTTTTCTTTTAAATTGTTTTATTTGTAATATTGTTTTTTGATGGAGTATTTTTTTTTTAATGACTCTTGTTTTTGTTTTTTTAAATTTTAATAATTCTTATTCTTCTATTAACTATTTTATTTTTCAGGAGTTTCTTGGTTTGCTTTTTGTTTTTTTTTCTTTTGGTATTCTTCAATTTTTTATTATTTTATTAAAAGTTGGTGTTTCTCCTTTTCATTTTTGGTGTTTAAATATTTTTAATGGTCTTAGAGGTTTTAATACTTTTTGATTTCTTACTTTTCAGAAGTTACCTTACTTTCCTGTTTTTTCTTTTATTTTTGATTATAGTTTTTTTTTTTTTCTTGTTTTTGGTATTATTTTTTGTTATTTTAATCTTTTTTTTTGTAAGTCTTTTAAGAGCATAGTTTTTATTTCTTCTGTTGAGTCTTTTAATTGGTTGTTAATTTCTCTTTTCTCTTCTTTGTTTTCTGGTTTTTTTTTGTTTCTTTACTATGTTTTTGTTATGTTTTTTTTGTTGGATTATAGTTCTACTAAAGGTTATGATTTTTATAATTGGGAATTGGTTTTTCTTTTTATAAATTTTCCTATGACTATTACTTTTTTTGTTAAAATTTTTTCTATTATTTTTTTTTTTAATATTAGTTCTTTTTATCTGTTGTTTGTTTTATTTTTAATGGTCTTTTCTGTTTTTGGTTTTGGTTTTTGGTTTTTTAATGTTGGTTTGAAATTTAGTTATTATGGTTTTTATAATTTTAGTTTTTTTTATTTTTTTTTTTTTCCTTTGATGTTTTTTTGTCTTTTTTAAAAGAGTTTTAGTTTATATAGAATTTATCACTTACAATGATGGGGTTTAAACTCTTACCAATTTAGTAAAATTTTATTATATTGCTTTGATATGGCAAAGTTCTTTTTGATTTGGTATTTTTTGTTTTGTTTTTAGTGGCTCTTTTTTCTTTTTTATTTGCTTTTTTTTTTTATTTATTTGTTTGTTTTGCTTCTTTTTTTGATTTTTATTTTTGTAAGTCTTCTTCTTTTGAGAGTGGTTTTATGAGTGTTGGTTTAATTCAGAATTCTTTTAGAATTCACTTTTTTGTTATTATAATCATGTTTGTTGTTTTTGATTTGGAGATTGTTATTTTTATTGGTATTCTTATTTCTGATTTAAATTCTTTTGTTTGTTTTTTTTTTTTGTTTTTTTTTTTGTTCTTGTTTTTTTATATGGAGTGGTATTATGGTAAGCTTGTTTGAAATTTTTAATATTAAAAAACTTTATTATAATTTAGTATATCTCGTTGTCGTTGAGAAGGTTTTAAGTTTTATCTTATTATTATATTTTTTTTTTTTCTTGTTTTTAGTATCAAAAACCGATTGGGGTTTTGATATATTATATATTATATATTATAAAAATAATATAAATATAATATATTTATTAATTATATTTATATATAAATAATTATATTTATATATATAAATAATTATATTTATATTATTTTTATTATGTATGTATRTATATTTATGTTGATATTAATTAGTTAATATCATATCCTTTTTTTAAGATAATTGTTTGATGGAGATTTTATTAATTAGGTAGACTTGTTTAATTTAAGCTGGTAAACTTTGAACTTTCTTGNNNNNNNAAAGTTTCAGGAAAACAAGTCTACCTAATTAATGGTTTTATTTTAATTGAAATTATATGTCTATAAGTTCGATTAAAATAAAATTTTGTAGTATGATNNNNNNNNNNNNNNNNNNNNNNNNNNNNNNNNNNNNNN
>Bangladesh_Human_J102 - f1
TTCGTTTATTTTTCGATTTTTTTAGTGATGTTAATTTTGGTTTTTTTGGTTATTTTTTTTGTTATACAGAGTATTGCTTTTATTACTTTGTATGAGCGTCATCTTTTGGGTCTTAGTCAATCTCGTTTGGGTCCTACGAAGGTGGGTTTTTTTGGTGTTTTACAAGCTATTGTTGATGGTGTTAAGCTTCTTAGTAAGGAGCAATTTTTACCTTATAATTCTTCTTATTTTTTTTTTTTGTTTGTTCCTTTAGTTTCTTTTTGTTTGATATATTTAGAGTGATTTGTTTTGCCTTTTTTTTTTGATTTTTTTACTTTTAATTATTCTGTTTTGTTTTTTCTTTGTTTAGTTGGTTTTTCTGTTTATACTACTTTGATTTCTGGTATTGTTTCTAAGTCTAAGTATTCTATGATTGGTTCTATTCGAGCAAGTAGCCAGAGTATTTCTTATGAGATTTCTTTTACTTTTTTTGTTTTTTGTATTGTTTTACATATTGGTGTTTTTAGTTTTTTTAGTTTTTTTAGTTTTAGTATATTGGTTCTTTTTTTTCCTTTTTTGATTATGGTTATTGGTGAACTTAATCGTGCTCCTTTTGATTTTTCTGAAGGTGAGAGTGAACTTGTTAGTGGTTATAATGTTGAATATTCTAGTGTTTCTTTTGTTCTTTTGTTTCTCAGTGAATATGGTGTATTGATTTTTTTTTGTGTTTTGTTTTCTTTTTTGTTTTTTAATGGTTCTGTTTTGTTTTCTTTTTTTGTCTTTTCTTTGTTGATTTTTATTCGTAGTTCTTATCCTCGTTATCGTTATGACATAATAATAGGTTTTTTTTGATTTATTATATTACCTATTTCTATGATTCTTTTTTTGTTTTTTTGTTTGTTATTTTTTTAGGGATTTAGTTTAAATTAAAATTTTTGTTTTGCATACAAAAGGATTTAATCTCTGAGTTTTTTTTTTTGGTTTATAGATTTGATTATGGTCATTGTAATGATAAAATGGTGTTATATAATTTTTAATCACGTGAGTGGACAATGTATTTCTATCCCGGCAATGTATTGCTTGTATAAACTCAGTACCAGAATAATCGGATAGACTGAGTAAGCTTATACCCTAAATGTGTTTTAATCATGGTTTATTTTTTGATTTTTTTACAACTGTTTAGTGCAATGTGCAGTTTTTTTTTAATTTTTTGTCTTGGTTAATAAGATTAGATAAATGACCTGGATTAGTACCCAGTTAATCTAAATTTAAAAGTTGCAGGAGTAAAGTAATATTTAAACTGTAATAATATTGGCGGATTTTTTAGTTATCTTTGGAGGTTGAGCTGTAATTGAGAACCCTCATTATCAGCTTTGATTTTTGTCGCATGTATGATCGTTTATGTCCTTCTTAAAGAGGTGCATTAAAAATTATTTGGTGTTTAATCAATGATATTTATTAAAACAGATAAATACCTGGTATATATCAAAGTTTTCGTTTGACCTACAATATCTTATGTTTCGGATARGGAGGAGAGATATTTCCTTGAAGTTGTAAAAGACAGTAAATGCTTTTTAATGTAGTATTGAAGTACTTAGAGAAATCGTACAAATCATCCATCAATTGCCCACAGGGGAGTAAGTTGTAGTAAAGTAGGTGTAGGGGAATCTGTACCTAGTTTAARTTGGTTATATTTTAATAATTTGGTTTTTTTCCAAGTGTTTTTTCCTTCTTTAATAAGTTAGTATATTTTAGTACATTGGGTTCATATCCTAGAGGAGWTTTTTCACTTATTTTTTATTGTTTTTTTTATTTAATTTTTTCTTTTTTAAGGGNNNNNNNNNNNNNNNNNNNNNNNNNNTTAGTATAWKWAGTATTTTTAATTGCAAATTAAAAGGTTTTTAGCTTTTTATATCCTTTTAAGTTTTTAAATGTTCCTGTTAGTTTTTCTTTGTCTATTCTTTGAAATTTTGGTAGTATTCTAGGTATAGTTCTTTTTTTTCAGATTTTTAGTGGTCTTTTTTTAACTTTTTATTATATTGCTGATGGTTTAAATTCTTTTTCTAGTGTTGAGTATATTATAAGTGATGTTAATTTTGGTTGGATTTTTCGTATTTTGCATTTTAATGGTGCTAGTTTGTTTTTTTTTTTTTTATATCTTCATTTTTTTAAGGGTTTATTTTTTTGTAGTTATCGTTTGTCAGGTACTTGGATTGTTGGTCTTACTATTTTTTTTTTTGTTATGATAGAGGCTTTTATGGGTTATGTTTTGGTTTGGGCTCAGATAAGTTTTTGAGCTTCTGTTGTTATTACTAGTCTTTTGAGTGTTATTCCTTATTTTGGTTTTACTATTGTTTATTGGATTTGGAGTGGTTTTTCTGTTGTTAATTCAACTCTTAAGTTTTTTTTTGTTATTCATTTTTTAATGCCTTGATTAGTATTTTTATTGGTTTTTGTTCATTTGTTTTTTTTACATTCTACTGGTAGTACTTCTGTTTTGTATTGTCATGGTGATTATGATAAGGTTAGTTTTTATCCTTATTATTTTTACAAGGATTCTTATAATTTAGTTGTTTTTTTGCTTTTTTTTATTTTTTCTCTTTTTTTTCCTTTTKYTTTGGGTGACCCTGAGATGTTTGTTGAGTCAGATCCTATAGTTAGACCTGTTCATATTGTGCCTGAGTGGTACTTTTTATTTGCTTATGCTATTCTTCGTGCTATTCCTAACAAGGTTTTAGGTGTTTTTTTTCTTGTTTTTAGTATTTTTATTTTTTATTTTTATGTTTTTTTTAATAATTATTATAGTGTTTTAGATAATTTGAATTGTTTTTTGGTTACTATTTTTATTTTGGTTTCTGTTTTTTTGAGTTGGTTAGGTCAGTGTCATGTTGAATATCCTTTTGTTGATTTGAGTGTTATTTTTTCTTTTTTATATTTTTTTTTTGCTTTTTTAATTGTTTTTTCTCGATGTTTTACTAAATTTATTTATTCTTAGTAAACTTAGTATAATATAATATATTGGATTTAGGTTTCAAAGATTTTTGTTTACTTTTAATTATTTTCAAGGTTATATGATGGGGTTTTCTAATAATTATCTTTGTAGATATATAGATTGATTTCATAATTTTAATTGTAGTCTTTTGTTTGGTGTTTTGTTTTTTGTTTTTATAGTTATTGTTAATTTGTTTGTTAATTCTTATTATTTTAAGAGTCATAGTATTGAATATCAATTTGGTGAGTTTTTATGTAGTTTGCTGCCTTTATTTATTTTGGTTTTTCAAATGTTTCCTTCTTTATCTTTGTTGTATTTTAGTGGTTTGTCTTATATAGATAGTAGGTTAACTGTTAAAGTTGTTGGTCATCAATGGTATTGGAGTTATGATTATAGTGATGTTGGTATTGAGTTTGATTCTTATATAAAATCTATTGATTCTCTTTTGATTGGTGAACCTCGTTTATTGGAAGTTGATAATCGTTGTGTGGTTCCTTGTGATACTAATATTCGTTTTTGTATTACTTCTGCAGATGTTATTCATTCTTGGTCTTTGCCTTCTTTTTGTATTAAGCTTGATGCTATAAGAGGTATTTTAAGTACTGTTACTTGTAGTTTTCCTATAGTAGGTGTATTTTATGGTCAGTGTTCTGAAATTTGTGGTGCTAATCATAGTTTTATACCTATTTGTTTAGAGGTTAGTTTGTTGGAAAATTTTAAGGATTGATGTTATTTAATGTCTAGTTAGNTTAGAGGTATTAGTATATTTTAGTATTATTCTTTTTCGAGGAGTCGGATTTATACCTTTATTGAATTAGCATAATTTAATGTATTTGTTTTAAGCGCAAAAGATTTTATTCAATTTTACTCTTTTAGTTTATATAAAATATGACTTTGAAGCAGTTAAGAATTATAGAGTATATTTTTATGTTGAATATATGTTAGTATTGCATACTATGTTAGGATATTTTCAAAGTTTTTGATCAATAGAAATAGAGTGTTTAAATTGTAGTTTGTTTTTTTGTTACAAAAATAATTTTACTGCTTTTAGTGTTGAAACATCGAACTCTATGATATCTGTTTTATATTAACATATTAGAAAATTATATGTTATTATGTTTTTTTTTAGTTTTAATAATTTGAAGTTTTTTTGTTTTAAGTTTTATAACTTTACTACTTTTTATTTTTTCTTTTATTTTTGATTATAAGGCTTTATAATCTTTATTATCTAACAATTAGTAAATTAATAAATTATGTTTTTGTTTTCAATATAAATGAATTACTAATTATCCGATCAAATGTTTATTAAAGACTTAGGATTTATATTAAATCTGTCTTCTGCCCTATGGATTTTTTAAATGGCAGTCTTAGCGTGAGGACATTAAAGTAGCAAAATAATTTGTGCTTTTATTGGGTTCGAGTATGAATGAAGTTTTGGTTGGTGATATTTTTTTTTTTTTTTGAATTTAATATATATCTAAGAAAAGATATTTATAATAATACAAAGATAAGTCTTCGGAAATTTTATTTCTATTAAATATTTTTTGATTTAGTAATTTATCTAGGGAAGATTATTATATAATTTTTTTTTACTATTTTTAATAAAAAAAATTACTCCGGAGTTAACAGAAAAACATGCCTTATATAGTTCTTATATTTTGGTAAGTTTTACATCGATGTTGTATCTTTATTAGCTGAAGAGGAGAAATTTCAGTTTTTTAGACTGTTCTTCTTTTAATAAATAAAACGTGATATTAGTTTAATTCATCGTGAGATAGAATTGTTTATCTTGTTTATTATTTTTTTTTACCGGGATTAGTACGAAAGGAATTTCACTATAATTTTAAATTTTTTAATTTTTTTTTTAATTTTTTTTGTTTATTTTTTTCTTGTCTTAGTTTTCTTGTTTTTGATCCTTTGAAGAGTGCTTTTTTTTTAGTTCTTTCTTTAATTTTTTTGGTTTTTTTTATTTCTTTTGGTTTTTATGTTTGGTTTTCTTATTTTATTTGTTTGATTTTTTTAAGTGGTATTTTTGTTATTATTGTTTATTTTTCTAGTTTTTCTAAGTATGTTTATGTTAATATTAATTTTTTTCTTGTTTTTTTTGTTTTTTTATTCTTTTTTTTTTATTCTTTTTTTTTTTTTTTAGATTCTAGTTATTATAACTCTCTAAATTTTTTTTATTATGATTTGTTTTTTTCTTTTATTTTTTGGGTTGTTTTTTGTTTATTTTTTTTTATGAATTTTATTAGTTATTTTCTTTGTTTTTCTGGTGCTCTTCGATTATATTAATTTTGGTTTATTAGTATAATGAGTATTTTTGATTTCCAATCAAAGGGTAATTAAACTATGCTATTTTAGTTTATTTAAAATTTCTAACTTGTAATTAGAGGAATCTTTAGCAACTTTTTAGTTTTTGTATTTTATAGTACTAATCATAAGGATATTGGTAGTGTTTATTTAATTTTTGGTTTGTGGGCTGGTATAGTTGGTTCTGCTCTTTCTATGATTATTCGTATTGAATTGAGTAAACCTGGTATATTTATTGGAGATGGTCAGCTTTATAATTCTATTTTAACTGCTCATGCTATTTTAATAATTTTTTTTATGGTTATGCCTAGTATGATTGGTGGTTTTGGTAATTGAATAGTTCCTCTTATATTAGGTGCTCCTGATATGAGTTTTCCTCGTTTAAATAATATTAGTTTTTGATTGTTACCTGCGTCTATTTTTTTGGTTTTTTTGGCTTGTTTTGTTGATAATGGTTTAGGTACTAGTTGGACTATTTACCCTCCTTTATCTACCTCTGGTCATCCTGGTTCTAGTGTAGATTTGGCTATTTTTAGTTTGCACCTTTCTGGTATTAGTTCAATTTTAGGTGGTATTAATTTTATGTGTACTATTAAGAATTTGCGTTCTAGTTCTGTTTCTCTTAATAATATAAGTTTGTTTATTTGGACTATTTTTGTTACTGTTTTTTTATTGGTTTTATCTTTACCTGTTTTAGCTGGTGCTATTACTATATTATTGATTGATCGTAATTTTAATGGTTCTTTTTTTGATCCTAGTTTCGGTGGTAATCCTTTAATTTATCAACATTTGTTTTGGTTTTTTGGTCATCCGGAAGTTTATATTTTAATTTTACCTGCTTTTGGTATTATTAGTCAGTGTACTTTATATTTGACTGGTAAAAAAGAAGTTTTTGGTTATTTAGGAATGGTTTACGCTATTTTAAGTATTGGGTTAATTGGTTGTGTAGTTTGAGCTCATCATATGTATACTGTTGGAATGGATTTTGATTCTCGTGCTTATTTTACTGCTGCAACTATAGTAATTGCTGTCCCCACTGGTGTTAAGGTTTTTAGTTGGTTGGCTACTTTTTTTGGTACTGTTATGGTTTATCAGCCCTTGTTGTTTTGAGTTATAGGTTTTATTTTTTTATTTACTATTGGTGGTTTGACTGGTGTTATACTATCTAATTCTAGAATTGATATTATTTTACATGATACTTATTATGTAGTATCTCATTTTCATTATGTTTTGAGTCTAGGTGCTGTTTTTGGTTTGTTTGCAGGTATTACTTTGTGATGGTCTTTTATTACTGGTTTTGTTTTGAATAAGATTTATATATATTCTGTTTTTTTTTTGTTTTTTATTGGTGTTAATATAACTTTTTTTCCTTTGCATTTTGCTGGTTTACATGGTTTTCCACGAAAATATATAGATTATCCAGATGTTTATTCTTTTTGGAATGTTTTATCTTCTTTTGGTTCTCTTATTAGAATTTTTTCTCTTTTTTTTTTTGTTTTTGTTTTGTTAGAGTCTTTTATTAGTTATCGTGTTTTGGTTGTTGATTATTTCAATGGAGTTAGTCCTGAAAATACTAATCTTGGTTATAATTTTTATCATAGTTTCCAAGATGGAGTTTATTTGAGTGTACCTCATAAATAGTTGTTTTTATTTTTTATTGGTATTTTTTTTCTTTTTTATAAGTTTCGACGTTTTATTTTTGTAATTATTTCTTTTGAGTTTTTGATAATAGGTGTTTTCTACCTATTTTCTTTTTTTTTTGGTTTTTTTTCTTTTTTTTATTTTTTATGTTTTAGTGTTTTTTGTAGACTTATGGGTGTTGTTTTAATGGTTTATTTTATCAAGTTTTACGGTTGTGATTATGTTTTTTTTTAAAATCACTTNNNNNNNNNNNNNNNNCGAGTGGTTAGCTTAAGTTTAAAGCGTTGGATTTTTAATCCAATGATTTATCCACTTAAAACTGTATTTATTTTGATTTGAAATCAAAATTTGGATTTTTCCGCAGTTTTTGTCTTTATTTTTGATTTTTTTTTGTTGTTTTTTGTTTTTTTTTGTTATTTTTGTTTTTTGTTTTTTTTTTGTTATTTGTTCCTTTTTTTAAGTTTTCTTTTTTTTTTTTTGATTTTGGCTTTATTGTTTTTAAGTTTAATTTTTATCTAAATAGTATTGTTTTTTCTTTTGTTTTAATTTTAATTTCTGTTAGTGTTTTTTTTTATAGTTTGTATTATCTAAATATGGAAATTAATTTTTTTTATTATTTTTTTGTTTTGTTGGTTTTTATTTGTAGTATATTTTTTTTGGTTTTTTGTGATAGTGTTTTTTTTGTTTTACTTGGTTGGGATTTGTTGGGTATTTCTAGTTTTTTTTTAGTTCTTTTTTATAATAATTGAGATAGTTGTAGAGGTTCTATGAATACTGTTTTAACCAATCGTATGGGTGATTTTTTTATTTTTATTTTTTTTTCTTTGTCTTTTTTTACTTTTTTTAATTTTTTTAGTTTTTCTTATTTTTGTTTTTATTCTTCTTTTTTTCTTATTTTGGCTGCTTTTACTAAGAGTGCTCAGTTTCCTTTTGGTGGTTGGTTACCTAAGGCTATAAGTGCTCCCACTCCTGTTAGTTCTTTGGTTCATAGTAGTACTCTTGTTACTGCTGGTGTTATTCTTATAATTAAGTTTAATGTTTTGATTATAAGTTCTTTTTTGTTGAAGTTGATTTTGATTTCTGGTGTTTTTACTATGTTTTTTTCTAGTTTTTGTGCTTTGTATGAGAATGATTTGAAAAAGGTTATTGCTTTAAGTACTTTGTCTCAAATGGGTCTTTCTATAGTTTCTTTTGGTTTTGGTCTTGATTTTCTTTGTTATGTTCATTTATTGAGTCATGCTATTTTTAAAAGTTGTCTTTTTATACAGGTTGGTTATTTGATTCATTGTTCTTTTGGTCAGCAGGATGGTCGTGGTTATTCTTTTGGTAATTTGCCTTATTTTGTTCAGCTTCAGATTTTGATTACTCTTTTTTGTTTGTGTGGTTTGTTTTTTTTAAGTGGTTCTGTTAGTAAGGATTATATTCTTACTTTTTTTTTTTCTAATTTTTTTATGTTTTTTTTTTCTGTTTTTTTTTTTGTTTCTGTTTTTTTTACTTTTTTATACAGTTATCGTATTTGAAGTAGTTTTTTTTTAACTTTTTTTAATTCTGTTTATTATAGTTGTAGTAGTTTTTTGTTTTTTTTTATTAGTTTTCCTTTGGTTATTTTTTCTTTGTTTTTTATTTGGTGGTTGAGTTTGAATTTTTTTAGTATTCCTGTTGTTTTTGTTTATTTGGATTTTTATTTTTTTTTTTTTTTTGTTTTATTGTTTTTAAGTTTTTATTTTATTGTTTTTAAGTTTTTGTCTTTTTCTATTTATTGTTTTTTGATGGATTATTTTCCTATTCTTTTTACTCGTTTTTTTTTTGATTTGAAATTTGTTGATTTGTTTTTGAATAAGCTTAATTTTTCTTTTTTTTCTTTTTTTTCTTATTCTAGTTTTATTTCTATGTTTTCTTATTTTAATAAGTTTAATTTTTTAGTAGTTTTTATTTTTTTGATTTTTATTGTTTTTTAGTTACCTAATTTATTTTTTTAGTTTTTTAAAGTTTTTTTTTTTGTTGTTGTTTTTTTTTTTTTATGATTTTTTTTTTTTGTTTTTTTCTTTTTGTTTTTGTTTTTTTTGTTTTAGTGTTTTTTGTTGGTCTGGTAATTTTTTTTTAGTTGATTCTTATTTTTATGTTGCTGTTTGTTTTATGTCTGTTTTTATTTTTTCTTTGGTTTTGGTTTCTGAGCGTCATCGTGTTATTATTTTTTTTTCTAAGGTTCTTTTGATTATTTCTTTTTTTTTTTTCTTTTCTTATAGTATTTTTTATTTGTATGTTTTTTTTGAACTTTCTATAGTTCCTATTATTATTTTAATTCTTGGTTATGGTTATCAAATTGAGAAGGTTAATTCTTTTTTTTATCTTGTTTTTTATGCTGTTTTTTGTAGTGTACCTTTTCTTTTTGTTTATTTTAGTTTGGATTTTTTTTTTGTTGTTCCTTATTTTGATTGTTTTATTTCTTGGGAGATGGTTTTTATTATTAGTTTGGCTTTTATAATGAAGTTTCCTGTTTTTTTTTTACATCTTTGATTACCTAAGGCTCATGTAGAGGCTCCCACTTCTGCTAGTATTCTTTTAGCTGGTTTGTTGTTAAAGTTTGGTACTGTTGGTTTTGTTCGTATTATAAAGAGTCTTAGTTATTGTCATATTAATTATTGGTTCTTTTTTTCTATTTTAGGTATGTTTGTTTCTTGTTTTGTTTGTGTTTTTCAGAGTGATTTTAAGTCTTTGGCTGCTTATTCTTCTGTTGTTCATATGAATTTTTTATTGTTTTTTCTTTTGTTTTTTGGTTTATATTCTAAAACTGGTAGTTTTTTAATGATAGTAGCTCATGGTTACACTTCTTCTGTTATATTTTATTTTATTGGTGAGTTTTATCGTTCTTTAGGTAGTCGTATGATTTATTTTTTAAATAGTTTTATGTCTTCTAGTTTTATTTTTTCTTTTTTGATTTCTTTGGTTTTTTTATCTAATTGTGGGATACCTCCCTCTATTTCTTTTTTTTCTGAGTTTTTTTCTTTTTCTGGTTTTTTTTCTTTGTTTTATAATGTTTTTTTTTTGGTTTTTTTTTATTTTTTTGTTTCTTTTTATTATTGTGTTTATATTATTGTTATTTCTTTTTTAGGTAAGAAATTTTTTTTTTTTAAGAGTTGGTTTTTTTTTTGATCTCTTCCTTTGATTTTTTTTTGTTTTAATGTTTTTGGTTTTTTTTTATTTTTTTAATAGATTTAAGTTAAGTTAAACTATTAGTCTTCAAAACTAAAAATTTTATCTATAAGGTATTTAGTAGAAGTTTTCTATATCCAATTGCGGTTTGGGAGTTTTTTTACCTTAACAAATTTTAGGCGAGTCTTCTAAACTTGTTTTGGGTTTTCCCGTTTGTTTTTTAGATTTTTTCATAATTTTCATGTTTTAAGTTTTTCTACTTACCCTTTTTTTATGTTTATTTCTTTAAGTTCTCTTTTTTCTTCCTTTGTTGTTTTTTTTAAGTTTGGTATTGTTTCTTTTTTATTTTTTTCTTTTTTTTCTTTTTTGGTTCTTATTTTTTGTTGGTTTAAGGATATTTGTATGGAGGGTTTGTGTGGTTTTCATAATTTTTATGTTATGGATGGTTTTAAATTTGGTTTTGTTTTATTTATTTTTAGTGAGTTTATGTTTTTTTTTAGTGTTTTTTGGTTTTATTTTGATTCTGCTTTAGTACCTGCTCATGAGATTGGTTGTGGTTGGGGGTTTTTTGGTTTGGATAAAATTAATCCTTTTGGAGTTCCTTTGTTAAATACTATCATTTTACTTAGAAGTGGTGTTACTGTTACTTGATCTCATTATTGTCTTTTGAATAATTTTTATTGTTTAGATGGTTTGATTTTAACAATTGTTCTTTCTTTTGTTTTTATTTTGGTTCAGTTTTTTGAATATAAGAGTTCTAGTTTTTCTATTTCTGATGGTGTGTATGGGAGTATTTTTTATTTTTCTACTGGTTTTCATGGTTTTCATGTTATTTTAGGTGCTGTTTTTCTTACTTATAATCTTTTTCGTTTTTTGTTATATCATTTTAATTATTCTCACCATCTTGGTTATGAGTTTTCTATTTTATATTGGCATTTTGTGGATGTTGTTTGGTTGTTTTTATTTGTTTTTGTTTATTGATGGGGTTATTAGGTTTTATTTTTACTTTTTGGATTTTTTTAATTTTTTTGATTTTTTTATTTTTGTTTTTGTTTTACAGTTTATTTTTTGTCAGAAGGATAGTTTAATTAATGTTTTTTTTAATAAGTTTTTTTCTTTTTTAGTTGGTGTTTTTTCTTATAATTCTTCTTGTTTCATTAGTTATATTTTTTCTTCTTTTATTTTTGTTTTTTTGTTGACTTGTTGTTTTGGTGGTTATTTTAGTTATTCTTTTTGTCCTTTAGGTATTATTGAATTTACTTTTTTTTTTTCTTTTGTTTCTTGATTTTCTACTTTTTTGTTTTTGATTTCTAGTCAAAAATTTTCTGTTTATATAAAAAAGTCTGGTGACGGGTTTTTTAAAACTTTTTTTTTGTTGTTTGTTGAGATTATTAGTGAATTTAGTCGTCCTATTGCTTTGAGTGTTCGTTTGTTTGCTAATATTATGGTTGGTCATGTTATTAGTGCTTGTTTTTATGTTTTTTTTGAGTGTGTTTTTGGGTTTGCTTTTTTAATTGTTTTTGCTATTGTTTTTGAGTGTTTTGTTTTTATTTTGCAGAGTTATATTTTTTCTCGTTTAATTTATTTATATATTAATGAGTAGCTTTTTAGTTTATTTAAAATGTTTACTTGTGGTGTAAGAGAATTTTAGGCTTTGTAAGTTAGTTTAAGTAGAATTTTTGTTTTTGGTGCAAATGGTTATCTTACATTGAGGATTATTTTAATTTAGAATATTTAGCTGTTAACTAAAAGGTTTATCTTCATAAGAGTTTAGTTTATATTTAAAATATTAAATTGTAAATTTAAAGTTTTTTACTCTTGCAGTAATTAGTTTAATTAAAATATAGCATTTGGATTGCTAAGTTTTTTTACTGATTTTTTTTTTATTTTTTTGTGATTTTTGTTTTTTTTTTGAATTGTTTTATTTGTAATGTTGTTTTTTGATGGAGTATTTTTTTTTTAATGACTTTGGTGTTTGTTTTTTTGAATTTTAATAATTCTTATTCTTCTATTAATTATTTTATTTTTCAAGAGTTTCTTGGTTTACTTTTTGTTTTTTTTTCTTTTGGTATTTTTCAGTTTTTTATTATTTTGTTGAAGGTAGGTGTTTCTCCTTTTCATTTTTGGTGTTTGAATATTTTTAATGGTCTTAGTGGTTTTAGTACTTTTTGATTTCTTACTTTTCAAAAGTTGCCTTATTTTCCTGTTTTTTCTTTTATTTTTGATTATAGTTTTTTTTTTTTTCTTGTTTTTGGAATTGTTTTTTGTTATTTTAATCTTTTTTTTTGTAAGTCTTTTAAGAGTATGGTTTTTATTTCTTCTGTTGAATCTTTTAATTGGTTGCTGATTTCTTTGTTTTCTTCTCTTTTTTCTGGTTTTTTTTTGTTTTTATATTATGTTTTTATTATGTTTTTTTTGTTGGATTATAGTTCTTCTAAGGGTTATGATTTTTATAATTGGGAATTGGTTTTTTTGTTTATGAATTTTCCTATGACTATTACTTTTTTTATTAAAGTTTTTTCTATTATTTTTTTTTTTAATATTAGTTCTTTTTATTTGTTATTTGTTTTATTTTTAATGGTTTTTTCTGTTTTTGGTTTTGGGTTTTGGTTCTTTAATGTTGGTTTAAAATTTAGGTATTACGGTTTTTATAATTTTAGGTTTTTTTACTTTGTTTTTTTTCCTTTAATATTTTTTTGTCTTATTTTAAAGAGTTTTAGTTTATTTAGAATTTATCACTTACAATGATGGGGTTTAAACTCTTACCAATTTAGTAAAATTTTATTATATTGCTTTGATATGGCAAAGTTCTTTTTGATTTGGTATTTTTTGTTTTATTTTTAGTTGCTCTTTTTTCGTTTTTTTTTGGTTTTTTTTTTTATTTGTTTGTTTATTTTGTTTCTTTTTTTGATTTTTATTTTTGTAAGTCTTCTTCTTTTGAAAGAGGGTTTATGAGTGTTGGTTTAATTCAGAATTCTTTTAGTATTCATTTTTTTGTTATTATGATTATGTTTGTTGTTTTTGATTTGGAGATTGTTATTTTTATTGGTATTCTTATTTCGGATTTAAATTCTTTTATTTCTTTTTATTTTTTATTTTTTTTTTTGTTTCTTTTTTTTTATATGGAGTGATATTATGGTAAGCTTGTTTGAAATTTTTAATAGTAAAAAACTTTATTATAAATTAGTATATTTCATTGTCGTTGAAAAGGTTTGAAGTTTTAANTTATTATTATATTTTTTTTTTTTCTTGTTTTTAGTATCWANNNNNNNNNNNNNNTTTGATATATTATATATTATATATTATAAAAATAATATAAATATAATATATTTATTAATTATATTTATATATAAATAATTATATTTATATATATAAATAATTATATTTATATTATTTTTATTATGTATGTATGTATATTTATGTNNNNNNNNNNNNNNNNNNNNNNNNNNNNNNNNNNNNNNNNNNNNNNNNNNNTATATTTTATTAATTAGGTNNNNNNNNNNNNNNNNNNNNNNNNNNNNNNNNNNNNNNNNNNNNNNNNNNNNNNNNNNNNNNNNNNNNNNNNNNNNTTAATGATTTTATTTTAATTTAAATTATATGTANNNNNNTTCAATTAAAATAAAATTTTGNNNNNNNNNNNNNNNNNNNNNNNNNNNNNNNNNNNNNNNNNNNNNNN
>Bangladesh_Dog - f1
NTCGTTTATTTTTCGATTTTTTTAGTGATGTTAATTTTGGTTTTTTTGGTTATTTTTTTTGTTATACAGAGTATTGCTTTTATTACTTTATATGAGCGTCATCTTTTGGGTCTTAGTCAATCTCGTTTGGGTCCTACGAAGGTAGGTTTTTTTGGTGTTTTACAAGCTATTGTTGATGGTGTTAAGCTTCTTAGTAAGGAACAATTTTTACCTTATAATTCTTCTTATTTTTTTTTTTTGTTTGTTCCTTTAGTTTCTTTTTGTTTGATATATTTGGAGTGATTTGTTTTGCCTTTTTTTTTTGATTTTTTTACTTTTAATTATTCTGTTTTGTTTTTTCTTTGTTTAGTTGGTTTTTCTGTTTATACTACTTTGATTTCTGGTATTGTTTCTAAGTCTAAGTATTCTATGATTGGTTCTATTCGAGCAAGTAGCCAGAGTATTTCTTATGAGATTTCTTTTACTTTTTTTGTTTTTTGTATTGTTTTACATGTTGGTGTTTTTAGTTTTTTTAGTTTTTTTAGTTTTAGTATATTGGTTCTTTTTTTTCCTTTTTTGATTATGATTATTGGTGAACTTAATCGTGCTCCTTTTGATTTTTCTGAAGGTGAGAGTGAACTTGTTAGTGGTTATAATGTTGAATATTCTAGTGTTTCTTTTGTTCTTTTGTTTCTCAGTGAATATGGTGTATTGATTTTTTTTTGTGTTTTGTTTTCTTTTTTGTTTTTTAATGGTTCTGTTTTGTTTTCTTTTTTTGTTTTTTCTTTGTTGATTTTTATTCGTAGTTCTTATCCTCGTTATCGTTATGACATAATAATAGGTTTTTTTTGATTTATTATATTACCTATTTCTATGATTCTTTTTTTGTTTTTTTGTTTGTTATTTTTTTAGGGATTTAGTTTAAATTAAAATTTTTGTTTTGCATACAAAAGGATTTAATCTCTGAGTTTTTTTTTTTGGTTTATAGATTTGATTATGGTCATTGTAATGATAAAATGGTGTTATATAATTTTTAATCACGTGAGTGGACAATGTATTTCTATCCCGGCAATGTATTGCTTGTATAAACTCAGTACCAGAATAATCGGATAGACTGAGTAAGCTTATACCCTAAATGTGTTTTAATCATGGTTTATTTTTTGATTTTTTTACAACTGTTTAGTGCAATGTGCAGTTTTTTTTTRATTTTTTGTCTTGGTTAATAAGATTAGATAAATGACCTGGATTAGTACCCAGTTAATCTAAATTTAAAAGTTGCAGGAGTAAAGTAATATTTAAACTGTAATAATATTGGCGGATTTTTTAGTTATCTTTGGAGGTTGAGCTGTAATTGAGAACCCTCATTATCAGCTTTGATTTTTGTCGCATGTATGATCGTTTATGTCCTTCTTAAAGAGGTGCATTAAAAATTATTTGGTGTTTAATCAATGATATTTATTAAAACAGATAAATACCTGGTATATATCAAAGTTTTCGTTTGACCTACAATATCTTATGTTTCGGATANNNAGGAGAGATATTTCCTTGAAGTTGTAAAAGACAGTAAATGCTTTTTAATGTAGTATTGAAGTACTTAGAGAAGTCGTACAAATCATCCATCAATTGCCCACAGGGGAGTAAGTTGTAGTAAAGTAGGTGTAGGGGAATCTGTACCTAGTTTAAGTTGGTTATATTTTAATAATTTGGTTTTTTTCCAAGTGTTTTTTCCTTCTTTAATAAGTTAGTATATTTTAGTACATTGGGTTCATATCCTAGAGGAGNTTTTTCACTTATTTTTTATTGTTTTTTTTATTTAATTTTTTCTTTTTTAANNNNNNNNNNNNNNNNNNNNNNNNNNNNNNNNGTATAAGAAGTATTTTTAATTGCAAATTAAAAGGTTTTTAGCTTTTTATATCCTTTTAAGTTTTTAAATGTTCCTGTTAGTTTTTCTTTGTCTATTCTTTGAAATTTTGGTAGTATTCTAGGTATAGTTCTTTTTTTTCAGATTTTTAGTGGTCTTTTTTTAACTTTTTATTATATTGCTGATGGTTTAAATTCTTTTTCTAGTGTTGAGTATATTATAAGTGATGTTAATTTTGGTTGGATTTTTCGTATTTTGCATTTTAATGGTGCTAGTTTGTTTTTTTTTTTTTTATATCTTCATTTTTTTAAGGGTTTATTTTTTTGTAGTTATCGTTTGTCAGGTACTTGGATTGTTGGTCTTACTATTTTTTTTTTTGTTATGATAGAGGCTTTTATGGGTTATGTTTTGGTTTGGGCTCAGATAAGTTTTTGAGCTTCTGTTGTTATTACTAGTCTTTTGAGTGTTATTCCTTATTTTGGTTTTACTATTGTTTATTGGATTTGGAGTGGTTTTTCTGTTGTTAATTCAACTCTTAAGTTTTTTTTTGTTATTCATTTTTTAATGCCTTGATTAGTATTTTTATTGGTTTTTGTTCATTTGTTTTTTTTACATTCTACTGGTAGTACTTCTGTTTTGTATTGTCATGGTGATTATGATAAGGTTAGTTTTTATCCTTATTATTTTTACAAGGATTCTTATAATTTAGTTGTTTTTTTGCTTTTTTTTATTTTTTCTYTTTTTTTTCCTTTTKYTTTGGGTGACCCTGAGATGTTTGTTGAGTCAGATCCTATAGTTAGACCTGTTCATATTGTGCCTGAGTGGTACTTTTTATTTGCTTATGCTATTCTTCGTGCTATTCCTAACAAGGTTTTAGGTGTTTTTTTTCTTGTTTTTAGTATTTTTATTTTTTATTTTTATGTTTTTTTTAATAATTATTATAGTGTTTTAGATAATTTGAATTGTTTTTTGGTTACTATTTTTATTTTGGTTTCTATTTTTTTGAGTTGGTTAGGTCAGTGTCATGTTGAATATCCTTTTGTTGATTTGAGTGTTATTTTTTCTTTTTTATATTTTTTTTTTGCTTTTTTAATTGTTTTTTCTCGATGTTTTACTAAATTTATTTATTCTTAGTAAACTTAGTATAATATAATATATTGGATTTAGGTTTCAAAGATTTTTGTTTACTTTTAATTATTTTCAAGGTTATATGATGGGGTTTTCTAATAATTATCTTTGTAGATATATAGATTGATTTCATAATTTTAATTGTAGTCTTTTGTTTGGTGTTTTGTTTTTTGTTTTTATAGTTATTGTTAATTTGTTTGTTAATTCTCATTATTTTAAGAGTCATAGTATTGAATATCAATTTGGTGAGTTTTTATGTAGTTTGTTGCCTTTATTTATTTTGGTTTTTCAAATGTTTCCTTCTTTATCTTTGTTGTATTTTAGTGGTTTGTCTTATATAGATAGTAGGTTAACTGTTAAAGTTGTTGGTCATCAATGGTATTGGAGTTATGATTATAGTGATGTTGGTATTGAGTTTGATTCTTATATAAAATCTATTGATTCTCTTTTGATTGGTGAACCTCGTTTATTGGAAGTTGATAATCGTTGTGTGGTTCCTTGTGATACTAATATTCGTTTTTGTATTACTTCTGCAGATGTTATTCATTCTTGGTCTTTGCCTTCTTTCTGTATTAAGCTTGATGCTATAAGAGGTATTTTAAGTACTGTTACTTGTAGTTTTCCTATAGTAGGTGTATTTTATGGTCAGTGTTCTGAAATTTGTGGTGCTAATCATAGTTTTATACCTATTTGTTTAGAGGTTAGTTTGTTGGAAAATTTTAAGGATTGATGTTATTTAATGTCTAGTTAGTTTTGAGGTATTAGTATATTTTAGTATTATTCTTTTTCGAGGAGTCGGATTTATACCTTTATTGAATTAGCATAATTTAATGTATTTGTTTTAAGCGCAAAAGATTTTATTCAATTTTACTCTTTTAGTTTATATAAAATATGACTTTGAAGCAGTTAAGAATTATAGAGTATATTTTTATGTTGAATATATGTTAGTATTGCATACTATGTTAGGATATTTTCAAAGNTTTTGATTAATAGAAATAGAGTGTTTAAATTGTAGTTTGTTTTTTTGTTACAAAAATAATTTTACTGCTTTTAGTGTTGAAACATCGAACTCTATGATATCTGTTTTATATTAACATATTAGAAAATTATATGTTATTATGTTTTTTTTTAGTTTTAATAATTTGAAGTTTTTTTGTTTTAAGTTTTATAACTTTACTACTTTATTWTTTTTTTTTTATTTTTGATTATAAGGCTTTATAATCTTTATTATCTAACAATTAGTAAATTAATAAATTATGTTTTTGTTTTCAATATAAATGAATTACTAATTATCCGATCAAATGTTTATTAAAGACTTAGGATTTATATTAAATCTGTCTTCTGCCCTATGGATTTTTTAAATGGCAGTCTTAGCGTGAGGACATTAAAGTAGCAAAATAATTTGTGCTTTTATTGGGTTCGAGTATGAATGAAGTTTTGGTTGGTGATATTTTTTTTTTTTTTTGAATTTAATATATATCTAAGAAAAGATATTTATAATAATACAAAGATAAGTCTTCGGAAATTTTATTTCTATTAAATATTTTTTGATTTAGTAATTTATCTAGGGAAGATTATTATATAATTTTTTTTTACTATTTTTAATAAAAAAAATTACTCCGGAGTTAACAGAAAAACATGCCTTATATAGTTCTTATATTTTGGTAAGTTTTACATCGATGTTGTATCTTTATTAGCTGAAGAGGAGAAATTTCAGTTTTTTAGACTGTTCTTCTTTTAATAAATAAAACGTGATATTAGTTTAATTCATCGTGAGATAGAATTGTTTATCTTGTTTATTATTTTTTTTTACCGGGATTAGTACGAAAGGAATTTCACTATAATTTTAAATTTTTTAATTTTTTTTTTAATTTTTTTTGTTTATTTTTTTCTTGTCTTAGTTTTCTTGTTTTTGATCCTTTGAAGAGTGCTTTTTTTTTAGTTCTTTCTTTAATTTTTTTGGTTTTTTTTATTTCTTTTGGTTTTTATGTTTGGTTTTCTTATTTTATTTGTTTGATTTTTTTAAGTGGTATTTTTGTTATTATTGTTTATTTTTCTAGTTTTTCTAAGTATGTTTATGTCAATATTAATTTTTTTCTTGTTTTTTTTGTTTTTTTATTCTTTTTTTTTTATTCTTTTTTTTTTTTTTTAGATTCTAGTTATTATAACTCTCTAAATTTTTTTTATTATGATTTGTTTTTTTCTTTTATTTTTTGGGTTGTTTTTTGTTTATTTTTTTTTATGAGTTTTATTAGTTATTTTCTTTGTTTTTCTGGTGCTCTTCGATTATATTAATTTTGGTTTATTAGTATAATGAGTATTTTTGATTTCCAATCAAAGGGTAATTAAACTATGCTATTTTAGTTTATTTAAAATTTCTAACTTGTAATTAGAGGAATCTTTAGCAACTTTTTAGTTTTTGTATTTTATAGTACTAATCATAAGGATATTGGTAGTGTTTATTTAATTTTTGGTTTGTGGGCTGGTATAGTTGGTTCTGCTCTTTCTATGATTATTCGTATTGAATTGAGTAAACCTGGTATATTTATTGGAGATGGTCAGCTTTATAATTCTATTTTAACTGCTCATGCTATTTTAATAATTTTTTTTATGGTTATGCCTAGTATGATTGGTGGTTTTGGTAATTGGATAGTTCCTCTTATATTAGGTGCTCCTGATATGAGTTTTCCTCGTTTAAATAATATTAGTTTTTGATTGTTACCTGCGTCTATTTTTTTGGTTTTTTTGGCTTGTTTTGTTGATAATGGTTTAGGTACTAGTTGGACTATTTATCCTCCTTTATCTACCTCTGGTCATCCTGGTTCTAGTGTAGATTTGGCTATTTTTAGTTTGCACCTTTCTGGTATTAGTTCAATTTTAGGTGGTATTAATTTTATGTGTACTATTAAGAATTTGCGTTCTAGTTCTGTTTCTCTTAATAATATAAGTTTGTTTATTTGGACTATTTTTGTTACTGTTTTTTTATTGGTTTTATCTTTGCCTGTTTTAGCTGGTGCTATTACTATATTATTGATTGATCGTAATTTTAATGGTTCTTTTTTTGATCCTAGTTTCGGTGGTAATCCTTTAATTTATCAACATTTGTTTTGGTTTTTTGGTCATCCGGAAGTTTATATTTTAATTTTACCTGCTTTTGGTATTATTAGTCAGTGTACTTTATATTTGACTGGTAAAAAAGAAGTTTTTGGTTATTTAGGAATGGTTTACGCTATTTTAAGTATTGGGTTAATTGGTTGTGTAGTTTGAGCTCATCATATGTATACTGTTGGAATGGATTTTGATTCTCGTGCTTATTTTACTGCTGCAACTATAGTAATTGCTGTCCCTACTGGTGTTAAGGTTTTTAGTTGGTTGGCTACTTTTTTTGGTACTGTTATGGTTTATCAACCCTTGTTGTTTTGAGTTATAGGTTTTATTTTTTTATTTACTATTGGTGGTTTGACTGGTGTTATACTATCTAATTCTAGAATTGATATTATTTTACATGATACTTATTATGTAGTATCTCATTTTCACTATGTTTTGAGTCTAGGTGCTGTTTTTGGTTTGTTTGCAGGTATTACTTTGTGATGGTCTTTTATTACTGGTTTTGTTTTGAATAAGATTTATATATATTCTGTTTTTTTTTTGTTTTTTATTGGTGTTAATATAACTTTTTTTCCTTTGCATTTTGCTGGTTTACATGGTTTTCCACGAAAATATATAGATTATCCAGATGTTTATTCTTTTTGGAATGTTTTATCTTCTTTTGGTTCTCTTATTAGAATTTTTTCTCTTTTTTTTTTTGTTTTTGTTTTGTTAGAGTCTTTTATTAGTTATCGTGTTTTGGTTGTTGATTATTTCAATGGAGTTAGTCCTGAAAATACTAATCTTGGTTATAATTTTTATCATAGTTTCCAAGATGGAGTTTATTTGAGTGTACCTCATAAATAGTTGTTTTTATTTTTTATTGGTATTTTTTTTCTTTTTTATAAGTTTCGACGTTTTATTTTTGTAATTATTTCTTTTGAGTTTCTGATAATAGGTGTTTTCTACCTATTTTCTTTTTTTTTTGGTTTTTTTTCTTTTTTTTATTTTTTATGTTTTAGTGTTTTTTGTAGACTTATGGGTGTTGTTTTAATGGTTTATTTTATCAAGTTTTACGGTTGTGATTATGTTTTTTTTTAAAATCACTTANNNNNNNNNNNNNNNNGAGTGGTTAGCTTAAGTTTAAAGCGTTGGATTTTTAATCCAATGATTTATCCACTTAAAACTGTATTTATTTTGATTTGAAATCAAAATTTGGATTTTTCCGCAGTTTTTGTCTTTATTTTTGATTTTTTTTTGTTGTTTTTTGTTTTTTTTTGTTATTTTTGTTTTTTGTTTTTTTTTTGTTATTTGTTCCTTTTTTTAAGTTTTCTTTTTTTTTTTTTGATTTTGGCTTTATTGTTTTTAAGTTTAATTTTTATCTAAATAGTATTGTTTTTTCTTTTGTTTTAATTTTAATTTCTGTTAGTGTTTTTTTTTATAGTTTGTATTATTTAAATATGGAAATTAATTTTTTTTATTATTTTTTTGTTTTGTTGGTTTTTATTTGTAGTATATTTTTTTTGGTTTTTTGTGATAGTGTTTTTTTTGTTTTACTTGGTTGGGATTTGTTGGGTATTTCTAGTTTTTTTTTAGTTCTTTTTTATAATAATTGAGATAGTTGTAGAGGTTCTATGAATACTGTTTTAACTAATCGTGTGGGTGATTTTTTTATTTTTATTTTTTTTTCTTTGTCTTTTTTTACTTTTTTTAATTTTTTTAGTTTTTCTTATTTTTGTTTTTATTCTTCTTTTTTTCTTATTTTGGCTGCTTTTACTAAGAGTGCTCAGTTTCCTTTTGGTGGTTGGTTACCTAAGGCTATAAGTGCTCCTACTCCTGTTAGTTCTTTGGTTCATAGTAGTACTCTTGTTACTGCTGGTATTATTCTTATAATTAAGTTTAATGTTTTGATTATAAGTTCTTTTTTGTTGAAGTTGGTTTTGGTTTCTGGTGTTTTTACTATGTTTTTTTCTAGTTTTTGTGCTTTGTATGAGAATGATTTGAAAAAGGTTGTTGCTTTAAGTACTTTGTCTCAAATGGGTCTTTCTATAGTTTCTTTTGGTTTTGGTCTTGATTTTCTTTGTTATATTCATTTATTGAGTCATGCTATTTTTAAAAGTTGTCTTTTTATACAGGTTGGTTATTTGATTCATTGTTCTTTTGGTCAGCAGGATGGTCGTGGTTATTCTTTTGGTAATTTGCCTTATTTTGTTCAGCTTCAGATTTTGATTACTCTTTTTTGTTTGTGTGGTTTGTTTTTTTTAAGTGGTTCTGTTAGTAAGGATTATATTCTTACTTTTTTTTTTTCTAATTTTTTTATGTTTTTTTTTTCTKTTTTTTTTTTTGTTTCTGTTTTTTTTACTTTTTTATATAGTTATCGTATTTGAAGTAGTTTTTTTTTAACTTTTTTTAATTCTGTTTATTATAGTTGTAGTAGTTTTTTGTTTTTTTTTATTAGTTTTCCTTTGGTTATTTTTTCTTTGTTTTTTATTTGGTGGTTGAGTTTGAATTTTTTTAGTATTCCTGTTGTTTTTGTTTATTTGGATTTTTATTTTTTTTTTTTTTTTRTTTTATTGTTTTTAAGTTTTTATTTTATTGTTTTTAAGTTTTTGTCTTTTTCTATTTATTGTTTTTTGATGGATTATTTTCCTATTCTTTTTACTCGTTTTTTTTTTGATTTGAAATTTGTTGATTTGTTTTTAAATAAGCTTAATTTTTCTTTTTTTTCTTTTTTTTCTTATTCTAGTTTTATTTCTATGTTTTCTTATTTTAATAAGTTTAATTTTTTAGTAGTTTTTATTTTTTTGATTTTTATTGTTTTTTAGTTACCTAATTTATTTTTTTAGTTTTTTAAAGTTTTTTTTTTTGTTGTTKTTTTTTTTTTTTTATGATTTTTTTTTTTTGTTTTTTTCTTTTTGTTTTTGTTTTTTTTGTTTTAGTGTTTTTTGTTGGTCTGGTAATTTTTTTTTAGTTGATTCTTATTTTTATGTTGCTGTTTGTTTTATGTCTGTTTTTATTTTTTCTTTGGTTTTGGTTTCTGAGCGTCATCGTGTTATTATTTTTTTTTCTAAGGTTCTTTTGATTATTTCTTTTTTTTTTTTTTTTTCTTATAGTATTTTTTATTTGTATGTTTTTTTTGAACTTTCTATAGTTCCTATTATTATTTTAATTCTTGGTTATGGTTATCAAATTGAGAAGGTTAATTCTTTTTTTTATCTTGTTTTTTATGCTGTTTTTTGTAGTGTACCTTTTCTTTTTGTTTATTTTAGTTTGGATTTTTTTTTTGTCGTTCCTTATTTTGATTGTTTTATTTCTTGGGAGATGGTTTTTATTATTAGTTTGGCTTTTATAATGAAGTTTCCTGTTTTTTTTTTACATCTTTGATTACCTAAGGCTCATGTAGAGGCTCCCACTTCTGCTAGTATTCTTTTAGCTGGTTTGTTGTTAAAGTTTGGTACTGTTGGGTTTGTTCGTATTATAAAGAGTCTTAGTTATTGTCATATTAATTATTGGTTCTTTTTTTCTATTTTAGGTATGTTTGTTTCTTGTTTTGTTTGTGTTTTTCAGAGTGATTTTAAGTCTCTGGCTGCTTATTCTTCTGTTGTTCATATGAATTTTTTATTGTTTTTTCTTTTGTTTTTTGGTTTATATTCTAAAACTGGTAGTTTTTTAATGATAGTAGCTCATGGTTATACTTCTTCTGTTATATTTTATTTTATTGGTGAGTTTTATCGTTCTTTGGGTAGTCGTATGATTTATTTTTTAAATAGTTTTATGTCTTCTAGTTTTATTTTTTCTTTTTTGATTTCTTTGGTTTTTTTATCTAATTGTGGGATACCTCCCTCTATTTCTTTTTTTTCTGAGTTTTTTTCTTTTTCTGGTTTTTTTTCTTTGTTTTATAATGTTTTTTTTTTRGTTTTTTTTTATTTTTTTGTTTCTTTTTATTATTGTGTTTATATTATTGTTATTTCTTTTTTAGGTAAGAAATTTTTTTTTTTTAAGAGTTGGTTTTTTTTTTGATCTCTTCCTTTGATTTTTTTTTGTTTTAATGTTTTTGGTTTTTTTTTATTTTTTTAATAGATTTAAGTTAAGTTAAACTATTAGTCTTCAAAACTAAAAATTTTATCTATAAGGTATTTAGTAGAATTTTTCTATATCCAATTGCGGTTTGGGAGTTTTTTTACCTTAACAAATTTTAGGCGAGTCTTCTAAACTTGTTTTGGGTTTTCCCGTTTGTTTTTTAGATTTTTTCATAATTTTCATGTTTTAAGTTTTTCTACTTACCCTTTTTTTATGTTTATTTCTTTAAGTTCTCTTTTTTCTTCCTTTGTTGTTTTTTTTAAGTTTGGTATTGTTTCTTTTTTATTTTTTTCTTTTTTTTCTTTTTTGGTTCTTATTTTTTGTTGGTTTAAGGATATTTGTATGGAGGGTTTGTGTGGTTTTCATAATTTTTATGTTATGGATGGTTTTAAATTTGGTTTTGTTTTATTTATTTTTAGTGAGTTTATGTTTTTTTTTAGTGTTTTTTGGTTTTATTTTGATTCTGCTTTAGTACCTGCTCATGAGATTGGTTGTGGTTGGGGGTTTTTTGGTTTGGATAAAATTAATCCTTTTGGAGTTCCTTTGTTAAATACTATCATTTTACTTAGAAGTGGTGTTACTGTTACTTGGTCTCATTATTGTCTTTTGAATAATTTTTATTGTTTAGATGGTTTGATTTTAACAATTGTTCTTTCTTTTGTTTTTATTTTGGTTCAGTTTTTTGAATATAAGAGTTCTAGTTTTTCTATTTCTGATGGTGTTTATGGGAGCATTTTTTATTTTTCTACTGGTTTTCATGGTTTTCATGTTATTTTAGGTGCTGTTTTTCTTACTTATAATCTTTTTCGTTTTTTGTTATATCATTTTAATTATTCTCACCATCTTGGTTATGAGTTTTCTATTTTATATTGGCATTTTGTAGATGTTGTTTGGTTATTTTTATTTGTTTTTGTTTATTGATGGGGTTATTAGGTTTTATTTTTACTTTTTGGATTTTTTTAATTTTTTTGATTTTTTTATTTTTGTTTTTGTTTTACAGTTTATTTTTTGTCAGAAGGATAGTTTAATTAATGTTTTTTTTAATAAGTTTTTTTCTTTTTTAGTTGGTGTTTTTTCTTATAATTCTTCTTGTTTCATTAGTTATATTTTTTCTTCTTTTATTTTTGTTTTTTTGTTGACTTGTTGTTTTGGTGGTTATTTTAGTTATTCTTTTTGTCCTTTAGGTATTATTGAATTTACTTTTTTTTTTTCTTTTGTTTCTTGATTTTCTACTTTTTTGTTTTTGATTTCTAGTCAAAAATTTTCTGTTTATATAAAAAAGTCTGGTGACGGGTTTTTTAAGACTTTTTTTTTGTTGTTTGTTGAGATTATTAGTGAATTTAGTCGTCCTATTGCTTTGAGTGTTCGTTTGTTTGCTAATATTATGGTTGGTCATGTTATTAGTGCTTGTTTTTATGTTTTTTTTGAGTGTGTTTTTGGGTTTGCTTTTTTAATTGTTTTTGCTATTGTTTTTGAGTGTTTTGTTTTTATTTTGCAGAGTTATATTTTTTCTCGTTTAATTTATTTATATATTAATGAGTAGCTTTTTAGTTTATTTAAAATGTTTACTTGTGGTGTAAGAGAATTTTAGGCTTTGTAAGTTAGTTTAAGTAGAATTTTTGTTTTTGGTGCAAATGGTTATCTTACATTGAGGATTATTTTAATTTAGAATATTTAGCTGTTAACTAAAAGGTTTATCTTCATAAGAGTTTAGTTTATATTTAAAATATTAAATTGTAAATTTAAAGTTTTTTACTCTTGCAGTAATTAGTTTAATTAAAATATAGCATTTGGATTGCTAAGTTTTTTTACTGATTTTTTTTTTATTTTTTTGTAATTTTTGTTTTTTTTTTGAATTGTTTTATTTGTAATGTTGTTTTTTGATGGAGTATTTTTTTTTTAATGACTTTGGTGTTTGTTTTTTTGAATTTTAATAATTCTTATTCTTCTATTAATTATTTTATTTTTCAAGAGTTTCTTGGTTTACTTTTTGTTTTTTTTTCTTTTGGTATTTTTCAGTTTTTTATTATTTTGTTAAAGGTAGGTGTTTCTCCTTTTCATTTTTGGTGTTTGAATATTTTTAATGGTCTTAGTGGTTTTAGTACTTTTTGATTTCTTACTTTTCAAAAGTTGCCCTATTTTCCTGTTTTTTCTTTTATTTTTGATTATAGTTTTTTTTTTTTTCTTGTTTTCGGAATTGTTTTTTGTTATTTTAATCTTTTTTTTTGTAAGTCTTTTAAAAGTATGGTTTTTATTTCTTCTGTTGAATCTTTTAATTGGTTGCTGATTTCTTTGTTTTCTTCTCTTTTTTCTGGTTTTTTTTTGTTTTTATATTATGTTTTTGTTATGTTTTTTTTGTTGGATTATAGTTCTTCTAAGGGTTATGATTTTTATAATTGGGAATTAGTTTTTTTGTTTATGAATTTTCCTATGACTATTACTTTTTTTATTAAAGTTTTTTCTATTATTTTTTTTTTTAATATTAGTTCTTTTTATTTGTTATTTGTTTTATTTTTAATGGTTTTTTCTGTTTTTGGTTTTGGGTTTTGGTTTTTTAATGTTGGTTTAAAATTTAGGTATTATGGTTTTTATAATTTTAGGTTTTTTTATTTTGTTTTTTTTCCTTTAATGTTTTTTTGTTTTATTTTAAAGAGTTTTAGTTTATTTAGAATTTATCACTTACAATGATGGGGTTTAAACTCTTACCAATTTAGTAAAATTTTATTATATTGCTTTGATATGGCAAAGTTCTTTTTGATTTGGTATTTTTTGTTTTATTTTTAGTTGCTCTTTTTTCGTTTTTTTTTGGTTTTTTTTTTTATTTGTTTGTTTATTTTGTTTCTTTTTTTGATTTTTATTTTTGTAAGTCTTCTTCTTTTGAAAGAGGGTTTATGAGTGTTGGTTTAATTCAGAATTCTTTTAGTATTCATTTTTTTGTTATTATGATTATGTTTGTTGTTTTTGATTTGGAGATTGTTATTTTTATTGGTGTTCTTATTTCGGATTTAAATTCTTTTATTTCTTTTTATTTTTTATTTTTTTTTTTGTTTCTTTTTTTTTATATGGAATGATATTATGGTAAGCTTGTTTGAAATTTTTAATAGTAAAAAACTTTATTATAAATTAGTATATTTCATTGTCGTTGAAAAGGTTTGAAGTTTTATCTTATTATTATATTTTTTTTTTTTCTTGTTTTTAGTATCAANNNNNNNNNNNNNNNTTGATATATTATATATTATATATTATAAAAATAATATAAATATAATATATTTATTAATTATATTTATATATAAATAATTATATTTATATATATAAATAATTATATTTATATTATTTTTATTATGTATGTATGTATATTTATGTNNNNNNNNNNNNNNNNNNNNNNNNNNNNNNNNNNNNNNNNNNNNNNNNNNNNNNATTTTATTAATTTTGTAGACTTGTTTCATTTAAGCTGNNNNNNNNNNNNNNNNNNNNNNNNNNNNNNNNNNNNNNNNNNNNNNNNNNNNNNATTAATGATTTTATTTTAATTTAAATTATATGTATATAANTTCAATTAAAATAAAATTTTGNNNNNNNNNNNNNNNNNNNNNNNNNNNNNNNNNNNNNNNNNNNNNNN
>Bangladesh_Dog - f2
GTCGTTTATTTTTCGATTTTTTTAGTGATGTTAATTTTGGTTTTTTTGGTTATTTTTTTTGTTATACAGAGTATTGCTTTTATTACTTTATATGAGCGTCATCTTTTGGGTCTTAGCCAATCTCGTTTGGGTCCTACGAAGGTGGGTTTTTTTGGTGTTTTACAAGCTATTGTTGATGGTGTTAAGCTTCTTAGTAAGGAACAATTTTTACCTTATAATTCTTCTTATTTTTTTTTTTTGTTTGTTCCTTTAGTTTCTTTTTGTTTGATATATTTGGAGTGATTTGTTTTGCCTTTTTTTTTTGATTTTTTTACTTTTAATTATTCTGTTTTGTTTTTTCTTTGTTTAGTTGGTTTTTCTGTTTATACTACTTTGATTTCTGGTATTGTTTCTAAGTCTAAGTATTCTATGATTGGTTCTATTCGAGCAAGTAGCCAGAGTATTTCTTATGAGATTTCTTTTACTTTTTTTGTTTTTTGTATTGTTTTACATGTTGGTGTTTTTAGTTTTTTTAGTTTTTTTAGTTTTAGTATATTGGTTCTTTTTTTTCCTTTTTTGATTATGATTATTGGTGAACTTAATCGTGCTCCTTTTGATTTTTCTGAAGGTGAGAGTGAACTTGTCAGTGGTTATAATGTTGAATATTCTAGTGTTTCTTTTGTTTTGCTTTTTCTCAGTGAATATGGTGTATTGATTTTTTTTTGTGTTTTGTTTTCTTTTTTGTTTTTTAATGGTTCTGTTTTGTTTTCTTTTTTTGTCTTTTCTTTGTTGATTTTTATTCGTAGTTCTTATCCTCGTTATCGTTATGACATAATAATAGGTTTTTTTTGATTTATTATATTACCTATTTCTATGATTCTTTTTTTGTTTTTTTGTTTGTTATTTTTTTAGGGATTTAGTTTAAATTAAAATTTTTGTTTTGCATACAAAGGATTTTAATCTCTGAGTTTTTTTTTTTGGTTTATAGATTTGATTATGGTCATTGTAATGATAAAATGGTGTTATATAATTTTTAATCACGTGAGTGGACAATGTATTTCTATCCCGGCAATGTATTGCTTGTATAAACTCAGTACCAGAATAATCGGATAGACTGAGTAAGCTTATACCCTAAATGTGTTTTAATCATGGTTTATTTTTTGATTTTTTTACAACTGTTTAGTGCAATGTGCAGTTTTTTTTTRATTTTTTGTCTTGGTTAATAAGATTAGATAAATGACCTGGATTAGTACCCAGTTAATCTAAATTTAAAAGTTGCAGGAGTAAAGTAATATTTAAACTGTAATAATATTGGCGGATTTTTTAGTTATCTTTGGAGGTTGAGCTGTAATTGAGAACCCTCATTATCAGCTTTGATTTTTGTCGCATGTATGATCGTTTATGTCCTTCTTAAAGAGGTGCATTAAAAATTATTTGGTGTTTAATCAATGATATTTATTAAAACAGATAAATACCTGGTATATATCAAAGTTTTCGTTTGACCTACAATATCTTATGTTTCGAATAAGGAGGAGAGATATTTCCTTGAAGTTGTAAAAGACAGTAAATGCTTTTTAATGTAGTATTGAAGTACTTAGAGAAATCGTACAAATCATCCATCAATTGCCCACAGGGGAGTAAGTTGTAGTAAAGTAGGTGTAGGGGAATCTGTACCTAGTTTAAATNNNNNNNNNNNNNNNNNNNNNNNNNNNNNNNNNNNNNNNNNNNNNNNNNAAATAAGTTAGTATATTTTAGTACATTGGGTTCATATCCTAGAGGAGNTTTTTCACTTATTTTTTATTGTTTTTTTTATTTAATTTTTTCTTTTTTANNNNNNNNNNNNNNNNNNNNNNNNNNNNNNTTAGTATAAGAAGTATTTTTAATTGCAAATTAAAAGGTTTTTAGCTTTTTATATCCTTTTAAGTTTTTAAATGTTCCTGTTAGTTTTTCTTTGTCTATTCTTTGAAATTTTGGTAGTATTCTAGGTATAGTTCTTTTTTTTCAGATTTTTAGTGGTCTTTTTTTAACTTTTTATTATATTGCTGATGGTTTAAATTCTTTTTCTAGTGTTGAGTATATTATAAGTGATGTTAATTTTGGTTGGATTTTTCGTATTTTGCATTTTAATGGTGCTAGTTTGTTTTTTTTTTTTTTATATCTTCATTTTTTTAAGGGTTTATTTTTTTGTAGTTATCGTTTGTCAGGTACTTGGATTGTTGGTCTTACTATTTTTTTTTTTGTTATGATAGAGGCTTTTATGGGTTATGTTTTGGTTTGGGCTCAGATAAGTTTTTGAGCTTCTGTTGTTATTACTAGTCTTTTGAGTGTTATTCCTTATTTTGGTTTTACTATTGTTTATTGGATTTGGAGTGGTTTTTCTGTTGTTAATTCAACTCTTAAGTTTTTTTTTGTTATTCATTTTTTAATGCCTTGATTAGTATTTTTATTGGTTTTTGTTCATTTGTTTTTTTTACATTCTACTGGTAGTACTTCTGTTTTGTATTGTCATGGTGATTATGATAAGGTTAGTTTTTATCCTTATTATTTTTACAAGGATTCTTATAATTTAGTTGTTTTTTTGCTTTTTTTTATTTTTTCTYTTTTTTTTCCTTTTKYTTTGGGTGACCCTGAGATGTTTGTTGAGTCAGATCCTATAGTTAGACCTGTTCATATTGTGCCTGAGTGGTACTTTTTATTTGCTTATGCTATTCTTCGTGCTATTCCTAACAAGGTTTTAGGTGTTTTTTTTCTTGTTTTTAGTATTTTTATTTTTTATTTTTATGTTTTTTTTAATAATTATTATAGTGTTTTAGATAATTTGAATTGTTTTTTGGTTACTATTTTTATTTTGGTTTCTATTTTTTTGAGTTGGTTAGGTCAGTGTCATGTTGAATATCCTTTTGTTGATTTGAGTGTTATTTTTTCTTTTTTATATTTTTTTTTTGCTTTTTTAATTGTTTTTTCTCGATGTTTTACTAAATTTATTTATTCTTAGTAAACTTAGTATAATATAATATATTGGATTTAGGTTTCAAAGATTTTTGTTTACTTTTAATTATTTTCAAGGTTATATGATGGGGTTTTCTAATAATTATCTTTGTAGATATATAGATTGATTTCATAATTTTAATTGTAGTCTTTTGTTTGGTGTTTTGTTTTTTGTTTTTATAGTTATTGTTAATTTGTTTGTTAATTCTTATTATTTTAAGAGTCATAGTATTGAATATCAATTTGGTGAGTTTTTATGTAGTTTGTTGCCTTTATTTATTTTGGTTTTTCAAATGTTTCCTTCTTTATCTTTGTTGTATTTTAGTGGTTTGTCTTATATAGATAGTAGGTTAACTGTTAAAGTTGTTGGTCATCAATGGTATTGGAGTTATGATTATAGTGATGTTGGTATTGAGTTTGATTCTTATATAAAATCTATTGATTCTCTTTTGATTGGTGAACCTCGTTTATTGGAAGTTGATAATCGTTGTGTGGTTCCTTGTGATACTAATATTCGTTTTTGTATTACTTCTGCAGATGTTATCCATTCTTGATCTTTGCCTTCTTTCTGTATTAAGCTTGATGCTATAAGAGGTATTTTAAGTACTGTTACTTGTAGTTTTCCTATAGTAGGTGTATTTTATGGTCAGTGTTCTGAAATTTGTGGTGCTAATCATAGTTTTATACCTATTTGCTTAGAGGTTAGTTTGTTGGAAAATTTTAAGGATTGATGTTATTTAATGTCTAGTTAGNTTTGAGGTATTAGTATATTTTAGTATTATTCTTTTTCGAGGAGTCGGATTTATACCTTTATTGAATTAGCATAATTTAATGTATTTGTTTTAAGCGCAAAAGATTTTATTCAATTTTACTCTTTTAGTTTATATAAAATATGACTTTGAAGCAGTTAAGAATTATAGAGTATATTTTTWTKTTRWATATATGTTAGTATTGCATACTATGTTAGGATATTTTCAAAGTTTTTGATTAATAGAAATAGAGTGTTTAAATTGTAGTTTGTTTTTTTGTTACAAAAATAATTTTACTGCTTTTAGTGTTGAAACATCGAACTCTATGATATCTGTTTTATATTAACATATTAGAAAATTATATGTTATTATGTTTTTTTTTAGTTTTAATAATTTGAAGTTTTTTTGTTTTAAGTTTTATAACTTTACTACTTTTTWTTTTTTYTTTTWTTTTTGATTATAAGGCTTTATAATCTTTATTATCTAACAATTAGTAAATTAATAAATTATGTTTTTGTTTTCAATATAAATGAATTACTAATTATCCGATCAAATGTTTATTAAAGACTTAGGATTTATATTAAATCTGTCTTCTGCCCTATGGATTTTTTAAATGGCAGTCTTAGCGTGAGGACATTAAAGTAGCAAAATAATTTGTGCTTTTATTGGGTTCGAGTATGAATGAAGTTTTGGTTGGTGATATTTTTTTTTTTTTTTGAATTTAATATATATCTAAGAAAAGATATTTATAATAATACAAAGATAAGTCTTCGGAAATTTTATTTCTATTAAAWATTTTTTGATTTAGTAATTTATCTAGGGAAGATTATTATATAATTTTTTTTTACTATTTTTAATAAAAAAAATTACTCCGGAGTTAACAGAAAAACATGCCTTATATAGTTCTTATATTTTGGTAAGTTTTACATCGATGTTGTATCTTTATTAGCTGAAGAGGAGAAATTTCAGTTTTTTAGACTGTTCTTCTTTTAATAAATAAAACGTGATATTAGTTTAATTCATCGTGAGATAGAATTGTTTATCTTGTTTATTATTTTTTTTTACCGGGATTAGTACGAAAGGAATTTCACTATAATTTTAAATTTTTTAATTTTTTTTTTAATTTTTTTTGTTTATTTTTTTCTTGTCTTAGTTTTCTTGTTTTTGATCCTTTGAAGAGTGCTTTTTTTTTAGTTCTTTCTTTAATTTTTTTGGTTTTTTTTATTTCTTTTGGTTTTTATGTTTGGTTTTCTTATTTTATTTGTTTGATTTTTTTAAGTGGTATTTTTGTTATTATTGTTTATTTTTCTAGTTTTTCTAAGTATGTTTATGTTAATATTAATTTTTTTCTTGTTTTTTTTGTTTTTTTATTCTTTTTTTTTTATTCTTTTTTTTTTTTTTTAGATTCTAGTTATTATAATTCTTTAAATTTTTTTTATTATGATTTGTTTTTTTCTTTTATTTTTTGGGTTGTTTTTTGTTTATTTTTTTTTATGAATTTTATTAGTTATTTTCTTTGTTTTTCTGGTGCTCTTCGATTATATTAATTTTGGTTTATTAGTATAATGAGTATTTTTGATTTCCAATCAAAGGGTAATTAAACTATGCTATTTTAGTTTATTTAAAATTTCTAACTTGTAATTAGAGGAATCTTTAGCAACTTTTTAGTTTTTGTATTTTATAGTACTAATCATAAGGATATTGGTAGTGTTTATTTAATTTTTGGTTTGTGGGCTGGTATAGTTGGTTCTGCTCTTTCTATGATTATTCGTATTGAATTGAGTAAACCTGGTATATTTATTGGAGATGGTCAGCTTTATAATTCTATTTTAACTGCTCATGCTATTTTAATAATTTTTTTTATGGTTATGCCTAGTATGATTGGTGGTTTTGGTAATTGGATAGTTCCTCTTATATTAGGTGCTCCTGATATGAGTTTTCCTCGTTTAAATAATATTAGTTTTTGATTGTTACCTGCGTCTATTTTTTTGGTTTTTTTGGCTTGTTTTGTTGATAATGGTTTAGGTACTAGTTGGACTATTTATCCTCCTTTATCTACCTCTGGTCATCCTGGTTCTAGTGTAGATTTGGCTATTTTTAGTTTGCACCTTTCTGGTATTAGTTCAATTTTAGGTGGTATTAATTTTATGTGTACTATTAAGAATTTGCGTTCTAGTTCTGTTTCTCTTAATAATATAAGTTTGTTTATTTGGACTATTTTTGTTACTGTTTTTTTATTGGTTTTATCTTTACCTGTTTTAGCTGGTGCTATTACTATATTATTGATTGATCGTAATTTTAATGGTTCTTTTTTTGATCCTAGTTTCGGTGGTAATCCTTTAATTTATCAACATTTGTTTTGGTTTTTTGGTCATCCGGAAGTTTATATTTTAATTTTACCTGCTTTTGGTATTATTAGTCAGTGTACTTTATATTTGACTGGTAAAAAAGAAGTTTTTGGTTATTTAGGAATGGTTTACGCTATTTTAAGTATTGGGTTAATTGGTTGTGTAGTTTGAGCTCATCATATGTATACTGTTGGAATGGATTTTGATTCTCGTGCTTATTTTACTGCTGCAACTATAGTAATTGCTGTTCCTACTGGTGTTAAGGTTTTTAGTTGGTTGGCTACTTTTTTTGGTACTGTTATGGTCTATCAACCCTTGTTGTTTTGAGTTATAGGTTTTATTTTTTTATTTACTATTGGTGGTTTGACTGGTGTTATACTATCTAATTCTAGAATTGATATTATTTTACATGATACTTATTATGTAGTGTCTCATTTTCACTATGTTTTGAGTTTAGGTGCTGTTTTTGGTTTGTTTGCAGGTATTACTTTGTGATGGTCTTTTATTACTGGTTTTGTTTTGAATAAGATTTATATATATTCTGTTTTTTTTTTGTTTTTTATTGGTGTTAATATAACTTTTTTTCCTTTGCATTTTGCCGGTTTACATGGTTTTCCACGAAAATATATAGATTATCCAGATGTTTATTCTTTTTGGAATGTTTTATCTTCTTTTGGTTCTCTTATTAGAATTTTTTCTCTTTTTTTTTTTGTTTTTGTTTTGTTAGAGTCTTTTATTAGTTATCGTGTTTTGGTTGTTGATTATTTCAATGGAGTTAGTCCTGAAAATACTAATCTTGGTTATAATTTTTATCATAGTTTCCAAGATGGAGTTTATTTGAGTGTACCTCATAAATAGTTGTTTTTATTTTTTATTGGTATTTTTTTTCTTTTTTATAAGTTTCGACGTTTTATTTTTGTAATTATTTCTTTTGAGTTTCTGATAATAGGTGTTTTCTACCTATTTTCTTTTTTTTTTGGTTTTTTTTCTTTTTTTTATTTTTTATGTTTTAGTGTTTTTTGTAGACTTATGGGTGTTGTTTTAATGGTTTATTTTATCAAGTTTTACGGTTGTGATTATGTTTTTTTTTAAAATCACTTANNNNNNNNNNNNNNNCGAGTGGTTAGCTTAAGTTTAAAGCGTTGGATTTTTAATCCAATGATTTATCCACTTAAAACTGTATTTATTTTGATTTGAAATCAAAATTTGGATTTTTCCGCAGTTTTTGTCTTTATTTTTGATTTTTTTTTGTTGTTTTTTGTTTTTTTTTGTTATTTTTGTTTTTTGTTTTTTTTTTGTTATTTGTTCCTTTTTTTAAGTTTTCTTTTTTTTTTTTTGATTTTGGCTTTATTGTTTTTAAGTTTAATTTTTATTTAAATAGTATTGTTTTTTCTTTTGTTTTAATTTTAATTTCTGTTAGTGTTTTTTTTTATAGTTTGTATTATTTAAATATGGAAATTAATTTTTTTTATTATTTTTTTGTTTTGTTGGTTTTTATTTGTAGTATGTTTTTTTTGGTTTTTTGTGATAGTGTTTTTTTTGTTTTACTTGGTTGGGATTTGTTGGGTATTTCTAGGTTTTTTTTAGTTCTTTTTTATAATAATTGAGATAGTTGTAGAGGTTCTATGAATACTGTTTTAACTAATCGTATGGGTGATTTTTTTATTTTTATTTTTTTTTCTTTGTCTTTTTTTACTTTTTTTAATTTTTTTAGTTTTTCTTATTTTTGTTTTTATTCTTCTTTTTTTCTTATTTTGGCTGCTTTTACTAAGAGTGCTCAGTTTCCTTTTGGTGGTTGGTTACCTAAGGCTATAAGTGCTCCTACTCCTGTTAGTTCTTTGGTTCATAGTAGTACTCTTGTTACTGCTGGTATTATTCTTATAATTAAGTTTAATGTTTTGATTATAAGTTCTTTTTTGTTGAAGTTGGTTTTGGTTTCTGGTGTTTTTACTATGTTTTTTTCTAGTTTTTGTGCTTTGTATGAGAATGATTTGAAGAAGGTTGTTGCTTTAAGTACTTTGTCTCAAATGGGTCTTTCTATAGTTTCTTTTGGTTTTGGTCTTGATTTTCTTTGTTATATTCATTTATTGAGTCATGCTATTTTTAAAAGTTGTCTTTTTATACAGGTTGGTTATTTGATTCATTGTTCTTTTGGTCAGCAGGATGGTCGTGGTTATTCTTTTGGTAATTTGCCTTATTTTGTTCAGCTTCAGATTTTGATTACTCTTTTTTGTTTGTGTGGTTTGTTTTTTTTAAGTGGTTCTGTTAGTAAGGATTATATTCTTACTTTTTTTTTTTCTAATTTTTTTATGTTTTTTTTTTCTKTTTTTTTTTTTGTTTCTGTTTTTTTTACTTTTTTATACAGTTATCGTATTTGAAGTAGTTTTTTTTTAACTTTTTTTAATTCTGTTTATTATAGTTGTAGTAGTTTTTTGTTTTTTTTTATTAGTTTTCCTTTGGTTATTTTTTCTTTGTTTTTTATTTGGTGGTTGAGTTTGAATTTTTTTAGTATTCCTGTTGTTTTTGTTTATTTGGATTTTTATTTTTTTTTTTTTTTTRTTTTATTGTTTTTWWKTTTTTATTTTATTGTTTTTAAGTTTTTGTCTTTTTCTATTTATTGTTTTTTGATGGATTATTTTCCTATTCTTTTTACTCGTTTTTTTTTTGATTTGAAATTTGTTGATTTGTTTTTAAATAAGCTTAATTTTTCTTTTTTTTCTTTTTTTTCTTATTCTAGTTTTATTTCTATGTTTTCTTATTTTAATAAGTTTAATTTTTTAGTAGTTTTTATTTTTTTGATTTTTATTGTTTTTTAGTTACCTAATTTATTTTTTTAGTTTTTTAAAGTTTTTTTTTTTGTTGTTKTTTTTTTTTTTTTATGATTTTTTTTTTTTGTTTTTTTCTTTTTGTTTTTGTTTTTTTTGTTTTAGTGTTTTTTGTTGGTCTGGTAATTTTTTTTTAGTTGATTCTTATTTTTATGTTGCTGTTTGTTTTATGTCTGTTTTTATTTTTTCTTTGGTTTTGGTTTCTGAGCGTCATCGTGTTATTATTTTTTTTTCTAAGGTTCTTTTGATTATTTCTTTTTTTTTTTTCTTTTCTTATAGTATTTTTTATTTGTATGTTTTTTTTGAACTTTCTATAGTTCCTATTATTATTTTAATTCTTGGTTATGGTTATCAAATTGAGAAGGTTAATTCTTTTTTTTATCTTGTTTTTTATGCTGTTTTTTGTAGTGTACCTTTTCTTTTTGTTTATTTTAGTTTGGATTTTTTTTTTGTTGTTCCTTATTTTGATTGTTTTATTTCTTGGGAGATGGTTTTTATTATTAGTTTGGCTTTTATAATGAAGTTTCCTGTTTTTTTTTTACATCTTTGATTACCTAAGGCTCATGTAGAGGCTCCCACTTCTGCTAGTATTCTTTTAGCTGGTTTGTTGTTAAAGTTTGGTACTGTTGGGTTTGTTCGTATTATAAAGAGTCTTAGTTATTGTCATATTAATTATTGGTTCTTTTTTTCTATTTTAGGTATGTTTGTTTCTTGTTTTGTTTGTGTTTTTCAGAGTGATTTTAAGTCTCTGGCTGCTTATTCTTCTGTTGTTCATATGAATTTTTTATTGTTTTTTCTTTTGTTTTTTGGTTTATATTCTAAAACTGGTAGTTTTTTAATGATAGTGGCTCATGGTTATACTTCTTCTGTTATATTTTATTTTATTGGTGAGTTTTATCGTTCTTTAGGTAGTCGTATGATTTATTTTTTAAATAGTTTTATGTCTTCTAGTTTTATTTTTTCTTTTTTGATTTCTTTGGTTTTTTTATCTAATTGTAGGATACCTCCCTCTATTTCTTTTTTTTCTGAGTTTTTTTCTTTTTCTGGTTTTTTTTCTTTGTTTTATAATGTTTTTTTTTTRGTTTTTTTTTATTTTTTTGTTTCTTTTTATTATTGTGTTTATATTATTGTTATTTCTTTTTTAGGTAAGAAATTTTTTTTTTTTAAGAGTTGGTTTTTTTTTTGATCTCTTCCTTTGATTTTTTTTTGTTTTAATGTTTTTGGTTTTTTTTTATTTTTTTAATAGATTTAAGTTAAGTTAAACTATTAGTCTTCAAAACTAAAAATTTTATCTATAAGGTATTTAGTAGGAGGTTTCTATATCCAATTGCGGTTTGGGAGTTTTTTTACCTTAACAAATTTTAGGCGAGTCTTCTAAACTTGTTTTGGGTTTTCCCGTTTGTTTTTTAGATTTTTTCATAATTTTCATGTTTTAAGTTTTTCTACTTACCCTTTTTTTATGTTTATTTCTTTAAGTTCTCTTTTTTCTTCCTTTGTTGTTTTTTTTAAGTTTGGTATTGTTTCTTTTTTATTTTTTTCTTTTTTTTCTTTTTTGGTTCTTATTTTTTGTTGGTTTAAGGATATTTGTATGGAGGGTTTGTGTGGTTTTCATAATTTTTATGTTATGGATGGTTTTAAATTTGGTTTTGTTTTATTTATTTTTAGTGAGTTTATGTTTTTTTTTAGTGTTTTTTGGTTTTATTTTGATTCTGCTTTAGTACCTGCTCATGAGATTGGTTGTGGTTGGGGGTTTTTTGGTTTGGATAAAATTAATCCTTTTGGAGTTCCTTTGTTAAATACTATTATTTTACTTAGAAGTGGTGTTACTGTTACTTGGTCTCATTATTGTCTTTTGAATAATTTTTATTGTTTAGATGGTTTGATTTTAACAATTGTTCTTTCTTTTGTTTTTATTTTGGTTCAGTTTTTTGAATATAAGAGTTCTAGTTTTTCTATTTCTGATGGTGTCTATGGGAGCATTTTTTATTTTTCTACTGGTTTTCATGGTTTTCATGTTATTTTAGGTGCTGTTTTTCTTACTTATAATCTTTTTCGTTTTTTGTTATATCATTTTAATTATTCTCACCATCTTGGTTATGAGTTTTCTATTTTATATTGGCATTTTGTAGATGTTGTTTGATTATTTTTATTTGTTTTTGTTTATTGATGGGGTTATTAGGTTTTATTTTTACTTTTTGGATTTTTTTAATTTTTTTGATTTTTTTATTTTTGTTTTTGTTTTACAGTTTATTTTTTGTCAGAAGGATAGTTTAATTAATGTTTTTTTTAATAAGTTTTTTTCTTTTTTAGTTGGTGTTTTTTCTTATAATTCTTCTTGTTTCATTAGTTATATTTTTTCTTCTTTTATTTTTGTTTTTTTGTTGACTTGTTGTTTTGGTGGTTATTTTAGTTATTCTTTTTGTCCTTTAGGTATTGTTGAATTTACTTTTTTTTTTTCTTTTGTTTCTTGATTTTCTACTTTTTTGTTTTTGATTTCTAGTCAAAAATTTTCTGTTTATATAAAAAAGTCTGGTGACGGGTTTTTTAAGACTTTTTTTTTGTTGTTTGTTGAGATTATTAGTGAATTTAGTCGTCCTATTGCTTTGAGTGTTCGTTTGTTTGCTAATATTATGGTTGGTCATGTTATTAGTGCTTGTTTTTATGTTTTTTTTGAGTGTGTTTTTGGGTTTGCTTTTTTAATTGTTTTTGCTATTGTTTTTGAGTGTTTTGTTTTTATTTTGCAGAGTTATATTTTTTCTCGTTTAATTTATTTATATATTAATGAGTAGCTTTTTAGTTTATTTAAAATGTTTACTTGTGGTGTAAGAGAATTTTAGGCTTTGTAAGTTAGTTTAAGTAGAATTTTTGTTTTTGGTGCAAATGGTTATCTTACATTGAGGATTATTTTAATTTAGAATATTTAGCTGTTAACTAAAAGGTTTATCTTCATAAGAGTTTAGTTTATATTTAAAATATTAAATTGTAAATTTAAAGTTTTTTACTCTTGCAGTAATTAGTTTAATTAAAATATAGCATTTGGATTGCTAAGTTTTTTTACTGATTTTTTTTTTATTTTTTTGTAATTTTTGTTTTTTTTTTGAATTGTTTTATTTGTAATGTTGTTTTTTGATGGAGTATTTTTTTTTTAATGACTTTGGTATTTGTTTTTTTGAATTTTAATAATTCTTATTCTTCTATTAATTATTTTATTTTTCAAGAGTTTCTTGGTTTACTTTTTGTTTTTTTTTCTTTTGGTATTTTTCAGTTTTTTATTATTTTGTTAAAGGTAGGTGTTTCTCCTTTTCATTTTTGGTGTTTGAATATTTTTAATGGTCTTAGTGGTTTTAGTACTTTTTGATTTCTTACTTTTCAAAAGTTGCCCTATTTCCCTGTTTTTTCTTTTATTTTTGATTATAGTTTTTTTTTTTTTCTTGTTTTCGGAATTGTTTTTTGTTATTTTAATCTTTTTTTTTGTAAGTCTTTTAAAAGTATGGTTTTTATTTCTTCTGTTGAATCTTTTAATTGGTTGCTGATTTCTTTGTTTTCTTCTCTTTTTTCTGGTTTTTTTTTGTTTTTATATTATGTTTTTGTTATGTTTTTTTTGTTGGATTATAGTTCTTCTAAGGGTTATGATTTTTATAATTGGGAATTGGTTTTTTTGTTTATGAATTTTCCTATGACTATTACTTTTTTTATTAAAGTTTTTTCTATTATTTTTTTTTTTAATATTAGTTCTTTTTATTTGTTATTTGTTTTATTTTTAATGGTTTTTTCTGTTTTTGGTTTTGGGTTTTGGTTCTTTAATGTTGGTTTAAAATTTAGGTATTATGGTTTTTATAATTTTAGGTTTTTTTACTTTGTTTTTTTTCCTTTAATATTTTTTTGTTTTATTTTAAAGAGTTTTAGTTTATTTAGAATTTATCACTTACAATGATGGGGTTTAAACTCTTACCAATTTAGTAAAATTTTATTATATTGCTTTGATATGGCAAAGTTCTTTTTGATTTGGTATTTTTTGTTTTATTTTTAGTTGCTCTTTTTTCGTTTTTTTTTGGTTTTTTTTTTTATTTGTTTGTTTATTTTGTTTCTTTTTTTGATTTTTATTTTTGTAAGTCTTCTTCTTTTGAAAGAGGGTTTATGAGTGTTGGTTTAATTCAGAATTCTTTTAGTATTCATTTTTTTGTTATTATGATTATGTTTGTTGTTTTTGATTTGGAGATTGTTATTTTTATTGGTATTCTTATTTCGGATTTAAATTCTTTTATTTCTTTTTATTTTTTATTTTTTTTTTTGTTTCTTTTTTTTTATATGGAGTGATATTATGGTAAGCTTGTTTGAAATTTTTAATAGTAAAAAACTTTATTATAAATTAGTATATTTCATTGTCGTTGAAAAGGTTTGAAGTTTTATCTTATTATTATATTTTTTTTTTTTCTTGTTTTTAGTATCAAAAACCGATTGGGGTTTTGATATATTATATATTATATATTATAAAAATAATATAAATATAATATATTTATTAATTATATTTATATATAAATAATTATATTTATATATATAAATAATTATATTTATATTATTTTTATTATGTATGTATGTATATTTATGTNNNNNNNNNNNAGTTAATATCATATCCTTTATTTAGGATAATTKTTTGAGGTAWATTTTATTAATTAGGTAAACTTGTTTCATTTAAGCTGATAAACTTTGGACTTTTTTNNNNNNNNAAAGTTTCAGGAAAACAAGTCTACCTAATTAATGATTTTATTTTAATTTAAATTATATGTMTATGAGTTCAATTAAAATAAAATTTTGTAGTATNNNNNNNNNNNNNNNNNNNNNNNNNNNNNNNNNNNNNNNNN
>Bangladesh_Dog - f4
TTCGTTTATTTTTCGATTTTTTTAGTGGTGATATTATTGGTTTTTTTGGTTATTTTTTTTGTTATGCAGAGTATTGCTTTTATTACTTTATATGAGCGTCATCTTTTAGGTCTTAGTCAATCTCGTTTAGGTCCTACGAAGGTGGGTTTTTTTGGTGTTTTGCAAGCCATCGTAGATGGTATTAAGCTTCTTAGTAAGGAGCAATTTTTACCTTATAATTCTTCTTATTTTTTTTTTTTGTTTGTTCCTTTAGTTTCTTTTTGTTTGATATATTTGGAGTGATTTGTTTTACCTTTTTTTTTTGATTTTTTTACTTTTAATTATTCTGTTTTGTTTTTTCTTTGTTTGGTTGGTTTTTCTGTTTATACTACTTTGATTTCTGGTATTGTTTCTAAGTCTAAGTATTCTATGATTGGTTCTATTCGAGCAAGTAGTCAGAGTATTTCTTATGAAATTTCTTTTACTTTTTTTGTTTTTTGCATTGTTTTACATGTTGGTGTTTTTAGTTTTTTTAGTTTTTTTAGTTTTAGCATATTGGTTCTTTTTTTTCCTTTTTTAATTATGGTTATTGGTGAACTTAATCGTGCTCCTTTTGATTTTTCTGAGGGTGAAAGTGAACTTGTTAGTGGTTATAATGTTGAGTATTCTAGTGTTTCTTTTGTTTTACTTTTTCTTAGTGAGTATGGTGTGTTGATTTTCTTTTGTGTTTTGTTCTCTTTTTTGTTTTTTAATGGTTCTGTTTTGTTTTCTTTTTTTGTTTTTTCTTTGTTGATTTTTATTCGTAGTTCTTATCCTCGTTATCGTTATGATATAATAATAGGTTTTTTTTGGTTTATTATATTACCTATTTCTATGATTCTTTTTTTGTTTTTTTGTTTGTTATTTTTTTAGGGATTTAGTTTAAATTAAAATTTTTGTTTTGCATACAAAAGGATTTAGTCTCTGAGTTTTTTTTTTTGGTTTATAGATTTGATTATGGTCATTGTAATGATAAAATGGTGTTATATAATTTTTAATCACGTGAGTGGACAATGTATTTCTATCCCGGCAATGTATTGCTTGTATAAACTCAGTACCAGAATAATCGGATAGACTGAGTAAGCTTATACCCTAAATGTGTTTTAATCATGGTTTATTTTTTGATKTTTTTACAACTGTTTAGTGCAATGTGCAGTTTTTTTTTAATTTTTTGTCTTGGTTAATAAGATTAGATAAATGACCTGGATTAGTACCCAGTTAATCTAAATTTAAAAGTTGCAGGAGTAAAGTAATATTTAAACTGTAATAATATTGGCGGATTTTTTAGTTATCTTTGGAGGTTGAGCTGTAATTGAGAACCCTCATTATCAGCTTTGATTTTTGTCGCATGTATGATCGTTTATGTCCTTCTTAAAGAGGTGCATTAAAAATTATTTGGTGTTTAATCAATGATATTTATTAAAACAGATAAATACCTGGTATATATCAAAGTTTTCGTTTGACCTACAATATCTTATGTTTCGGATANGRAGGAGAGATATTTCCTTGAAGTTGTAAAAGACAGTAAATACTTTTTAATGTAGTATTGAAGTACTTAGAGAAATCGTACAAATCATCCATCAATTGCCCACAGGGGAGTAAGTTGTAGTAAAGTAGGTGTAGGGGAATCTGTACCTAGTTTAAATNNNNNNNNNNNNNNNNNNNNNNNNNNNNNNNNNNNNNNNNNNNNNNNTTAAATAAGTTAGTATATTTCAGTACATTGGGTTCATATCCTAGAGGAGATTTTTCACTTATTTTTTTTTGTTTTTTYTATTTWATTTTTTYWTTTTTAAGGGNNTATTTTTAAGGNNNNNGTGAGCTGTTAGTATATTWAGTATTTTTAATTGCAAATTAAAAGGTTTTTAGCTTTTTATATCCTTTTAAGTTTTTAAACGTTCCTGTTAGTTTTTCTTTGTCTATTCTTTGAAATTTTGGTAGTATTTTAGGTATAATTCTTTTTTTTCAGATTTTTAGTGGTCTTTTTTTAACTTTTTATTATATTGCTGATGGTTTAAATTCTTTTTCTAGTGTTGAGTATATTATAAGTGATGTTAATTTTGGCTGGATTTTTCGTATTTTGCATTTTAATGGTGCTAGTTTGTTTTTTTTTTTTTTATATCTTCATTTTTTTAAGGGTTTATTTTTTTGTAGTTATCGTTTGTCAGGTACTTGGATTGTTGGTCTTACTATTTTTTTTTTTGTTATGATAGAGGCTTTTATGGGTTATGTTTTGGTTTGGGCTCAGATAAGTTTTTGGGCTTCTGTTGTTATTACTAGTCTTTTGAGTGTTATTCCTTATTTTGGTTTTACTATTGTTTATTGGATTTGGAGTGGTTTTTCTGTTGTTAATTCAACTCTTAAGTTTTTTTTTGTTATTCATTTTTTATTGCCTTGATTAGTATTTTTATTGGTTTTTGTTCATTTGTTTTTTTTGCATTCTACTGGTAGTACTTCTGTTTTATATTGTCATGGTGATTATGATAAGATTAGTTTTTATCCTTATTATTTTTATAAAGATTCCTATAATTTAGTTGTTTTTTTGCTTTTTTTTATTTTTTCTCTTTTTTTTCCTTTTKYTTTGGGTGATCCTGAGATGTTTGTTGAATCAGATCCTATAGTTAGACCTGTTCATATTGTACCTGAGTGGTATTTTTTATTTGCTTATGCTATTCTTCGTGCTATCCCTAATAAGGTTTTAGGTGTTTTTTTTCTTGTTTTTAGTATTTTTATTTTTTATTTTTATGTTTTTTTTAATAATTATTATAGTGTTTTAGATAATTTGAATTGTTTTTTGGTTTCTATTTTTATTTTGGTTTCTATTTTTTTGAGTTGATTAGGTCAATGTCATGTTGAATATCCTTTTGTTGATTTGAGTGTTATTTTTTCTTTTTTATATTTTTTTTTTGCTTTTTTAATTGTTTTTTCTCGATATTTAACTAAATTTATTTATTCTTAGTAAACTTAGTATAATATATTATATTGGATTTAGGTTTCAATGATTTTTGTTTACTTTTAATTATTTTCAAGGTTATATGATGGGGTTTTCTAATAATTATCTTTGTAGGTATATAGATTGATTTCATAATTTTAATTGTAGTCTTTTGTTCGGTGTTTTGTTTTTTGTTTTTATAGTTATTGTTAATTTGTTTGTTAATTCTTATTATTTTAAGAGTCATAGTATTGAATATCAATTTGGTGAGTTTTTGTGTAGTTTATTGCCTTTATTTATTTTGGTTTTTCAAATGTTTCCTTCTTTATCTTTGTTGTATTTTAGTGGTTTATCTTATATAGATAGTAGGTTAACTGTTAAGGTTGTTGGTCATCAATGGTATTGAAGTTATGATTATAGTGATATTGGTATTGAGTTTGATTCTTATATAAAATCTATTGATTCTCTTTTGATTGGTGAACCTCGTTTATTGGAAGTTGATAATCGTTGTGTGGTTCCTTGTGATACTAATATTCGTTTTTGTATTACTTCTGCAGATGTTATTCATTCTTGGTCTTTACCTTCTTTTTGTATTAAGCTTGATGCGATAAGAGGTATTTTAAGTACTGTTACTTGTAGTTTTCCTATAGTAGGTGTATTTTATGGTCAGTGTTCTGAAATTTGTGGTGCTAATCATAGTTTTATACCTATTTGTTTAGAGGTTAGTCTATTGGAAAATTTTAAGGATTGATGTTATTTAATGTCTAGTTARTTTAGAGGTATTAGTATATTTTAGTATTATTCTTTTTCGAGGAGTCGGATTTATACCTTTATTGAATTAGCATAATTTAATGTATTTGTTTTAAGCGCAAAAGATTTTATTCAATWTTACTCTTTTAGTTTATATAAAATATGACTTTGAAGCAGTTAAGAATTATAGAGTATATTTTTATGTTGAATATATGTTAGTATTGCATACTATATTAGGATATTTTCAAAGTTTTTGATTAATAGAAATAGAGTGTTTAAATTGTAGTTTGTTTTTTTGTTACAAAAATAATTTTACTACTTTTAGTGTTGAAACATCGAACTCTATGATATCTGTTTTATATTAACATATTAGAAAATTATATGTTATTATGTTTTTTTTTAGTTTCAATAATTTGAAGTTTTTTTGTTTTAAGTTTTATAACTTTACTATTTTTTATTTTTTCTTTTATTTTTGATTATAAGGCTTTATAATCTTTATTATCTAATAATTAGTAAATTAATAAATTATGTTTTTGTTTTTAATATAAATGAATTACTAATTATCCGATCAAATGTTTATTAAAGACTTAGGATTTATATTAAATCTGTCTTCTGCCCTATGGWATTTTTAAATGGCAGTCTTAGCGTGAGGACATTAAAGTAGCAAAATAATTTGTGCTTTTATTGGGTTCGAGTATGAATGAAGTTTTGGTTGGTGATATTTTTTTTTTTTTTTGAATTTAATATATATCTAAGAAAAGATATTTATAATAATACAAAGATAAGTCTTCGGAAATTTTATTTCTATTAAATATTTTTTAATTTAGTAATTTATCTAGGGAAGATTATTATATAATTTTTTTTTACTATTTTTAATAAAAAAAATTACTCCGGAGTTAACAGAAAAACATGCCTTATATAGTTCTTATATTTTGGTAAGTTTTACATCGATGTTGTATCTTTATTAGCTGAAGAGGAGAAATTTCAGTTTTTTAGACTGTTCTTCTTTTAATAAATAAAACGTGATATTAGTTTAATTCATCGTGAGATAGAATTGTTTATCTTGTTTATTATTTTTTTTTATCGGGATTAGTACGAAAGGAATTTCATTATAATTTTAAATTTTTTAATTTTTTTTTTAATTTTTTTTGTTTATTTTTTTCTTGTCTTAGTTTTCTTGTTTTTGATCCTTTGAAGAGTGCTTTTTTTTTGGTTCTTTCTTTAATTTTTTTGGTTTTTTTTATTTCTTTTGGTTTTTATGTTTGGTTTTCTTATTTTATTTGTTTGATTTTTTTAAGTGGTATTTTTGTTATTATTGTTTATTTTTCTAGTTTTTCTAAGTATGTTTATGTTAATATTAATTTTTTTCTTGTTTTTTTTGTTTTTTTATTCTTTTTTTTTTATTCTTTTTTTTTTTTTTTAGATTCTAGTTACTATAATTCTTTAAATTTTTTTTATTATGATTTGTTTTTTTCTTTTATTTTTTGGGTTGTTTTTTGTTTATTTTTTTTTATGAATTTTATTAGTTATTTTCTTTGTTTTTCTGGTGCTCTTCGATTATATTAACCTTGGTTTATTAGTATAATGAGTATTTTTGATTTCCAATCAAAGGGTAATTAAACTATGCTATTTTAGTTTATTTAAAATTTCTAACTTGTAATTAGAGGAATCTTTAGCAACTTTTTAGTTTTTGTATTTTATAGTACTAATCATAAGGATATTGGTAGTGTTTATTTAATTTTTGGTTTGTGGGCTGGTATAGTTGGTTCCGCTCTTTCTATGATTATTCGTATTGAATTGAGTAAACCTGGTATATTTATTGGGGATGGTCAGCTTTATAATTCTATTTTAACTGCTCATGCTATTTTAATAATTTTTTTTATGGTTATACCTAGTATGATTGGTGGTTTTGGTAATTGGATAGTTCCTCTTATATTAGGTGCCCCTGATATAAGTTTTCCTCGTTTAAATAATATTAGTTTTTGATTGTTACCTGCATCTATTTTTTTGGTTTTTTTGGCTTGTTTTGTTGATAATGGTTTAGGTACTAGTTGAACTATTTATCCTCCTTTATCCACCTCTGGTCATCCTGGTTCTAGTGTAGATTTGGCTATTTTTAGTTTGCATCTTTCTGGTATTAGTTCAATTTTAGGTGGTATTAATTTTATGTGTACTATTAAGAATTTGCGCTCTAGTTCTGTCTCTCTTAATAATATAAGTTTGTTTATTTGAACTATTTTTGTTACTGTTTTTTTATTGGTTTTATCTTTACCTGTTTTAGCTGGTGCTATTACTATATTATTGATTGATCGTAATTTTAATGGTTCTTTTTTTGATCCTAGTTTCGGTGGTAATCCTTTAATTTATCAACATTTGTTTTGGTTTTTTGGTCATCCAGAAGTTTATATTTTAATTTTGCCTGCTTTTGGTATTATTAGTCAGTGTACTTTATATTTGACTGGTAAGAAAGAAGTTTTTGGTTATTTAGGAATGGTTTACGCTATTTTAAGTATTGGATTGATTGGTTGTGTAGTTTGGGCTCATCATATGTATACTGTTGGAATGGATTTTGATTCTCGTGCTTATTTTACTGCTGCAACTATAGTAATTGCTGTTCCCACTGGTGTTAAGGTTTTTAGTTGGTTGGCTACTTTTTTTGGTACTGTTATAGTTTATCAACCTTTGTTGTTTTGAGTTATAGGTTTTATTTTTTTATTTACTATTGGTGGTTTGACTGGTGTTATATTATCTAATTCTAGAATTGATATTATTTTGCATGATACTTATTATGTAGTATCTCATTTTCATTATGTTTTGAGTTTAGGTGCTGTTTTTGGTTTGTTTGCAGGTGTTACTTTGTGATGGTCTTTTATTACTGGTTTTGTTTTGAATAAGATTTATATATATTCTGTTTTTTTTTTGTTTTTTATTGGTGTTAATATAACTTTTTTTCCTTTGCATTTTGCTGGTTTACATGGTTTTCCACGAAAATATATAGATTATCCAGATGTTTATTCTTTTTGAAATGTTTTATCTTCTTTTGGTTCTCTTATTAGAATTTTTTCTCTTTTTTTTTTTGTTTTTGTTTTGCTAGAGTCTTTTATTAGTTATCGTGTTTTGGTTGTTGATTATTTTAATGGAGTTAGTCCTGAAAATACTAATCTTGGTTATAATTTTTATCATAGTTTCCAAGATGGAGTTTATTTGAGTGTACCTCATAAATAGTTGTTTTTATTTTTTATTGGTATTTTTTTTCTTTTTTATAAGTTTCGACGTTTTATTTTTGTAATTATTTCTTTTGAGTTTTTGATAATAGGTGTTTTTTATCTATTTTCTTTTTTTTTTGGTTTTTTTTCTTTTTTTTATTTTTTATGTTTTAGTGTTTTTTGTAGACTTATGGGTGTTGTTTTAATGGTTTATTTTATTAAGTTTTATGGTTGTGATTATGTTTTTTTTTAAAATCACTTNNNNNNNNNNNNNNNNNGAGTGGTTAGCTTAAGTTTAAAGCGTTGGATTTTTAATCCAATGATTTATCCACTTAAAACTGTATTTATTTTGATTTGAAATCAAAATTTGGATTTTTCCGCAGTTTTTGTCTTTATTTTTGATTTTTTTTTGTTGTYTTTTGTTTTTTTTTKTTATTTTTGTTTTTTGTTTTTTTTTTGTTATTTGTTCCTTTTTTTAAGTTTTCTTTTTTTTTTTTTGATTTTGGTTTTATTGTTTTTAAGTTTAATTTTTATTTAAATAGTATTGTTTTTTCTTTTGTTTTGATTTTAATTTCTGTTAGTGTTTTTTTTTATAGTTTGTATTATTTAAATATGGAAATTAATTTTTTTTATTATTTTTTTGTTTTGTTGGTTTTTATTTGTAGTATATTTTTTTTGGTTTTTTGTGATAGTGTTTTTTTTGTTTTGCTTGGTTGGGATTTATTAGGTATTTCTAGTTTTTTTCTAGTTCTTTTTTATAATAATTGGGATAGTTGCAGGGGTTCTATGAATACTGTTTTGACTAATCGTATAGGTGATTTTTTTATTTTTGTTTTTTTTTCTTTGTCTTTTTTTACTTTTTTTAATTTTTTTAGTTTTTCTTATTTTTGTTTTTATTCTTCTTTTTTTCTTATTTTAGCTGCTTTTACTAAGAGTGCTCAGTTTCCTTTTGGTGGTTGGTTACCTAAGGCTATAAGTGCTCCTACTCCTGTTAGTTCTTTGGTTCATAGTAGTACTCTTGTTACTGCTGGTATTATTCTTATAATTAAGTTTAATGTTTTAATTATAAGTTCTTTTTTGTTGAAGTTGGTTTTGATTTCTGGTGTTTTTACTATGTTTTTTTCTAGTTTTTGTGCTTTGTATGAGAATGATTTGAAAAAGGTTGTTGCTTTAAGTACTTTGTCTCAAATGGGTCTTTCTATGGTTTCTTTTGGTTTTGGTCTTGATTTTCTTTGTTATGTTCATTTATTGAGTCATGCTATTTTTAAAAGTTGTCTTTTTATACAGGTTGGTTATTTGATTCATTGTTCTTTTGGTCAGCAGGATGGTCGTGGTTATTCTTTTGGTAATTTACCTTATTTTGTTCAGCTTCAAATTTTGATTACTCTTTTTTGTTTGTGTGGTTTGTTTTTTTTAAGTGGTTCTGTTAGTAAGGATTATATTCTTACTTTTTTTTTTTCTAATTTTTTTATGTTTTTTTTTTCTATTTTTTTTTTTGTTTCTGTTTTTTTTACTTTTTTATATAGTTATCGTATTTGAAGTAGTTTTTTTTTAACTTTTTTTAATTCTGTTTATTATAGTTGTAGTAGTTTTTTGTTTTTTTTTATTAGTTTTCCTTTGGTTATTTTTTCTTTGTTTTTTATTTGGTGGTTGAGTTTGAATTTTTTTAGTATTCCTGTTGTTTTTGTTTATTTGGATTTTTATTTTTTTTTTTTTTTTGTTYTATTGTTTTTAATTTTTTATTTTATTGTTTTTAAGTTTTTGTCTTTTTCTATTTATTGTTTTTTGATGGATTATTTTCCTATTCTTTTTACTCGTTTTTTTTTTGATTTGAAATTTGTTGATTTGTTTTTAAATAAGCTTAATTTTTCTTTTTTTTCTTTTTTTTCTTATTCTAGTTTTATTTCTATGTTTTCTTATTTTAATAAGTTTAATTTTTTAGTGATTTTTATTTTTTTGATTTTTATTGTTTTTTAGTTATCTAATTTATTTTTTTAGTTTTTTAAAGTTTTTTTTTTTGTTGTTKTTTTTTTTTTTTTATGATTTTTTTTTTTTGTTTTTTTCTTTTTGTTTTTGTTTTTTTTGTTTTAGTTTTTTTTGTTGGTCTGGTAATTTTTTTTTAGTTGATTCTTATTTTTATGTTGCTGTTTGTTTTATGTCTGTTTTTATTTTTTCTTTGGTTTTGGTTTCTGAGCGTCATCGTGTTATTATTTTTTTTTCTAAGGTTCTTTTGATTATTTCTTTTTTTTTTTTCTTTTCTTATAGTATTTTTTATTTGTATGTTTTTTTTGAACTTTCTATAGTACCTATTATTATTTTAATTCTTGGTTATGGTTATCAAATCGAGAAGGTTAATTCTTTTTTTTATCTTGTTTTTTATGCTGTTTTTTGTAGTGTACCTTTTCTTTTTGTTTATTTTAGTTTGGATTTTTTTTTTGTTGTTCCTTATTTTGATTGTTTTATTTCTTGGGAGATGGTTTTTGTTATTAGTTTGGCTTTTATAATGAAGTTTCCTGTTTTTTTTTTACATCTTTGATTACCTAAGGCTCATGTAGAGGCTCCCACTTCTGCTAGTATTCTTTTAGCTGGTTTGTTGTTAAAGTTTGGTACTGTTGGCTTTGTTCGTATTATAAAGAGTCTTAGTTATTGTCATATTAATTATTGGTTCTTTTTTTCTATTTTAGGTATGTTTGTTTCTTGTTTTGTTTGTGTTTTTCAGAGTGATTTTAAGTCTTTGGCTGCTTATTCTTCTGTTGTTCATATGAATTTTTTATTGTTTTTTCTTTTGTTTTTTGGTTTATATTCTAAAACTGGTAGTTTTTTAATGATAGTAGCTCATGGTTATACTTCTTCTGTTATATTTTATTTTATTGGTGAGTTTTATCGTTCTTTAGGTAGTCGTATGATTTATTTTTTGAATAGTTTTATGTCTTCTAGTTTTATTTTTTCTTTTTTGATTTCTTTGGTTTTTTTATCTAATTGTGGGATACCTCCTTCTATTTCTTTTTTTTCTGAGTTTTTTTCTTTTTCTGGTTTTTTTTCTTTGTTTTATAATGTTTTTTTTTTGGTTTTTTTTTATTTTTTTGTTTCTTTTTATTATTGTGTTTATATTATTGTTATTTCTTTTTTAGGTAAGAAATTTTTTTTTTTTAAAAGTTGGTTTTTTTTTTGATCTCTTCCTTTGATTTTTTTTTGTTTTAATGTTTTTGGTTTTTTTTTGTTTTTTTAATAGATTTAAGTTAAGTTAAACTATTAGTCTTCAAAACTAAAAATTTTATCTATAAGGTATTTAGTAGGAGTTTTCTATATCCAATTGCGGTTTGGGAGTTTTTTTACCTTAACAAATTTTAGGCGAGTCTTCTAAACTTGTTTTGGGTTTTCCCGTTTGTTTTTTAGATTTTTTCATAATTTTCATGTTTTAAGTTTTTCTACTTACCCTTTTTTTATGTTTATTTCTTTAAGTTCTCTTTTTTCTTCTTTTGTTGTTTTTTTTAAGTTTGGTATTGTTTCTTTTTTATTTTTTTCTTTTTTTTCTTTTTTGGTTCTTATTTTTTGCTGGTTTAAGGATATTTGTATGGAGGGTTTGTGTGGTTTTCATAATTTTTATGTTATAGATGGTTTTAAATTTGGTTTTGTTTTATTTATTTTTAGTGAGTTTATGTTTTTTTTTAGTGTTTTTTGGTTTTATTTTGATTCTGCTTTAGTACCTGCTCATGAGATTGGTTGTGGTTGGGGGTTTTTTGGTTTGGATAAAATTAATCCTTTTGGAGTTCCTTTGTTAAATACTATTATTTTACTTAGAAGTGGTGTTACTGTTACTTGATCTCATTATTGTCTTTTGAATAATTTTTATTGTTTAGATGGTTTGATTTTAACAATTGTTCTTTCTTTTATTTTCATTTTGGTTCAGTTTTTTGAATATAAGAGTTCTAGTTTTTCTATTTCTGATGGTGTTTATGGGAGTATTTTTTATTTTTCTACTGGTTTTCATGGTTTTCATGTTATCTTAGGTGCTGTTTTTCTTACTTATAATCTTTTTCGTTTTTTGTTATATCATTTTAATTATTCTCATCATCTTGGTTATGAGTTTTCTATTTTATATTGGCATTTTGTAGATGTTGTTTGGTTATTTTTATTTGTTTTTGTTTATTGATGGGGTTATTAGGTTTTATTTTTACTTTTTGGATTTTTTTAATTTTTTTGATTTTTTTATTTTTGTTTTTGTTTTACAGTTTATTTTTTGTCAGAAGGATAGTTTAATTAATGTTTTTTTTAATAAGTTTTTTTCTTTTTTAGTTGGTGTTTTTTCTTATAATTCTTCTTGTTTCATTAGTTATATTTTTTCCTCTTTTATTTTTGTTTTTTTGCTGACTTGTTGTTTTGGTGGTTATTTTAGTTATTCTTTTTGTCCTTTAGGTATTATTGAATTTACTTTTTTCTTTTCTTTTGTTTCTTGATTTTCTACTTTTTTGTTTTTGATTTCTAGTCAAAAATTTTCTGTTTATATAAAAAAGTCTGGTGATGGGTTTTTTAAGACTTTTTTTTTGTTGTTTGTTGAGATTATTAGTGAATTTAGTCGTCCTATTGCTTTGAGTGTTCGTTTGTTTGCCAATATTATAGTTGGTCATGTTATTAGTGCTTGTTTTTATGTTTTTTTTGAGTGTGTTTTTGGGTTTGCTTTTTTAATTGTTTTTGCTATTGCTTTTGAGTGTTTTGTTTTTATTTTGCAGAGTTATATTTTTTCTCGTTTAATTTATTTATATATTAATGAGTAGCTTTTTAGTTTATTTAAAATGTTTACTTGTGGTGTAAGAGAATTTTAGGCTTTGTAAGTTAGTTTAAGTAGAATTTTTGTTTTTGGTGCAAATGGTTATCTTACATTGAGGATTATTTTAATTTAGAATATTTAGCTGTTAACTAAAAGGTTTATCTTCATAAGAGTTTAGTTTATATTTAAAATATTAAATTGTAAATTTAAAGTTTTTTACTCTTGCAGTAATTAGTTTAATTAAAATATAGCATTTGGATTGTTAAGTTTTTTTACTGATTTTTTTTTTATTTTTTTGTAATTTTTGTTTTTTTTTTGAATTGTTTTATTTGTAATATTGTTTTTTGATGGAGTGTTTTTTTTTTAATGACTTTGGTGTTTGTTTTTTTGAATTTTAATAATTCTTATTCTTCTATTAATTATTTTATTTTTCAAGAGTTTCTTGGTTTACTTTTTGTTTTTTTTTCTTTTGGTATTTTTCAGTTTTTTATTATTTTGTTGAAAGTAGGTGTTTCTCCTTTTCATTTTTGGTGTTTGAATATTTTTAATGGTCTTAGTGGTTTTAGTACTTTTTGATTTCTTACTTTTCAAAAGTTGCCTTATTTTCCTGTTTTTTCTTTTATTTTTGATTATAGTTTTTTTTTTTTTCTTGTTTTCGGAATTGTTTTTTGTTATTTTAATCTTTTTTTTTGTAAGTCTTTTAAGAGTATAGTTTTTATTTCTTCTGTTGAATCTTTCAATTGGTTGTTGATTTCTTTGTTTTCTTCTCTTTTTTCTGGTTTTTTTTTGTTTTTATATTATGTTTTTGTTATGTTTTTTTTGTTGGATTATAGTTCTTCTAAGGGTTATGATTTTTATAATTGGGAATTGGTTTTTTTGTTTATGAATTTTCCTATGACTATTACTTTTTTTATTAAAGTTTTTTCTATTATTTTTTTTTTAGATATTAGTTCTTTTTATTTGTTATTTGTTTTATTTTTAATGGTTTTTTCTGTTTTTGGTTTTGGGTTTTGGTTCTTTAATGTTGGTTTAAAATTTAGGTATTATGGTTTTTATAATTTTAGGTTTTTTTATTTTGTTTTTTTTCCTTTAATATTTTTTTGTTTTATTTTAAAGAGTTTTAGTTTATTTAGAATTTATCACTTACAATGATAGGGTTTAAACTCTTACCAATTTAGTAAAATTTTATTATATTGCTTTGATATGGCAAAGTTCTTTTTGATTTGGTATTTTTTGTTTTATTTTTAGTTGTTCTTTTTTCGTTTTTTTTTGGTTTTTTTTTTTATTTGTTTGTTTATTTTGTTTCTTTTTTTGATTTTTATTTTTGTAAGTCTTCTTCTTTTGAGAGAGGTTTTATGAGTGTTGGTTTAATTCAGAATTCTTTTAGTATTCATTTTTTTGTTATCATGATTATGTTTGTTGTTTTTGATTTGGAGATTGTTATTTTTATTGGTATTCTTATTTCGGATTTAAATTCTTTTATTTCTTTTTATTTTTTATTTTTTTTTTTGTTTCTTTTTTTTTATATGGAGTGATATTATGGTAAGCTTGTTTGAAATTTTTAATAGTAAAAAACTTTATTATAAATTAGTATATTTCATTGTCGTTGAAAAGGTTTGAAGTTTTATCTTATTATTATATTTTTTTTTTTTCTTGTTTTTAGTATCAANNNNNNNNNNNNNNTTTGATATATTATATATTATATATTATAAAAATAATATAAATATAATATATTTATTAATTATATTTATATATAAATAATTATATTTATATATATAAATAATTATATTTATATTATTTTTATTATGTATGTATGTATATTTATGTNNNNNNNNNNNNNNNNNNNNNNNNNNNNNNNNNNNNNNNNNNNNNNNNNNNTATATTTTATTAATTAGGTNNNNNNNNNNNNNNNNNNNNNNNNNNNNNNNNNNNNNNNNNNNNNNNNAAAGTTTCAGGAAAACAAGTCTACCTAATTAATGATTTTATTTTAATTTAAATTATATGTATATAAGTTCAATTAAAATAAAATTTTGTAGTATNNNNNNNNNNNNNNNNNNNNNNNNNNNNNNNNNNNNNNNNN
>Bangladesh_Dog - f5
NTCGTTTATTTTTCGATTTTTTTAGTGATGTTAATTTTGGTTTTTTTGGTTATTTTTTTTGTTATACAGAGTATTGCTTTTATTACTTTATATGAGCGTCATCTTTTGGGTCTTAGTCAATCTCGTTTGGGTCCTACGAAGGTGGGTTTTTTTGGTGTTTTACAAGCTATTGTTGATGGTGTTAAGCTTCTTAGTAAGGAACAATTTTTACCTTATAATTCTTCTTATTTTTTTTTTTTGTTTGTTCCTTTGGTTTCTTTTTGTTTGATATATTTGGAGTGATTTGTTTTGCCTTTTTTTTTTGATTTTTTTACTTTTAATTATTCTGTTTTGTTTTTTCTTTGTTTAGTTGGTTTTTCTGTTTATACTACTTTGATTTCTGGTATTGTTTCTAAGTCTAAGTATTCTATGATTGGTTCTATTCGAGCAAGTAGTCAGAGTATTTCTTATGAGATTTCTTTTACTTTTTTTGTTTTTTGTATTGTTTTACATGTTGGTGTTTTTAGTTTTTTTAGTTTTTTTAGTTTTAGTATATTGGTTCTTTTTTTTCCTTTTTTGATTATGATTATTGGTGAACTTAATCGTGCTCCTTTTGATTTTTCTGAAGGTGAGAGTGAACTTGTTAGTGGTTATAATGTTGAATATTCTAGTGTTTCTTTTGTTCTTTTGTTTCTCAGTGAATATGGTGTATTGATTTTTTTTTGTGTTTTGTTTTCTTTTTTGTTTTTTAATGGTTCTGTTTTGTTTTCTTTTTTTGTCTTTTCTTTATTGATTTTTATTCGTAGTTCTTATCCTCGTTATCGTTATGACATAATAATAGGTTTTTTTTGATTTATTATATTACCTATTTCTATGATTCTTTTTTTGTTTTTTTGTTTGTTATTTTTTTAGGGATTTAGTTTAAATTAAAATTTTTGTTTTGCATACAAAAGGATTTAATCTCTGAGTTTTTTTTTTTGGTTTATAGATTTGATTATGGTCATTGTAATGATAAAATGGTGTTATATAATTTTTAATCACGTGAGTGGACAATGTATTTCTATCCCGGCAATGTATTGCTTGTATAAACTCAGTACCAGAATAATCGGATAGACTGAGTAAGCTTATACCCTAAATGTGTTTTAATCATGGTTTATTTTTTGATTTTTTTACAACTGTTTAGTGCAATGTGCAGTTTTTTTTTAATTTTTTGTCTTGGTTAATAAGATTAGATAAATGACCTGGATTAGTACCCAGTTAATCTAAATTTAAAAGTTGCAGGAGTAAAGTAATATTTAAACTGTAATAATATTGGCGGATTTTTTAGTTATCTTTGGAGGTTGAGCTGTAATTGAGAACCCTCATTATCAGCTTTGATTTTTGTCGCATGTATGATCGTTTATGTCCTTCTTAAAGAGGTGCATTAAAAATTATTTGGTGTTTAATCAATGATATTTATTAAAACAGATAAATACCTGGTATATATCAAAGTTTTCGTTTGACCTACAATATCTTATGTTTCGGATAGGGAGGAGAGATATTTCCTTGAAGTTGTAAAAGACAGTAAATGCTTTTTAATGTAGTATTGAAGTACTTAGAGAAATCGTACAAATCATCCATCAATTGCCCACAGGGGAGTAAGTTGTAGTAAAGTAGGTGTAGGGGAATCTGTACCTAGTTTAAATNNNNNATATTTTAATAATTTGGTTTTTTTCCAAGTGTTTTTTCCTTCTTAAATAAGTTAGTATAWTTTAGTACATTGGGTTCATATCCTAGAGGAGATTTTTCACTTATTTTTTATTGTTTTTTTTATTTAATTTTTTCTTTTTTAAGGGGGTACTTTTAAGGTTTTTGGGAGTTATTAGTATAWTTAGTATTTTTAATTGCAAATTAAAAGGTTTTTAGCTTTTTATATCCTTTTAAGTTTTTAAATGTTCCTGTTAGTTTTTCTTTGTCTATTCTTTGAAATTTTGGTAGTATTTTAGGTATAGTTCTTTTTTTTCAGATTTTTAGTGGTCTTTTTTTAACTTTTTATTATATTGCTGATGGTTTAAATTCTTTTTCTAGTGTTGAGTATATTATAAGTGATGTTAATTTTGGTTGGATTTTTCGTATTTTGCATTTTAATGGTGCTAGTTTGTTTTTTTTTTTTTTATATCTTCATTTTTTTAAGGGTTTATTTTTTTGTAGTTATCGTTTGTCAGGTACTTGGATTGTTGGTCTTACTATTTTTTTTTTTGTTATGATAGAGGCTTTTATGGGTTATGTTTTGGTTTGGGCTCAGATAAGTTTTTGAGCTTCTGTTGTTATTACTAGTCTTTTGAGTGTTATTCCTTATTTTGGTTTTACTATTGTTTATTGGATTTGGAGTGGTTTTTCTGTTGTTAATTCAACTCTTAAGTTTTTTTTTGTTATTCATTTTTTAATGCCTTGATTAGTATTTTTATTGGTTTTTGTTCATTTGTTTTTTTTACATTCTACTGGTAGTACTTCTGTTTTGTATTGTCATGGTGATTATGATAAGGTTAGTTTTTATCCTTATTATTTTTACAAGGATTCTTATAATTTAGTTGTTTTTTTGCTTTTTTTTATTTTTTCTCTTTTTTTTCCTTTTKYTTTGGGTGACCCTGAGATGTTTGTTGAGTCAGATCCTATAGTTAGACCTGTTCATATTGTGCCTGAGTGGTATTTTTTATTTGCTTATGCTATTCTTCGTGCTATTCCTAACAAGGTTTTAGGTGTTTTTTTTCTTGTTTTTAGTATTTTTATTTTTTATTTTTATGTTTTTTTTAATAATTATTATAGTGTTTTAGATAATTTGAATTGTTTTTTGGTTACTATTTTTATTTTGGTTTCTATTTTTTTGAGTTGGTTAGGTCAGTGTCATGTTGAATATCCTTTTGTTGATTTGAGTGTTATTTTTTCTTTTTTATATTTTTTTTTTGCTTTTTTAATTGTTTTTTCTCGATGTTTTACTAAATTTATTTATTCTTAGTAAACTTAGTATAATATAATATATTGGATTTAGGTTTCAAAGATTTTTGTTTACTTTTAATTATTTTCAAGGTTATATGATGGGGTTTTCTAATAATTATCTTTGTAGATATATGGATTGATTTCATAATTTTAATTGTAGTCTTTTGTTTGGTGTTTTGTTTTTTGTTTTTATAGTTATTGTTAATTTGTTTGTTAATTCTTATTATTTTAAGAGTCATAGTATTGAATATCAATTTGGTGAGTTTTTATGTAGTTTGTTGCCTTTATTTATTTTGGTTTTTCAAATGTTTCCTTCTTTATCTTTGTTGTATTTTAGTGGTTTGTCTTATATAGATAGTAGGTTAACTGTTAAAGTTGTTGGTCATCAATGGTATTGGAGTTATGATTATAGTGATGTTGGTATTGAGTTTGATTCTTATATAAAATCTATTGATTCTCTTTTGATTGGTGAACCTCGTTTATTGGAAGTTGATAATCGTTGTGTGGTTCCTTGTGATACTAATATTCGTTTTTGTATTACTTCTGCAGATGTTATTCATTCTTGGTCTTTGCCTTCTTTTTGTATTAAGCTTGATGCTATAAGAGGTATTTTAAGTACTGTTACTTGTAGTTTTCCTATAGTAGGTGTATTTTACGGTCAGTGTTCTGAAATTTGTGGTGCTAATCATAGTTTTATACCTATTTGTTTAGAGGTTAGTTTGTTGGAAAATTTTAAGGATTGATGTTATTTAATGTCTAGTTAGNTTRGAGGTATTAGTATATTTTAGTATTATTCTTTTTCGAGGAGTCGGATTTATACCTTTATTGAATTAGCATAATTTAATGTATTTGTTTTAAGCGCAAAAGATTTTATTCAATTTTACTCTTTTAGTTTATATAAAATATGACTTTGAAGCAGTTAAGAATTATAGAGTATATTTTTATGTTGAATATATGTTAGTATTGCATACTATGTTAGGATATTTTCAAAGTTTTTGATTAATAGAAATAGAGTGTTTAAATTGTAGTTTGTTTTTTTGTTACAAAAATAATTTTACTGCTTTTAGTGTTGAAACATCGAACTCTATGATATCTGTTTTATATTAACATATTAGAAAATTATATATTATGTTTTTTTTTNNTAGTTTTAATAATTTGAAGTTTTTTTGTTTTAAGTTTTATAACTTTACTACTTTTTATTTTTTYTTTTATTTTTGATTATAAGGCTTTATAATCTTTATTATCTAACAATTAGTAAATTAATAAATTATGTTTTTGTTTTCAATATAAATGAATTACTAATTATCCGATCAAATGTTTATTAAAGACTTAGGATTTATATTAAATCTGTCTTCTGCCCTATGGATTTTTTAAATGGCAGTCTTAGCGTGAGGACATTAAAGTAGCAAAATAATTTGTGCTTTTATTGGGTTCGAGTATGAATGAAGTTTTGGTTGGTGATATTTTTTTTTTTTTTTGAATTTAATATATATCTAAGAAAAGATATTTATAATAATACAAAGATAAGTCTTCGGAAATTTTATTTCTATTAAATATTTTTTGATTTAGTAATTTATCTAGGGAAGATTATTATATAATTTTTTTTTACTATTTTTAATAAAAAAAATTACTCCGGAGTTAACAGAAAAACATGCCTTATATAGTTCTTATATTTTGGTAAGTTTTACATCGATGTTGTATCTTTATTAGCTGAAGAGGAGAAATTTCAGTTTTTTAGACTGTTCTTCTTTTAATAAATAAAACGTGATATTAGTTTAATTCATCGTGAGATAGAATTGTTTATCTTGTTTATTATTTTTTTTTACCGGGATTAGTACGAAAGGAATTTCACTATAATTTTAAATTTTTTAATTTTTTTTTTAATTTTTTTTGTTTATTTTTTTCTTGTCTTAGTTTTCTTGTTTTTGATCCTTTGAAGAGTGCTTTTTTTTTAGTTCTTTCTTTAATTTTTTTGGTTTTTTTTATTTCTTTTGGTTTTTATGTTTGGTTTTCTTATTTTATTTGTTTGATTTTTTTAAGTGGTATTTTTGTTATTATTGTTTATTTTTCTAGTTTTTCTAAGTATGTTTATGTTAATATTAATTTTTTTCTTGTTTTTTTTGTTTTTTTATTCTTTTTTTTTTATTCTTTTTTTTTTTTTTTAGATTCTAGTTATTATAACTCTCTAAATTTTTTTTATTATGATTTGTTTTTTTCTTTTATTTTTTGGGTTGTTTTTTGTTTATTTTTTTTTATGAATTTTATTAGTTATTTTCTTTGTTTTTCTGGTGCTCTTCGATTATATTAAWTTTGGTTTATTAGTATAATGAGTATTTTTGATTTCCAATCAAAGGGTAATTAAACTATGCTATTTTAGTTTATTTAAAATTTCTAACTTGTAATTAGAGGAATCTTTAGCAACTTTTTAGTTTTTGTATTTTATAGTACTAATCATAAGGATATTGGTAGTGTTTATTTAATTTTTGGTTTGTGGGCTGGTATAGTTGGTTCTGCTCTTTCTATGATTATTCGTATTGAATTGAGTAAACCTGGTATATTTATTGGAGATGGTCAGCTTTATAATTCTATTTTAACTGCTCATGCTATTTTAATAATTTTTTTTATGGTTATGCCTAGTATGATTGGTGGTTTTGGTAATTGGATAGTTCCTCTTATATTAGGTGCTCCTGATATGAGTTTTCCTCGTTTAAATAATATTAGTTTTTGATTGTTACCTGCGTCTATTTTTTTGGTTTTTTTGGCTTGTTTTGTTGATAATGGTTTAGGTACTAGTTGGACTATTTATCCTCCTTTATCTACCTCTGGTCATCCTGGTTCTAGTGTAGATTTGGCTATTTTTAGTTTGCACCTTTCTGGTATTAGTTCAATTTTAGGTGGTATTAATTTTATGTGTACTATTAAGAATTTGCGTTCTAGTTCTGTCTCTCTTAATAATATAAGTTTGTTTATTTGGACTATTTTTGTTACTGTTTTTTTATTGGTTTTATCTTTACCTGTTTTAGCTGGTGCTATTACTATATTATTGATTGATCGTAATTTTAATGGTTCTTTTTTTGATCCTAGTTTCGGTGGTAATCCTTTAATTTATCAACATTTGTTTTGGTTTTTTGGTCATCCGGAAGTTTATATTTTAATTTTACCTGCTTTTGGTATTATTAGTCAGTGTACTTTATATTTGACTGGTAAAAAAGAAGTTTTTGGTTACTTAGGAATGGTTTACGCTATTTTAAGTATTGGGTTAATTGGTTGTGTAGTTTGGGCTCATCATATATATACTGTTGGAATGGATTTTGATTCTCGTGCTTATTTTACTGCTGCAACTATAGTAATTGCTGTTCCTACTGGTGTTAAGGTTTTTAGTTGGTTGGCTACTTTTTTTGGTACTGTTATGGTTTATCAACCCTTGTTGTTTTGAGTTATAGGTTTTATTTTTTTATTTACTATTGGTGGTTTGACTGGTGTTATACTATCTAATTCTAGAATTGATATTATTTTACATGATACTTATTATGTAGTATCTCATTTTCATTATGTTTTGAGTTTAGGTGCTGTTTTTGGTTTGTTTGCAGGTATTACTTTGTGATGGTCTTTTATTACTGGTTTTGTTTTGAATAAGATTTATATATATTCTGTTTTTTTTTTGTTTTTTATTGGTGTTAATATAACTTTTTTTCCTTTGCATTTTGCTGGTTTACATGGTTTTCCACGAAAATATATAGATTATCCAGATGTTTATTCTTTTTGGAATGTTTTATCTTCTTTTGGTTCTCTTATTAGAATTTTTTCTCTTTTTTTTTTTGTTTTTGTTTTGTTAGAGTCTTTTATTAGTTATCGTGTTTTGGTTGTTGATTATTTCAATGGAGTTAGTCCTGAAAATACTAATCTTGGTTATAATTTTTATCATAGTTTCCAAGATGGAGTTTATTTGAGTGTACCTCATAAATAGTTGTTTTTATTTTTTATTGGTATTTTTTTTCTTTTTTATAAGTTTCGACGTTTTATTTTTGTAATTATTTCTTTTGAGTTTTTGATAATAGGTGTTTTCTACCTATTTTCTTTTTTTTTTGGTTTTTTTTCTTTTTTTTATTTTTTATGTTTTAGTGTTTTTTGTAGACTTATGGGTGTTGTTTTAATGGTTTATTTTATCAAGTTTTACGGTTGTGATTATGTTTTTTTTTAAAATCACTTNNNNNNNNNNNNNNNNCGAGTGGTTAGCTTAAGTTTAAAGCGTTGGATTTTTAATCCAATGATTTATCCACTTAAAACTGTATTTATTTTGATTTGAAATCAAAATTTGGATTTTTCCGCAGTTTTTGTCTTTATTTTTGATTTTTTTTTGTTGTTTTTTGTTTTTTTTTGTTATTTTTGTTTTTTGTTTTTTTTTTGTTATTTGTTCCTTTTTTTAAGTTTTCTTTTTTTTTTTTTGATTTTGGCTTTATTGTTTTTAAGTTTAATTTTTATCTAAATAGTATTGTTTTTTCTTTTGTTTTAATTTTAATTTCTGTTAGTGTTTTTTTTTATAGTTTGTATTATTTAAATATGGAAATTAATTTTTTTTATTATTTTTTTGTTTTGTTGGTTTTTATTTGTAGTATATTTTTTTTGGTTTTTTGTGATAGTGTTTTTTTTGTTTTACTTGGTTGGGATTTGTTGGGTATTTCTAGTTTTTTTTTAGTTCTTTTTTATAATAATTGAGATAGTTGTAGAGGTTCTATGAATACTGTTTTAACTAATCGTATGGGTGATTTTTTTATTTTTATTTTTTTTTCTTTGTCTTTTTTTACTTTTTTTAATTTTTTTAGTTTTTCTTATTTTTGTTTTTATTCTTCTTTTTTTCTTATTTTGGCTGCTTTTACTAAGAGTGCTCAGTTTCCTTTTGGTGGTTGGTTACCTAAGGCTATAAGTGCTCCCACTCCTGTTAGTTCTTTGGTTCATAGTAGTACTCTTGTTACTGCTGGTATTATTCTTATAATTAAGTTTAATGTTTTGATTATAAGTTCTTTTTTGTTGAAGTTGGTTTTGGTTTCTGGTGTTTTTACTATGTTTTTTTCTAGTTTTTGTGCTTTGTATGAGAATGATTTGAAAAAGGTTGTTGCTTTAAGTACTTTGTCTCAAATGGGTCTTTCTATAGTTTCTTTTGGTTTTGGTCTTGATTTTCTTTGTTATGTTCATTTATTGAGTCATGCTATTTTTAAAAGTTGTCTTTTTATACAGGTTGGTTATTTGATTCATTGTTCTTTTGGTCAGCAGGATGGTCGTGGTTATTCTTTTGGTAATTTGCCTTATTTTGTTCAGCTTCAGATTTTGATTACTCTTTTTTGTTTGTGTGGTTTGTTTTTTTTAAGTGGTTCTGTTAGTAAGGATTATATTCTTACTTTTTTTTTTTCTAATTTTTTTATGTTTTTTTTTTCTKTTTTTTTTTTTGTTTCTGTTTTTTTTACTTTTCTATATAGTTATCGTATTTGAAGTAGTTTTTTTTTAACTTTTTTTAATTCTGTTTATTATAGTTGTAGTAGTTTTTTGTTTTTTTTTATTAGTTTTCCTTTGGTTATTTTTTCTTTGTTTTTTATTTGGTGGTTGAGTTTGAATTTTTTTAGTATTCCTGTTGTTTTTGTTTATTTGGATTTTTATTTTTTTTTTTTTTTTGTTTTATTGTTTTTAAGTTTTTATTTTATTGTTTTTAAGTTTTTGTCTTTTTCTATTTATTGTTTTTTGATGGATTATTTTCCTATTCTTTTTACTCGTTTTTTTTTTGATTTGAAATTTGTTGATTTGTTTTTAAATAAGCTTAATTTTTCTTTTTTTTCTTTTTTTTCTTATTCTAGTTTTATTTCTATGTTTTCTTATTTTAATAAGTTTAATTTTTTAGTAGTTTTTATTTTTTTGATTTTTATTGTTTTTTAGTTACCTAATTTATTTTTTTAGTTTTTTAAAGTTTTTTTTTTTGTTGTTKTTTTTTTTTTTTTATGATTTTTTCTTTTTGTTTTTTTCTTTTTGTTTTTGTTTTTTTTGTTTTAGTGTTTTTTGTTGGTCTGGTAATTTTTTTTTAGTTGATTCTTATTTTTATGTTGCTGTTTGTTTTATGTCTGTTTTTATTTTTTCTTTGGTTTTGGTTTCTGAGCGTCATCGTGTTATTGTTTTTTTTTCTAAGGTTCTTTTGATTATTTCTTTTTTTTTTTTCTTTTCTTATAGTATTTTTTATTTGTATGTTTTTTTTGAACTTTCTATAGTTCCTATTATTATTTTAATTCTTGGTTATGGTTATCAAATTGAGAAGGTTAATTCTTTTTTTTATCTTGTTTTTTATGCTGTTTTTTGTAGTGTACCTTTTCTTTTTGTTTATTTTAGTTTGGATTTTTTTTTTGTTGTTCCTTATTTTGATTGTTTTATTTCTTGGGAGATGGTTTTTATTATTAGCTTGGCTTTTATAATGAAGTTTCCTGTTTTTTTTTTACATCTTTGATTACCTAAGGCTCATGTAGAGGCTCCCACTTCTGCTAGTATTCTTTTAGCTGGTTTGTTGTTAAAGTTTGGTACTGTTGGGTTTGTTCGTATTATAAAGAGTCTTAGTTATTGTCATATTAATTATTGGTTCTTTTTTTCTATTTTAGGTATGTTTGTTTCTTGTTTTGTTTGTGTTTTTCAGAGTGATTTTAAGTCTCTGGCTGCTTATTCTTCTGTTGTTCATATGAATTTTTTATTGTTTTTTCTTTTGTTTTTTGGTTTATATTCTAAAACTGGTAGTTTTTTAATGATAGTAGCTCATGGTTATACTTCTTCTGTTATATTTTATTTTATTGGTGAGTTTTATCGTTCTTTAGGTAGTCGTATGATTTATTTTTTAAATAGTTTTATGTCTTCTAGTTTTATTTTTTCTTTTTTGATTTCTTTGGTTTTTTTATCTAATTGTGGGATACCTCCCTCTATTTCTTTTTTTTCTGAGTTTTTTTCTTTTTCTGGTTTTTTTTCTTTGTTTTATAATGTTTTTTTTTTGGTTTTTTTTTATTTTTTTGTTTCTTTTTATTATTGTGTTTATATTATTGTTATTTCTTTTTTAGGTAAGAAATTTTTTTTTTTTAAGAGTTGGTTTTTTTTTTGATCTCTTCCTTTGATTTTTTTTTGTTTTAATGTTTTTGGTTTTTTTTTATTTTTTTAATAGATTTAAGTTAAGTTAAACTATTAGTCTTCAAAACTAAAAATTTTATCTATAAGGTATTTAGTAGAAGTTTTCTATATCCAATTGCGGTTTGGGAGTTTTTTTACCTTAACAAATTTTAGGCGAGTCTTCTAAACTTGTTTTGGGTTTTCCCGTTTGTTTTTTAGATTTTTTCATAATTTTCATGTTTTAAGTTTTTCTACTTATCCTTTTTTTATGTTTATTTCCTTAAGTTCTCTTTTTTCTTCCTTTGTTGTTTTTTTTAAGTTTGGTATTGTTTCTTTTTTATTTTTTTCTTTTTTTTCTTTTTTGGTTCTTATTTTTTGTTGGTTTAAGGATATTTGTATGGAGGGTTTGTGTGGTTTTCATAATTTTTATGTTATGGATGGTTTCAAGTTTGGTTTTGTTTTATTTATTTTTAGTGAGTTTATGTTTTTTTTTAGTGTTTTTTGGTTTTATTTTGATTCTGCTTTAGTACCTGCTCATGAGATTGGTTGTGGTTGGGGGTTTTTTGGTTTGGATAAAATTAATCCTTTTGGAGTTCCTTTGTTAAATACTATTATTTTACTTAGAAGTGGTGTTACTGTTACTTGGTCTCATTATTGTCTTTTGAATAATTTTTATTGTTTAGATGGTTTGATTTTAACAATTGTTCTTTCTTTTGTTTTTATTTTGGTTCAGTTTTTTGAATATAAGAGTTCTAGTTTTTCTATTTCTGATGGTGTCTATGGGAGTATTTTTTATTTTTCTACTGGTTTTCATGGTTTTCATGTTATTTTAGGTGCTGTTTTTCTTACTTATAATCTTTTTCGTTTTTTGTTATATCATTTTAATTATTCTCACCATCTTGGTTATGAGTTTTCTATTTTATATTGGCATTTTGTAGATGTTGTTTGGTTATTTTTATTTGTTTTTGTTTATTGATGGGGTTATTAGGTTTTATTTTTACTTTTTGGATTTTTTTAATTTTTTTGATTTTTTTATTTTTGTTTTTGTTTTACAGTTTATTTTTTGTCAGAAGGATAGTTTAATTAATGTTTTTTTTAATAAGTTTTTTTCTTTTTTAGTTGGTGTTTTTTCTTATAATTCTTCTTGTTTCATTAGTTATATTTTTTCTTCTTTTATTTTTGTTTTTTTGTTGACTTGTTGTTTTGGTGGTTATTTTAGTTATTCTTTTTGTCCTTTAGGTATTATTGAATTTACTTTTTTTTTTTCTTTTGTTTCTTGATTTTCTACTTTTTTGTTTTTGATTTCTAGTCAAAAATTTTCTGTTTATATAAAAAAGTCTGGTGATGGGTTTTTTAAGACTTTTTTTTTGTTGTTTGTTGAGATTATTAGTGAATTTAGTCGTCCTATTGCTTTGAGTGTTCGTTTGTTTGCTAATATTATGGTTGGTCATGTTATTAGTGCTTGTTTTTATGTTTTTTTTGAGTGTGTTTTTGGGTTTGCTTTTTTAATTGTTTTTGCTATTGTTTTTGAGTGTTTTGTTTTTATTTTGCAGAGTTATATTTTTTCTCGTTTAATTTATTTATATATTAATGAGTAGCTTTTTAGTTTATTTAAAATGTTTACTTGTGGTGTAAGAGAATTTTAGGCTTTGTAAGTTAGTTTAAGTAGAATTTTTGTTTTTGGTGCAAATGGTTATCTTACATTGAGGATTATTTTAATTTAGAATATTTAGCTGTTAACTAAAAGGTTTATCTTCATAAGAGTTTAGTTTATATTTAAAATATTAAATTGTAAATTTAAAGTTTTTTACTCTTGCAGTAATTAGTTTAATTAAAATATAGCATTTGGATTGCTAAGTTTTTTTACTGATTTTTTTTTTATTTTTTTGTAATTTTTGTTTTTTTTTTGAATTGTTTTATTTGTAATGTTGTTTTTTGATGGAGTATTTTTTTTTTAATGACTTTGGTGTTTGTTTTTTTGAATTTTAATAATTCTTATTCTTCTATTAATTATTTTATTTTTCAAGAGTTTCTTGGTTTACTTTTTGTTTTTTTTTCTTTTGGTATTTTTCAGTTTTTTATTATTTTGTTAAAGGTAGGTGTTTCTCCTTTTCATTTTTGGTGTTTGAATATTTTTAATGGTCTTAGTGGTTTTAGTACTTTTTGATTTCTTACTTTTCAAAAGTTGCCTTATTTTCCTGTTTTTTCTTTTATTTTTGATTATAGTTTTTTTTTTTTTCTTGTTTTTGGAATTGTTTTTTGTTATTTTAATCTTTTTTTTTGTAAGTCTTTTAAGAGTATGGTTTTTATTTCTTCTGTTGAATCTTTTAATTGGTTGCTGATTTCTTTGTTTTCTTCTCTTTTTTCTGGTTTTTTTTTGTTTTTATATTATGTTTTTGTTATGTTTTTTTTGTTGGATTATAGTTCTTCTAAGGGTTATGATTTTTATAATTGGGAATTGGTTTTTTTGTTTATGAATTTTCCTATGACTATTACTTTTTTTATTAAAGTTTTTTCTATTATTTTTTTTTTTAATATTAGTTCTTTTTATTTGTTATTTGTTTTATTTTTAATGGTTTTTTCTGTTTTTGGTTTTGGGTTTTGGTTCTTTAATGTTGGTTTAAAGTTTAGGTATTATGGTTTTTATAATTTTAGTTTTTTTTACTTTGTTTTTTTTCCTTTAATATTTTTTTGTTTTATTTTAAAGAGTTTTAGTTTATTTAGAATTTATCACTTACAATGATGGGGTTTAAACTCTTACCAATTTAGTAAAATTTTATTATATTGCTTTGATATGGCAAAGTTCTTTTTGATTTGGTATTTTTTGTTTTATTTTTAGTTGCTCTTTTTTCGTTTTTTTTTGGTTTTTTTTTTTATTTGTTTGTTTATTTTGTTTCTTTTTTTGATTTTTATTTTTGTAAGTCTTCTTCTTTTGAAAGAGGGTTTATGAGTGTTGGTTTAATTCAGAATTCTTTTAGTATTCATTTTTTTGTTATTATGATTATGTTTGTTGTTTTTGATTTGGAGATTGTTATTTTTATTGGTATTCTTATTTCGGATTTAAATTCTTTTATTTCTTTTTATTTTTTATTTTTTTTTTTGTTTCTTTTTTTTTATATGGAGTGATATTATGGTAAGCTTGTTTGAAATTTTTAATAGTAAAAAACTTTATTATAAATTAGTATATTTCATTGTCGTTGAAAAGGTTTGAAGTTTTANNTTATTATTATATTTTTTTTTTTTCTTGTTTTTAGTATCNNNNNNNNNNNNNNNTTTTGATATATTATATATTATATATTATAAAAATAATATAAATATAATATATTTATTAATTATATTTATATATAAATAATTATATTTATATATATAAATAATTATATTTATATTATTTTTATTATGTATGTATGTATATTTATGTTGATATTAATTAGTTAATATCATATCCTTTTTTTAAGATAATTGTTTGATRTATATTTTATTAATTAGGTAGACTTGTTTAATTTAAGCTGGTAAACTTTGAACTTTCTTNNNNNNNNAAAGTTTCAGGAAAACAAGTCTACCTAATTAATGATTTTATTTTAATTTAAATTATATGTATATAAGTTCAATTAAAATAAAATTTTGNNNNNNNNNNNNNNNNNNNNNNNNNNNNNNNNNNNNNNNNNNNNNNN
>Bangladesh_Dog - f6
GTCGTTTATTTTTCGATTTTTTTATTTATAATTTTGTTGGTTTTTTTTGTTGTTTTTTTTGTTATACAGAGTATTGCTTTTATTACTTTATATGAGCGTCATTTGTTGGGTCTTAGTCAATCTCGACTTGGTCCTACGAAGGTAGGTTTTTTTGGTGTTTTGCAGGCTATTGTAGATGGAGTTAAGCTTCTAAGTAAAGAACAATTTTTACCTTATAATTCTTCTTATTTTTTTTTTTTATTTATTCCTTCTGTTTCTTTTTGTTTGATATATTTGGAGTGGTTTGTTCTTCCTTTTTTTTTTGATTTTTTTACTTTTAATTATTCTGTTTTGTTTTTTCTTTGTTTGGTTGGTTTTTCTGTTTATACTATTTTAATTTCTGGAATTGTTTCTAAATCTAAGTATTCTATAATTGGTTCTATTCGTGCTAGTAGTCAGAGTATTTCTTATGAGATTTCTTTTACTTTTTTTGTTTTTTGTGTTGTTCTTCATGTTGGTGTTTTTAGTTTTTTTAGTTTTTTTAGTTTTAGTATAGTTGTTCTTTTTTTTCCTTTTCTTATTATGATTATTGGTGAGCTTAATCGTGCTCCTTTTGATTTTTCTGAGGGTGAGAGTGAACTTGTTAGTGGTTATAATATTGAATATTCTAGTGTTGCTTTTGTTCTTTTGTTTTTGAGTGAGTATGGTGTGTTGATTTTTTTTTGTGTTCTTTTTTCTTTTTTGTTTTTTGGTGGTTCTGTTTTTATGTCTTTTGTTATTTTTTCTTTTTTGATTTTTATTCGTAGTTCTTTTCCTCGTTATCGTTATGATATGATGATAGGTTTTTTTTGATTTATTATGTTGCCTATTTCTATGATTTTGTTTTTATTTTTTTGTTTGTTATTTTTTTAGGGATTTAGTTTATATTAAAATGTTTGTTTTGCGTACAAAAGAATTTTTTCTCTGAATTTTTTTTCTTAGTTTATAGATTTGATTATGGTCATTGTAATGATAAAATGGTGTTATATAATTTTTAATCACTTGAGTGGACAATGTTTTTCTATCCCGGCAATGTATTGCTTGTATAAACTCAGTACCAGAATAATCGGATAGACTGAGTAAGCTTATACCCTAAATGTGTTTTGGCCATGGTTTTTTTTTTGATTTTTTTACAACTGTTTAGTGCAATGTGCAGTTTTTTTTTGTTGTTTTATCTTGGTCAATAAGATTAGACAAATGACCTGGATTAGTACCCAGTTAATCTAAATTTAAAAGTTGCAGGAGTAAAGTAATATTTAAACTGTAATAATATTGGCGGATTTTTTAATTATCTTTGGAGGTTGAGCTGTAATTGAGAACCCTCATTATCAGCTTTGATTTTTGTCGCATGTATGATCGTTTATGTCCTTCTTAAAGAGGTGCATTAAAGATTATTTGGTGTTTAATCAATGATATCTATTAAAACAGATAAATACCTGGTATATATCAAAGTTTTCGTTTGACCTACAATATCTTATGTTTCGGATAAGGAGGAGAGATTCTTCTTTGAAGTTGTAAAAGACAGTAAATGCTTTTTAATGTAGCATTGAAGTATTTAGAGAAATCGTACAAATCATCCATCAATTGCCCACAGGGGAGTAAGTTGTAGTAAAGTAGGTGTAGGGGAATCTGTACCTAGTTTAAGTTGGTTATATTTTAATAATTTGGTTTTTTTCCAAGTGTTTTTTCCTTCTTTAATAAGTTAGTATATTTTAGTACATTGGGTTCATATCCTAAAGGAGAATTTTCACTTATTTTTTATTGTTTTTTTTATTTAATTTTTTCTTTTTTAAGGGGGTACTTTTAAGGTTTTTGGGAGTTATTAGTATAATAAGTATTTTTAATTGCAAATTAAAAGGTTAATAGCTTTTTTTATTCTTTTAAGTTTTTAAATGTTCCTGTTAGTTTTTCTTTATCTGTTTTTTGGAATTTTGGTAGTATTTTGGGTATGGTTCTTTTTTTTCAGATTTTTAGTGGTTTATTTTTATCTTTTTATTATGTTGCTGATGGTTTTAATTCTTTTTCTAGTGTTCAGTATATCATAAGTGATGTTAATTTTGGTTGGGTTTTTCGTATTTTACATTTTAACGGTGCTAGTTTATTTTTTTTTTTTTTGTATTTGCATTTTTTTAAGGGTCTTTTTTTTTGTAGTTATCGTTTGTCTGGTACTTGGATTATTGGTTTAACTATTTTTTTTTTTGTTATAATGGAGGCTTTTATAGGTTATGTTTTAGTTTGGGCTCAGATGAGTTTTTGAGCTTCTGTTGTTATTACTAGTCTTTTAAGTGTTATTCCTTACTTTGGTTTTTCTATTGTTTATTGGATTTGGAGTGGTTTTTCTGTTGTTAATTCTACTCTTAAGTTTTTTTTTGTTATTCATTTTTTAATGCCTTGATTGGTTTTTCTTTTAGTTTTTGTTCATTTGTTTTTTTTACATTCTACTGGTAGGACTTCTGTTTTATATTGTCATGGTGATTATGATAAAATTAGTTTTTTCCCTTATTATTTTTATAAAGATTCTTATAATCTGGTTGTTTTTTTTCTTTTTTTTATTTTTTCTTTTTTTTTTCCTTTTTTACTTGGTGATCCTGAAATGTTTGTTGAGTCTGATCCAATGGTTAGACCTGTACATATTGTTCCTGAGTGATATTTCTTATTTGCTTATGCTATTTTGCGTGCTATTCCTAATAAAGTTTTAGGTGTTTTTTTTCTTGTTTTTAGTATTTTTATTTTTTATTTTTATGTTTTTTTTAATAATTATTATAGTGTTCTTGATAATTTGAATTTTTTTTTAGTTGTTTTTTTTATTTTGGTTTCTGTTTTTTTAAGTTGATTAGGTCAGTGTCATGTTGAATATCCTTTTATTGGTTTGAGAGTTGTTTTTTCTTTTTTTTATTTTTTTTTTGCTTTTTTAATTGTTTTCTCTCGATTTTTGACTAAATTTATTTTTTCTTAGTAAACTTAGTATAATTTATTATATTGGATTTAGGATCCTGGGATTTTTGTTTACTTTTAATTATTTCCAAGGTTACATGATAGGTTTTTCTAATAATTATCTTTGTAGATACATGGATTGGTTTCATAATTTTAATTGTAGTTTATTATTTGGTGTTTTATTTTTTGTTTTTATAGTTATTGTTAATCTTTTTGTTAATTCTTATTATTTTAAGAGTCATAATATTGAATATCAATTTGGTGAGTTTTTATGTAGTTTGTTGCCTTTATTTATTTTGGTTTTTCAAATGTTTCCTTCTTTATCTTTGTTGTATTTTAGTGGTTTGTCTTATTTAGATAGTAGTTTAACTGTTAAAGTTGTTGGTCATCAATGGTATTGAAGTTATGATTATAGGGATATCGGTATTGAATTTGATTCTTATATGAAGTCTATTGATTCTTTATTGATTGGTGAGCCTCGTTTATTAGAAGTTGATAATCGTTGTGTCGTTCCTTGTGATACTAATATTCGATTTTGTATTACATCGGCTGATGTTATTCATTCTTGATCTCTTCCTTCTTTTTGTATTAAACTTGATGCTATGAGTGGTATTTTAAGTACTGTTACTTGTAGTTTTCCTATGGTTGGTGTTTTTTATGGTCAGTGTTCTGAGATTTGTGGTGCTAATCATAGTTTTATACCTATTTGTTTGGAGGTTTCTTTGTTGGAAAATTTTAAAGATTGATGTTATTTAATGTCTAGTTAATTTTGAGGTATTAGTATATTTTAGTATTATTCTTTTTCGAGGAGTCGGATTTATACCTTTATTGAATTAGCATAATTTAATGTATTTGTTTTAAGCGCAAAAGATTTTATTCAATTTTACTCTTTTAGTTTATAAAAAATATGACTTTGAAGCAGTTAAGAATCATAGAGTATATTTTTTTTTTATATATATATTAGTATTGCATACTATGTTAGGATATTTTCAAAGATTTTGATAAATAGAAGCAAAGTGTTTAAGGTGTAGTTTTTTTTTTTGTTACAAAAATAATTTTACTACTCTTAGTGTTGATACATCGAACTTTGTGATATCTGTTTTTAATTTTTATATTAGAAAATTATATATTGTTTTTTTTTTTTGTAGTTTTAATAATTTGAAGTTTTTTTGTTTTAAGTTTTATAACTTTACTACTTTTCTTTTCTTTTTTTTTTTTTAATTATAATTCTTTATAGTTTTTATTATCTAACAATTAGTAAATTAATAAATTATGTTTTTTTTTTTAATATAAATGAATTACTAATTATCTGGTCAAATGTTTATTAAAGACTTAGGATTTATATTAAATCTGTCTTCTGCCCTATGGTTTTTTTAAATGGCAGTCTTAGCGTGAGGACATTAAAGTAGCAAAATAATTTGTGCTTTTATTGGGTTCGAGTATGAATGAAGTTTTGGCTGGTGATATTTTTTTTTTTTTTTGAATTTAATATACATCTAAAAAGAGATGTTTATAATAAAACAAAGATAAGTCTTCGGAAATTTTATTTCTATTAAAAGTTTTTTTTTTTAGTAATTTATCTAGGGAAGATTATTATATAATTTTTTTTTACTATTTTTAATTTAAAAAATTACTCCGGAGTTAACAGAAAAACATGCCTTATGTAGTTCTTATATTTTGGTAAGTTTTACATCGATGTTGTATCTTTATTAGCTGAAGAGGAGAAATTTCAGTTTTTTAGACTGTTCTTCTTTTAATAAATAAAACGTGATATTAGTTTAATTCATCGTGAGATAGAATTGTTTATCTTGTTTATTATTTTTTTTTATCGGGATTAGTACGAAAGGAATTTCACTATAATTTTAAATTTTTTAATCTTTTTTTTAATTTTTTTTGTTTATTTTTTTCTTGTCTTAGTTTTCTTGTTTTTGATCCTTTAAAGAGTGCTTTTTTTTTAGTTCTTTCTTTAATTTTTTTGGTTTTTTTTATTTCTTTTGGTTTTTATGTTTGGTTTTCTTATTTTATTTGTTTGATTTTTTTGAGTGGTATTTTTGTTATTATTGTTTATTTTTCTAGTTTTTCTAAATATATTTATGTCAATATTAATTTTTTTCTTGTCCTTTTTGTTTTCTTGTTTTTTTTTTTTTATTCTTTTTTTTTCTTTTTAGATCCTAGTTATCATAATTCTTTAAATTTTCTTTATTATGATTTGTTTTTTTCTTTTATTTTTTGGGTTGTTTTTTGTTTGTTTTTTTTTATAAATTTTGTTAGCTTTTTTCTTTGTTTTTCTGGTGCTCTTCGACTGTATTAATTTTGGTTTATTAGTATAATAAGTATATTTGATTTCCAATCAAATGGTCATTAAACTATGCTATTTTAGTTTATGTAAAATGTCTAATTTGTAATTAGAAGAATTTTTAGCAACTTTCTAGTTTTTGTTTTTTATAGTACTAATCACAAAGATATTGGTAGTATTTATTTAATTTTTGGTTTATGAGCTGGTATAGTTGGTTCTGCTCTTTCTATAATTATTCGTATCGAGTTAAGTAAGCCTGGTATGTTTATTGGAGATGGTCAATTATATAATTCTATTTTAACTGCTCATGCTATTTTGATAATTTTTTTTATGGTTATACCTAGGATGATTGGTGGTTTTGGTAATTGAATGGTTCCTTTAATATTAGGTGCACCTGATATGAGTTTTCCTCGATTAAATAATATTAGTTTTTGATTATTACCTGCTTCTATTTTTTTGGTTTTTTTGGCTTGTTTTGTTGATAATGGTTTAGGTACTAGTTGAACTATTTATCCCCCTTTATCTACTTCAGGACATCCTGGTTCTAGTGTTGATTTGGCTATTTTTAGTTTACATCTTTCTGGTGTTAGTTCTATTTTGGGTGGTATTAATTTTATGTGTACTGTTAAAAATTTACGTTCTAGTTCTGTTTCTCTCAATAATATGAGTTTATTTATTTGAACTATTTTTGTTACTGTTTTTTTATTGGTTTTGTCTTTACCTGTTTTAGCTGGTGCTATTACTATGTTGTTAATTGATCGTAATTTTAATGGTTCTTTTTTTGATCCTAGTTTTGGTGGTAATCCTTTGATTTATCAGCATTTGTTTTGGTTTTTTGGTCATCCAGAAGTTTATATTTTAATTTTACCTGCTTTCGGTATTATTAGTCAATGTACTTTGTATTTGACTGGTAAAAAAGAAGTTTTTGGTTATATGGGTATGGTTTATGCTATTTTGAGTATTGGTTTAATTGGTTGTGTAGTTTGAGCTCATCACATGTATACTGTTGGTATAGATTTTGATTCTCGTGCTTATTTTACTGCTGCTACTATAGTGATTGCTGTTCCTACTGGTGTAAAAGTTTTTAGATGGTTAGCTACTTTTTTTGGTACTGTTATAGTTTATCAACCTTTATTATTTTGAGTTATAGGTTTTATTTTTTTATTTACTATTGGTGGTTTAACTGGTGTTATATTATCTAATTCTAGAATTGACATTATTTTACATGATACTTATTATGTAGTGTCTCATTTTCATTACGTTTTAAGTCTTGGTGCTGTTTTTGGTTTGTTTGCAGGTGTTACTTTGTGATGATCTTTTATTACTGGTTTTGTTTTGAATAAAATTTATATGTATTCTGTTTTTTTTTTATTTTTTATTGGAGTTAATATGACTTTTTTTCCTTTACATTTTGCTGGTTTACATGGTTTCCCACGAAAATATGTAGACTATCCAGATGTTTATTCTTTCTGAAATGTTTTATCTTCTTTTGGTTCTCTTATTAGTATTTTTTCTCTTTTTTTTTTTGTTTTTGTTTTATTAGAATCTTTCATTAGTTATCGTGTTTTAGTTGTTGATTACTTTAATGGTGTTAGACCTGAAAATGCTAATTTAGGTTATAATTTTTACCATAGTTTCCAAGATGGGGTTTATTTGAGAGTGCCTCATAATTAATTGTTTTTATTTTTTATTGGTATTTTTTTCCTTTTTTATAAATTTCGACGTTTTATTTTTGTTATTATTTCTTTTGAATTTTTAATAATGGGAGTTTTTTATTTGTTTTCTTTTTTTTTTGGTTTTTTTTCTTTTTTTTACTTTTTATGTTTTAGTGTTTTTTGTAGTCTTATAGGTGTTGTTTTAATAGTTTATTTTATTAAGTTCTATGGTTGTGATTATGTTTTTTTTTAAAATCACTTNNTATCAAACCCCAATTGAGTGGTTAGCTTAAGTTTAAAGCACCGGATTTTTAATCCGGGGATTAATCTGCTTAAAACTGTTTTTGTTTTGATTTGAAATCAAAATTTGGATTTTTCCGCAGTTTTTGTCTTTATTTTTGATTTTTTTTTGTTGTTTTTTGTTTTTGTTTTTTGTTTTTGTTTTTTGTTTTGTTTTTGTTTTTTGTTCCTTTTTTTAAGTTTTCTTTCTTTTTTTTTGATTTTGGTTTTATTGTTTTTAAATTTAATTTTTATTTAAATAGTATTATTTTTTCTTTTGTTTTGATTTTGATTTCTGTTAGTGTTTTTTTTTATAGTCTTTATTATCTTAATATGGAAATTAATTTTTTTTATTATTTTTTTGTTTTGCTTGTTTTTATTTGTAGTATATTTTTTTTGGTTTTTTGTGATAGTGTTTTTTTTGTTTTGCTTGGTTGAGATTTGTTAGGTATTTCTAGTTTTTTTTTAGTTCTTTTTTATAATAATTGAGATAGTTGTAGTGGTTCTATGAATACTGTTTTAACCAATCGTATGGGTGATTTTTTTATTTTTGTTTTTTTTTCTTTGTCTTTTTTTACTTTTTTTAATTTTTTTAGTTTTTCCTATTTTTGTTTTTATTCTTCTTTTTTTCTTATTTTGGCTGCTTTTACTAAGAGTGCTCAGTTTCCTTTTGGTGGTTGATTACCTAAGGCAATGAGTGCTCCTACTCCTGTTAGTTCTTTAGTACATAGTAGTACTCTTGTCACTGCTGGTATTGTTTTGATGATTAAATTTAATGTTATTATTATGAGTTCTTTTCTTTTAAAGTTGGTTCTTATTTCTGGTGTTTTTACTATGTTTTTTTCTAGTTTTTGTGCTTTGTATGAGAATGATTTAAAGAAGGTTGTTGCTCTTAGTACTTTGTCTCAAATGGGTCTTTCAATGGTTTCTTTTGGTTTTGGTTTAAGTTTTCTTTGTTATGTTCATTTATTAAGTCATGCTATTTTTAAGAGTTGTCTTTTCATACAGATTGGTTATTTGATTCATTGTTCTTTTGGTCAACAGGATGGTCGTGGTTATTCTTTTGGTAATTTGCCTTATTTTGTTCAGCTTCAGATTTTAATTACTCTTTTTTGTTTGTGTGGTTTGTTTTTTTTAAGTGGTTCTGTTAGTAAAGATTATATTCTTGTTTTTTTTTTTTCTAGTTATTTTATGTTGTTTTTTTCTTTTTTTTTTTTTATTTCTGTTTTTATTACTTTTTTATATAGTTATCGCATTTGAAGTAGTCTTTTTTTAACTTTTTTTAATTCTTTATATTATAGTTGTAGTAGTTTTTTATTTTTTTTTATTAGTATTCCTTTGGTTTTTTTTTCTTTGTTTTTTATTTGGTGATTGAATCTTAATTTTTTTAGAATTCCTGTTGTTTTTGTTTATATTGATTTTTATTTTTTTTTTTTTTTTATTTTATTGTTTTTTTTTTTTTATTTTATTGTTTTCAAGTTTTTGTCTTTTTCTGTTTATTGTTTTTTGATGGATTATTTTCCTATTTTATTTACTCGTTTTTTTCATGATTTTAAGTTTTTTGATTTGTTTTTGAATAAGTTAAATCTTACTTTTTTTTCCTTTTTTTCTTTTTCTAGTTTTATTTCTATATTTTCTTATTTTAATAAGTTTAATTTTTTAGTTGTTTTCATTTTTCTTATTTTTGTTGTTTTTTAGATATCTAATTTATTTTTTTAGTTTTTTAAAGTTTTTTTTTTTATTGATTTTTTTTTTTTTTTATGATTTTTTTTTTTTGTTTTTTTCTTTTGCTTTTTGTTTTTTTTGTTTTAGTTTTTTTTGTTGGTCTGGTAATTTTTTTTTAATTGATTCTTATTTTTATGTTGCTGTTTGTTTTATGTCTGTTTTTATTTTTTCTTTGGTTTTGGTTTCTGAACGTCATCGTGTTATTGTTTTTTTTTCTAAGGTTCTTTTGGTTATTTCTTTTTTTTTTTTTTTTTCTTATAGTGTTTTTTATCTATATGTTTTTTTTGAACTTTCTATGGTTCCTATTATTATTTTAATTCTTGGTTATGGTTATCAGATTGAGAAGGTTAATTCTTTTTTTTATCTTGTGTTTTATGCTACTTTTTGTAGTGTTCCTTTTCTTTTTGTTTATTTTAGTTTGGATTTTTTTTTTGTTGTTCCTTATTTTGATTGTTTTATTTCTTGGGAGATGGTTTTTATTATTAGTTTGGCTTTTATAATGAAATTTCCTGTTTTTTTTTTACATCTTTGGTTGCCTAAAGCTCATGTTGAAGCTCCCACTTCTGCTAGTATTTTATTAGCTGGTTTATTGTTGAAGTTTGGTACTGTTGGGTTTGTTCGTATTATAAAGAGTCTTAGTTATTGTCATATTAATTATTGATTTTTTTTTTCGGTTTTAGGTATGTTTATTTCTTGTTTTGTTTGTGTTTTTCAGAGTGATTTTAAGTCTTTAGCTGCTTATTCTTCTGTTGTTCATATGAATTTTTTGTTGTTTTTTCTTTTGTTTTTTGGTTTATATTCCAAAACTGGTAGTTTTTTAATAATGGTTTCTCACGGATATACTTCTTCTGTTATGTTTTATTTCATTGGTGAGTTTTATCGTTCTTTAGGTAGTCGAATGATTTATTTTTTGAACAGTTTTATGTCTTCTAGTTTTATTTTTTCTTTTTTAATTTCTTTGGTTTTTTTATCTAATTGTGGTATACCTCCTTCTATTTCTTTTTTTTCTGAGTTTTTTTCTTTTTCTGGTTTTTTTTCTTTGTTTTATAATGTTTTTTTTTTGGTTTTTTTTTATTTTTTTGTTTCTTTTTATTATTGTGTTTATATTATTGTTATTTCTTTTTTAGGTAAGAAGTTTTTTTTTTTTAAGAGTTGATTTTTTTTTTGGTCTCTTCCTTTAATTTTTTTTTGTTTTAATGTGTTTGGTTTTTTTTTATTTTTTTAATAGATTTAAGTTAAGTTAAACTATTAGTCTTCAAAACTAAAAATTTTATCTATAAGGTATTTAGTAGGAATTTTCTATATCCAATTGCGGTTTGGAAGTTTTTTTACCTTAACAAATTTTAGGCGAGTCTTCTAAACTTGTTTTGGGGTTTCCCGTTTGTTTTTTAAGTTTTTTCATAATTTCCATGTTTTGAGTTTTTCTTCTTATCCTTTTTTTATGTTTATTTCTTTAAGTTCTCTTTTTTCTTCTTTTGTTGTTTTTTTCAAGTTTGGTATTTTTTTTTTTCTTTTTTTTTCTTTTTTTTCTTTTTTATTTCTTATTTTTTGTTGGTTTAAGGATATTTGTATAGAGGGTCTTTGCGGTTATCATAATTTTTATGTTATAGATGGTTTTAAGTTTGGTTTTGTTTTGTTTATTTTTAGTGAATTTATATTTTTTTTTAGTGTTTTTTGGTTTTATTTTGATTCTGCTTTAGTTCCTGCTCACGAAATTGGTTGTGGTTGGGGATTTTTTGGTTTGGATAAGATTAATCCTTTTGGAGTTCCTCTTTTAAATACTGTTATTCTTCTTAGAAGTGGTGTTACTGTTACTTGGTCTCATTATTGTCTTTTGAATAATTTTTATTGTTTAGATGGTTTGATTTTAACTATTCTTCTTTCTTTTATTTTTATTTTGGTTCAGTTTTTTGAGTATAAGAGTTCTAGTTTTTCTATCTCTGATGGTGTTTATGGTAGTATTTTTTATTTTTCTACTGGTTTTCATGGTTTTCATGTTATTCTAGGTGCTGTTTTCCTCACTTATAATCTTTTTCGTTTTTTATTATATCATTTTAATTATTCTCATCATTTGGGTTATGAGTTTTCTATTTTGTATTGGCATTTTGTAGATGTTGTTTGGTTATTTTTATTTGTTTTTGTTTATTGGTGAGGTTATTAGGTTTTATTTTTACTTTTTGGATTTTTTTAATTTTTTTGATTTTTTTCTTTTTGTTTTTGTTTTGCAGTTTATTTTTTGTCAAAAAGATAGATTAATTAATGTTTTTTTTAATAAGTTTTTTTCTTTTTTAGTTGGTGTTTTTTCTTATAATTCTTCTTGTTTTATTAGATATATTTTTTCTTCTTTTATTTTTGTTTTTTTGTTGACTTGTTGTTTTGGAGGTTATTTTAGTTATTCTTTTTGTCCTTTGGGTATTATTGAGTTTACTTTTTTTTTTTCTTTTGTTTCTTGATTTTCTACTTTTTTGTTTTTGATTTCTAGTCAGAAATTTTCTGTTTATATGAAGAAGTCTGGTGATGGTTTTTTTAAGACTTTTTTTTTGTTATTTGTTGAGATTATTAGTGAGTTTAGTCGTCCTATTGCTTTAAGTGTTCGTTTGTTTGCTAATATTATAGTTGGTCATGTTATTAGTGCTTGTTTTTATGTTTTTTTTGAGTGTGTTTTTGGTTTTTCTTTTTTAATTGTTTTTGCTATTGTTTTTGAGTGTTTTGTTTTTATTTTGCAGAGTTATATTTTTTCTCGTTTAATTTACTTATATATTAACGAGTAGCTTTTTAGTTTATTTAAAATTTTTACTTGTGGTGTAAAAGAAATTTGAGCTTTGTAAGTTAGTTTAAGTAGAATTTTTGTTTTTGGTACAAATGGTTATCTTACATTGAGGATTATTTTAATTTAGAATATTTAGCTGTTAACTAAAAGGTTTATCTTCATAAGAGTTTAGTTTATATTTAAAATATTAAATTGTAAATTTAAAGTTTTTTGCTCTTGCAGTAATTAGTTTAATTAAAATATAACATTTGGATTGTTAAGTTTTTTTACTGATTTTTCTTTTATTTTTTTGTTATTATTGTTTTTTTTTTAAATTGTTTTATTTGTAATATTGTTTTTTGATGGAGTATTTTTTTTTTAATGACTCTTGTTTTTGTTTTTTTAAATTTTAATAATTCTTATTCTTCTATTAACTATTTTATTTTTCAGGAGTTTCTTGGTTTGCTTTTTGTTTTTTTTTCTTTTGGTATTCTTCAATTTTTTATTATTTTATTAAAAGTTGGTGTTTCTCCTTTTCATTTTTGGTGTTTAAATATTTTTAATGGTCTTAGAGGTTTTAATACTTTTTGATTTCTTACTTTTCAGAAGTTACCTTACTTTCCTGTTTTTTCTTTTATTTTTGATTATAGTTTTTTTTTTTTTCTTGTTTTTGGTATTATTTTTTGTTATTTTAATCTTTTTTTTTGTAAGTCTTTTAAGAGCATAGTTTTTATTTCTTCTGTTGAGTCTTTTAATTGGTTGTTAATTTCTCTTTTCTCTTCTTTGTTTTCTGGTTTTTTTTTGTTTCTTTACTATGTTTTTGTTATGTTTTTTTTGTTGGATTATAGTTCTACTAAAGGTTATGATTTTTATAATTGGGAATTGGTTTTTCTTTTTATAAATTTTCCTATGACTATTACTTTTTTTGTTAAAATTTTTTCTATTATTTTTTTTTTTAATATTAGTTCTTTTTATCTGTTGTTTGTTTTATTTTTAATGGTCTTTTCTGTTTTTGGTTTTGGTTTTTGGTTTTTTAATGTTGGTTTGAAATTTAGTTATTATGGTTTTTATAATTTTAGTTTTTTTTATTTTTTTTTTTTTCCTTTGATGTTTTTTTGTCTTTTTTAAAAGAGTTTTAGTTTATATAGAATTTATCACTTACAATGATGGGGTTTAAACTCTTACCAATTTAGTAAAATTTTATTATATTGCTTTGATATGGCAAAGTTCTTTTTGATTTGGTATTTTTTGTTTTGTTTTTAGTGGCTCTTTTTTCTTTTTTATTTGCTTTTTTTTTTTATTTATTTGTTTGTTTTGCTTCTTTTTTTGATTTTTATTTTTGTAAGTCTTCTTCTTTTGAGAGTGGTTTTATGAGTGTTGGTTTAATTCAGAATTCTTTTAGAATTCACTTTTTTGTTATTATAATCATGTTTGTTGTTTTTGATTTGGAGATTGTTATTTTTATTGGTATTCTTATTTCTGATTTAAATTCTTTTGTTTGTTTTTTTTTTTTGTTTTTTTTTTTGTTCTTGTTTTTTTATATGGAGTGGTATTATGGTAAGCTTGTTTGAAATTTTTAATATTAAAAAACTTTATTATAATTTAGTATATCTCGTTGTCGTTGAGAAGGTTTTAAGTTTTATCTTATTATTATATTTTTTTTTTTTCTTGTTTTTAGTATCAAAAACCGATTGGGGTTTTGATATATTATATATTATATATTATAAAAATAATATAAATATAATATATTTATTAATTATATTTATATATAAATAATTATATTTATATATATAAATAATTATATTTATATTATTTTTATTATGTATATATATATTTTTATGTTGATATTAATTAGTTAATATCATATCCTTTATTTAGGATAATTGTTTGATGGAGATTTTATTAATTAGGTAGACTTGTTTAATTTAAGCTGGTAAACTTTGAACTTNTTCGGGTTCTTAAAGTTTCAGGAAAACAAGTCTACCTAATTAATGGTTTTATTTTAATTGAAATTATATGTCTATGAGTTCGATTAAAATAAAATTTTGTAGTATGATNNNNNNNNNNNNNNNNNNNNNNNNNNNNNNNNNNNNNN
>Bangladesh_Dog - m2
GTCGTTTATTTTTCGATTTTTTTATTTATAATTTTGTTGGTTTTTTTTGTTGTTTTTTTTGTTATACAGAGTATTGCTTTTATTACTTTATATGAGCGTCATTTGTTGGGTCTTAGTCAATCTCGACTTGGTCCTACGAAGGTAGGTTTTTTTGGTGTTTTGCAGGCTATTGTAGATGGAGTTAAGCTTCTAAGTAAAGAACAATTTTTACCTTATAATTCTTCTTATTTTTTTTTTTTATTTATTCCTTCTGTTTCTTTTTGTTTGATATATTTGGAGTGGTTTGTTCTTCCTTTTTTTTTTGATTTTTTTACTTTTAATTATTCTGTTTTGTTTTTTCTTTGTTTGGTTGGTTTTTCTGTTTATACTACTTTAATTTCTGGAATTGTTTCCAAATCTAAGTATTCTATAATTGGTTCTATTCGTGCTAGTAGTCAGAGTATTTCTTATGAGATTTCTTTTACTTTTTTTGTTTTTTGTGTTGTTCTTCATGTTGGTGTTTTTAGTTTTTTTAGTTTTTTTAGTTTTAGTATAGTTGTTCTTTTTTTTCCTTTTCTTATTATGATTATTGGTGAGCTTAATCGTGCTCCTTTTGATTTTTCTGAGGGTGAGAGTGAACTTGTTAGTGGTTATAATATTGAATATTCTAGTGTTGCTTTTGTTCTTTTGTTTTTGAGTGAGTATGGTGTTTTGATTTTTTTTTGTGTTCTTTTTTCTTTTTTGTTTTTTGGCGGTTCTGTTTTTATGTCTTTTGTTATTTTTTCTTTTTTGATTTTTATTCGTAGTTCTTTTCCTCGTTATCGTTATGATATGATGATAGGTTTTTTTTGATTTATTATGTTACCTATTTCTATGATTTTGTTTTTATTTTTTTGTTTGTTATTTTTTTAGGGATTTAGTTTATATTAAAATGTTTGTTTTGCGTACAAAAGAATTTTTTCTCTGAATTTTTTTTTTTAGTTTATAGATTTGATTATGGTCATTGTAATGATAAAATGGTGTTATATAATTTTTAATCACTTGAGTGGACAATGTTTTTCTATCCCGGCAATGTATTGCTTGTATAAACTCAGTACCAGAATAATCGGATAGACTGAGTAAGCTTATACCCTAAATGTGTTTTGGCCATGGTTTTTTTTTTGATTTTTTTACAACTGTTTAGTGCAATGTGCAGTTTTTTTTTGTTGTTTTATCTTGGTCAATAAGATTAGACAAATGACCTGGATTAGTACCCAGTTAATCTAAATTTAAAAGTTGCAGGAGTAAAGTAATATTTAAACTGTAATAATATTGGCGGATTTTTTAATTATCTTTGGAGGTTGAGCTGTAATTGAGAACCCTCATTATCAGCTTTGATTTTTGTCGCATGTATGATCGTTTATGTCCTTCTTAAAGAGGTGCATTAAAGATTATTTGGTGTTTAATCAATGATATCTATTAAAACAGATAAATACCTGGTATATATCAAAGTTTTCGTTTGACCTACAATATCTTATGTTTCGGATAAGGAGGAGAGATTCTTCTTTGAAGTTGTAAAAGACAGTAAATGCTTTTTAATGTAGCATTGAAGTATTTAGAGAAATCGTACAAATCATCCATCAATTGCCCACAGGGGAGTAAGTTGTAGTAAAGTAGGTGTAGGGGAATCTGTACCTAGTTTAAGTTGGTTATATTTTAATAATTTGGTTTTTTTCCAAGTGTTTTTTCCTTCTTTAATAAGTTAGTATATTTTAGTACATTGGGTTCATATCCTAAAGGAGAATTTTCACTTATTTTTTATTGTTTTTTTTATTTAATTTTTTCTTTTTTAAGGGGGTACTTTTAAGGTTTTTGGGAGTTATTAGTATAATAAGTATTTTTAATTGCAAATTAAAAGGTTAATAGCTTTTTTTATTCTTTTAAGTTTTTAAATGTTCCTGTTAGTTTTTCTTTATCTGTTTTTTGGAATTTTGGTAGTATTTTGGGTATGGTTCTTTTTTTTCAGATTTTTAGTGGTTTATTTTTATCTTTTTATTATGTTGCTGATGGTTTTAATTCTTTTTCTAGTGTTCAGTATATCATAAGTGATGTTAATTTTGGTTGGGTTTTTCGTATTTTACATTTTAACGGTGCTAGTTTATTTTTTTTTTTTTTGTATTTGCATTTTTTTAAGGGTCTTTTTTTTTGTAGTTATCGTTTGTCTGGTACTTGGATTATTGGTTTAACTATTTTTTTTTTTGTTATAATGGAGGCTTTTATAGGTTATGTTTTAGTTTGGGCTCAGATGAGTTTTTGAGCTTCTGTTGTTATTACTAGTCTTTTAAGTGTTATTCCTTACTTTGGTTTTTCTATTGTTTATTGGATTTGGAGTGGTTTTTCTGTTGTTAATTCTACTCTTAAGTTTTTTTTTGTTATTCATTTTTTAATGCCTTGATTGGTTTTTCTTTTAGTTTTTGTTCATTTGTTTTTTTTACATTCTACTGGTAGGACTTCTGTTTTATATTGTCATGGTGATTATGATAAAATTAGTTTTTTCCCTTATTATTTTTATAAAGATTCTTATAATTTGGTTGTTTTTTTTCTTTTTTTTATTTTTTCTTTTTTTTTTCCTTTTTTACTTGGTGATCCTGAAATGTTTGTTGAGTCTGATCCAATGGTTAGACCTGTACATATTGTTCCTGAGTGATATTTCTTATTTGCTTATGCTATTTTGCGTGCTATCCCTAATAAAGTTTTAGGTGTTTTTTTTCTTGTTTTTAGTATTTTTATTTTTTATTTTTATGTTTTTTTTAATAATTATTATAGTGTTCTTGATAATTTGAATTTTTTTTTAGTTGTTTTTTTTATTTTGGTTTCTGTTTTTTTAAGTTGATTAGGTCAGTGTCATGTTGAATATCCTTTTATTGGTTTGAGAGTTGTTTTTTCTTTTTTTTATTTTTTTTTTGCTTTTTTAATTGTTTTCTCTCGATTTTTGACTAAATTTATTTTTTCTTAGTAAACTTAGTATAATTTATTATATTGGATTTAGGATCCTGGGATTTTTGTTTACTTTTAATTATTTCCAAGGTTACATGATAGGTTTTTCTAATAATTATCTTTGTAGATACATGGATTGGTTTCATAATTTTAATTGTAGTTTATTATTTGGTGTTTTATTTTTTGTTTTTATAGTTATTGTTAATCTTTTTGTTAATTCTTATTATTTTAAGAGTCATAATATTGAATATCAATTTGGTGAGTTTTTATGTAGTTTGTTGCCTTTATTTATTTTGGTTTTTCAAATGTTTCCTTCTTTATCTTTGTTGTATTTTAGTGGTTTGTCTTATTTAGATAGTAGTTTAACTGTTAAAGTTGTTGGTCATCAATGGTATTGAAGTTATGATTATAGGGATATCGGTATTGAATTTGATTCTTATATGAAGTCTATTGATTCTTTATTGATTGGTGAGCCTCGTTTATTAGAAGTTGATAATCGTTGTGTCGTTCCTTGTGATACTAATATTCGATTTTGTATTACATCGGCTGATGTTATTCACTCTTGATCTCTTCCTTCTTTTTGTATTAAACTTGATGCTATGAGTGGTATTTTAAGTACTGTTACTTGTAGTTTTCCTATGGTTGGTGTTTTTTATGGTCAGTGTTCTGAGATTTGTGGTGCTAATCATAGTTTTATACCTATTTGTTTGGAGGTTTCTTTGTTGGAAAATTTTAAAGATTGATGTTATTTAATGTCTAGTTAATTTTGAGGTATTAGTATATTTTAGTATTATTCTTTTTCGAGGAGTCGGATTTATACCTTTATTGAATTAGCATAATTTAATGTATTTGTTTTAAGCGCAAAAGATTTTATTCAATTTTACTCTTTTAGTTTATAAAAAATATGACTTTGAAGCAGTTAAGAATCATAGAGTATATTTTTTTTTTATATATATATTAGTATTGCATACTATGTTAGGATATTTTCAAAGATTTTGATAAATAGAAGCAAAGTGTTTAAGGTGTAGTTTTTTTTTTTGTTACAAAAATAATTTTACTACTCTTAGTGTTGATACATCGAACTTTGTGATATCTGTTTTTAATTTTTATATTAGAAAATTATATATTGTTTTTTTTTTTTGTAGTTTTAATAATTTGAAGTTTTTTTGTTTTAAGTTTTATAACTTTACTACTTTTCTTTTCTTTTTTTTTTTTTAATTATAATTCTTTATAGTTTTTATTATCTAACAATTAGTAAATTAATAAATTATGTTTTTTTTTTTAATATAAATGAATTACTAATTATCTGGTCAAATGTTTATTAAAGACTTAGGATTTATATTAAATCTGTCTTCTGCCCTATGGTTTTTTTAAATGGCAGTCTTAGCGTGAGGACATTAAAGTAGCAAAATAATTTGTGCTTTTATTGGGTTCGAGTATGAATGAAGTTTTGGCTGGTGATATTTTTTTTTTTTTTTGAATTTAATATACATCTAAAAAGAGATGTTTATAATAAAACAAAGATAAGTCTTCGGAAATTTTATTTCTATTAAAAGTTTTTTTTTTTAGTAATTTATCTAGGGAAGATTATTATATAATTTTTTTTTACTATTTTTAATTTAAAAAATTACTCCGGAGTTAACAGAAAAACATGCCTTATGTAGTTCTTATATTTTGGTAAGTTTTACATCGATGTTGTATCTTTATTAGCTGAAGAGGAGAAATTTCAGTTTTTTAGACTGTTCTTCTTTTAATAAATAAAACGTGATATTAGTTTAATTCATCGTGAGATAGAATTGTTTATCTTGTTTATTATTTTTTTTTATCGGGATTAGTACGAAAGGAATTTCACTATAATTTTAAATTTTTTAATCTTTTTTTTAATTTTTTTTGTTTATTTTTTTCTTGTCTTAGTTTTCTTGTTTTTGATCCTTTAAAGAGTGCTTTTTTTTTAGTTCTTTCTTTAATTTTTTTGGTTTTTTTTATTTCTTTTGGTTTTTATGTTTGGTTTTCTTATTTTATTTGTTTGATTTTTTTGAGTGGTATTTTTGTTATTATTGTTTATTTTTCTAGTTTTTCTAAATATATTTATGTCAATATTAATTTTTTTCTTGTCCTTTTTGTTTTCTTGTTTTTTTTTTTTTATTCTTTTTTTTTCTTTTTAGATCCTAGTTATCATAATTCTTTAAATTTTCTTTATTATGATTTGTTTTTTTCTTTTATTTTTTGGGTTGTTTTTTGTTTGTTTTTTTTTATAAATTTTGTTAGCTTTTTTCTTTGTTTTTCTGGTGCTCTTCGACTGTATTAATTTTGGTTTATTAGTATAATAAGTATATTTGATTTCCAATCAAATGGTCATTAAACTATGCTATTTTAGTTTATGTAAAATGTCTAATTTGTAATTAGAAGAATTTTTAGCAACTTTCTAGTTTTTGTTTTTTATAGTACTAATCACAAAGATATTGGTAGTATTTATTTAATTTTTGGTTTATGAGCTGGTATAGTTGGTTCTGCTCTTTCTATAATTATTCGTATCGAGTTAAGTAAGCCTGGTATGTTTATTGGAGATGGTCAATTATATAATTCTATTTTAACTGCTCATGCTATTTTGATAATTTTTTTTATGGTTATACCTAGGATGATTGGTGGTTTTGGTAATTGGATGGTTCCTTTAATATTAGGTGCACCTGATATGAGTTTTCCTCGATTAAATAATATTAGTTTTTGATTATTACCTGCTTCTATTTTTTTGGTTTTTTTGGCTTGTTTTGTTGATAATGGTTTAGGTACTAGTTGAACTATTTATCCCCCTTTATCTACTTCAGGACATCCTGGTTCTAGTGTTGATTTGGCTATTTTTAGTTTACATCTTTCTGGTATTAGTTCTATTTTGGGTGGTATTAATTTTATGTGTACTGTTAAAAATTTACGTTCTAGTTCTGTTTCTCTCAGTAATATGAGTTTATTTATTTGAACTATTTTTGTTACTGTTTTTTTATTGGTTTTGTCTTTACCTGTTTTAGCTGGTGCTATTACTATGTTGTTAATTGATCGTAATTTTAATGGTTCTTTTTTTGATCCTAGTTTTGGTGGTAATCCTTTGATTTATCAGCATTTGTTTTGGTTTTTTGGTCATCCAGAAGTTTATATTTTAATTTTACCTGCTTTCGGTATTATTAGTCAATGTACTTTGTATTTGACTGGTAAAAAAGAAGTTTTTGGTTATTTGGGTATGGTTTATGCTATTTTGAGTATTGGTTTAATTGGTTGTGTAGTTTGAGCTCATCACATGTATACTGTTGGTATAGATTTTGATTCTCGTGCTTATTTTACTGCTGCTACTATAGTGATTGCTGTTCCTACTGGTGTAAAAGTTTTTAGATGGTTAGCTACTTTTTTTGGTACTGTTATAGTTTATCAACCTTTATTATTTTGAGTTATAGGTTTTATTTTTTTATTTACTATTGGTGGTTTAACTGGTGTTATATTATCTAATTCTAGAATTGACATTATTTTACATGATACTTATTATGTAGTGTCTCATTTTCATTACGTTTTAAGTCTTGGTGCTGTTTTTGGTTTGTTTGCAGGTGTTACTTTGTGATGATCTTTTATTACTGGTTTTGTTTTGAATAAAATTTATATGTATTCTGTTTTTTTTTTATTTTTTATTGGAGTTAATATGACTTTTTTTCCTTTACATTTTGCTGGTTTACATGGTTTCCCACGAAAATATGTAGACTATCCAGATGTTTATTCTTTCTGAAATGTTTTATCTTCTTTTGGTTCTCTTATTAGTATTTTTTCTCTTTTTTTTTTTGTTTTTGTTTTATTAGAATCTTTCATTAGTTATCGTGTTTTAGTTGTTGATTACTTTAATGGTGTTAGACCTGAAAATGCTAATTTAGGTTATAATTTTTACCATAGTTTCCAAGATGGGGTTTATTTGAGAGTGCCTCATAATTAATTGTTTTTATTTTTTATTGGTATTTTTTTCCTTTTTTATAAATTTCGACGTTTTATTTTTGTTATTATTTCTTTTGAATTTTTAATAATGGGAGTTTTTTATTTGTTTTCTTTTTTTTTTGGTTTTTTTTCTTTTTTTTACTTTTTATGTTTTAGTGTTTTTTGTAGTCTTATAGGTGTTGTTTTAATAGTTTATTTTATTAAGTTCTATGGTTGTGATTATGTTTTTTTTTAAAATCACTTAATATCAAACCCCAATTGAGTGGTTAGCTTAAGTTTAAAGCACCGGATTTTTAATCCGGGGATTAATCTGCTTAAAACTGTTTTTATTTTGATTTGAAATCAAAATTTGGATTTTTCCGCAGTTTTTGTCTTTATTTTTGATTTTTTTTTGTTGTTTTTTGTTTTTGTTTTTTGTTTTTGTTTTTTATTTTGTTTTTGTTTTTTGTTCCTTTTTTTAAGTTTTCTTTCTTTTTTTTTGATTTTGGTTTTATTGTTTTTAAATTTAATTTTTATTTAAATAGTATTATTTTTTCTTTTGTTTTGATTTTGATTTCTGTTAGTGTTTTTTTTTATAGTCTTTATTATCTTAATATGGAAATTAATTTTTTTTATTATTTTTTTGTTTTGCTTGTTTTTATTTGTAGTATATTTTTTTTGGTTTTTTGTGATAGTGTTTTTTTTGTTTTGCTTGGTTGAGATTTGTTAGGTATTTCTAGTTTTTTTTTAGTTCTTTTTTATAATAATTGAGATAGTTGTAGTGGTTCTATGAATACTGTTTTAACCAATCGTATGGGTGATTTTTTTATTTTTGTTTTTTTTTCTTTGTCTTTTTTTACTTTTTTTAATTTTTTTAGTTTTTCCTATTTTTGTTTTTATTCTTCTTTTTTTCTTATTTTGGCTGCTTTTACTAAGAGTGCTCAGTTTCCTTTTGGTGGTTGATTACCTAAGGCAATGAGTGCTCCTACTCCTGTTAGTTCTTTAGTACATAGTAGTACTCTTGTCACTGCTGGTATTGTTTTGATGATTAAATTTAATGTTATTATTATGAGTTCTTTTCTTTTAAAGTTGGTTCTTATTTCTGGTGTTTTTACTATGTTTTTTTCTAGTTTTTGTGCTTTGTATGAGAATGATTTAAAGAAGGTTGTTGCTCTTAGTACTTTGTCTCAAATGGGTCTTTCAATGGTTTCTTTTGGTTTTGGTTTAAGTTTTCTTTGTTATGTTCATTTATTAAGTCATGCTATTTTTAAGAGTTGTCTTTTCATACAGATTGGTTATTTGATTCATTGTTCTTTTGGTCAACAGGATGGTCGTGGTTATTCTTTTGGTAATTTGCCTTATTTTGTTCAGCTTCAGATTTTAATTACTCTTTTTTGTTTGTGTGGTTTGTTTTTTTTAAGTGGTTCTGTTAGTAAAGATTATATTCTTGTTTTTTTTTTTTCTAGTTATTTTATGTTGTTTTTTTCTTTTTTTTTTTTTATTTCTGTTTTTATTACTTTTTTATATAGTTATCGCATTTGAAGTAGTCTTTTTTTAACTTTTTTTAATTCTTTATATTATAGTTGTAGTAGTTTTTTATTTTTTTTTATTAGTATTCCTTTGATTTTTTTTTCTTTGTTTTTTATTTGGTGATTGAATCTTAATTTTTTTAGAATTCCTGTTGTTTTTGTTTATATTGATTTTTATTTTTTTTTTTTTTTTATTTTATTGTTTTTTTTTTTTTATTTTATTGTTTTCAAGTTTTTGTCTTTTTCTGTTTATTGTTTTTTGATGGATTATTTTCCTATTTTATTTACTCGTTTTTTTCATGATTTTAAGTTTTTTGATTTGTTTTTGAATAAGTTAAATCTTACTTTTTTTTCCTTTTTTTCTTTTTCTAGTTTTATTTCTATATTTTCTTATTTTAATAAGTTTAATTTTTTAGTTGTTTTCATTTTTCTTATTTTTGTTGTTTTTTAGATATCTAATTTATTTTTTTAGTTTTTTAAAGTTTTTTTTTTTATTGATTTTTTTTTTTTTTTATGATTTTTTTTTTTTGTTTTTTTCTTTTGCTTTTTGTTTTTTTTGTTTTAGTTTTTTTTGTTGGTCTGGTAATTTTTTTTTAATTGATTCTTATTTTTATGTTGCTGTTTGTTTTATGTCTGTTTTTATTTTTTCTTTGGTTTTGGTTTCTGAGCGTCATCGTGTTATTGTTTTTTTTTCTAAGGTTCTTTTGGTTATTTCTTTTTTTTTTTTTTTTTCTTATAGTGTTTTTTATCTATATGTTTTTTTTGAACTTTCTATGGTTCCTATTATTATTTTAATTCTTGGTTATGGTTATCAGATTGAGAAGGTTAATTCTTTTTTTTATCTTGTGTTTTATGCTACTTTTTGTAGTGTTCCTTTTCTTTTTGTTTATTTTAGTTTGGATTTTTTTTTTGTTGTTCCTTATTTTGATTGTTTTATTTCTTGGGAGATGGTTTTTATTATTAGTTTGGCTTTTATAATAAAATTTCCTGTTTTTTTTTTACATCTTTGGTTGCCTAAAGCTCATGTTGAAGCTCCCACCTCTGCTAGTATTTTATTAGCTGGTTTGTTATTGAAGTTTGGTACTGTTGGGTTTGTTCGTATTATAAAGAGTCTTAGTTATTGTCATATTAATTATTGATTTTTTTTTTCGGTTTTAGGTATGTTTATTTCTTGTTTTGTTTGTGTTTTTCAGAGTGATTTTAAGTCTTTAGCTGCTTATTCTTCTGTTGTTCATATGAATTTTTTGTTGTTTTTTCTTTTGTTTTTTGGTTTATATTCCAAAACTGGTAGTTTTTTAATAATGGTTTCTCACGGATACACTTCTTCTGTTATGTTTTATTTCATTGGTGAGTTTTATCGTTCTTTAGGTAGTCGAATGATTTATTTTTTGAACAGTTTTATGTCTTCTAGTTTTATTTTTTCTTTTTTAATTTCTTTGGTTTTTTTATCTAATTGTGGTATACCTCCTTCTATTTCTTTTTTTTCTGAGTTTTTTTCTTTTTCTGGTTTTTTTTCTTTGTTTTATAATGTTTTTTTTTTGGTTTTTTTTTATTTTTTTGTTTCTTTTTATTATTGTGTTTATATTATTGTTATTTCTTTTTTAGGTAAGAAGTTTTTTTTTTTTAAGAGTTGATTTTTTTTTTGATCTCTTCCTTTAATTTTTTTTTGTTTTAATGTGTTTGGTTTTTTTTTATTTTTTTAATAGATTTAAGTTAAGTTAAACTATTAGTCTTCAAAACTAAAAATTTTATCTATAAGGTATTTAGTAGGAATTTTCTATATCCAATTGCGGTTTGGAAGTTTTTTTACCTTAACAAATTTTAGGCGAGTCTTCTAAACTTGTTTTGGGGTTTCCCGTTTGTTTTTTAAGTTTTTTCATAATTTCCATGTTTTGAGTTTTTCTTCTTATCCTTTTTTTATGTTTATTTCTTTAAGTTCTCTTTTTTCTTCTTTTGTTGTTTTTTTCAAGTTTGGTATTTTTTTTTTTCTTTTTTTTTCTTTTTTTTCTTTTTTATTTCTTATTTTTTGCTGGTTTAAGGATATTTGTATAGAGGGTCTATGCGGTTATCATAATTTTTATGTTATAGATGGTTTTAAGTTTGGTTTTGTTTTGTTTATTTTTAGTGAATTTATATTTTTTTTTAGTGTTTTTTGGTTTTATTTTGATTCTGCTTTAGTTCCTGCTCACGAAATTGGTTGTGGCTGGGGATTTTTTGGTTTGGATAAGATTAATCCTTTTGGAGTTCCTCTTTTAAATACTGTTATTCTTCTTAGAAGTGGTGTTACTGTTACTTGGTCTCATTATTGTCTTTTGAATAATTTTTATTGTTTAGATGGTTTGATTTTAACTATTCTTCTTTCTTTTATTTTTATTTTGGTTCAGTTTTTTGAGTATAAGAGTTCTAGTTTTTCTATCTCTGATGGTGTTTATGGTAGTATTTTTTATTTTTCTACTGGTTTTCATGGTTTTCATGTTATTCTAGGTGCTGTTTTCCTCACTTATAATCTTTTTCGTTTTTTATTATATCATTTTAATTATTCTCATCATTTGGGTTATGAGTTTTCTATTTTGTATTGGCATTTTGTAGATGTTGTTTGGTTATTTTTATTTGTTTTTGTTTATTGGTGAGGTTATTAGGTTTTATTTTTACTTTTTGGATTTTTTTAATTTTTTTGATTTTTTTCTTTTTGTTTTTGTTTTGCAGTTTATTTTTTGTCAAAAAGATAGATTAATTAATGTTTTTTTTAATAAGTTTTTTTCTTTTTTAGTTGGTGTTTTTTCTTATAATTCTTCTTGTTTTATTAGATATATTTTTTCTTCTTTTATTTTTGTTTTTTTGTTGACTTGTTGTTTTGGAGGTTATTTTAGTTATTCTTTTTGTCCTTTGGGTATTATTGAGTTTACTTTTTTTTTTTCTTTTGTTTCTTGATTTTCTACTTTTTTGTTTTTGATTTCTAGTCAGAAATTTTCTGTTTATATGAAGAAGTCTGGTGATGGTTTTTTTAAGACTTTTTTTTTGTTATTTGTTGAGATTATTAGTGAGTTTAGTCGTCCTATTGCTTTAAGTGTTCGTTTGTTTGCTAATATTATAGTTGGTCATGTTATTAGTGCTTGTTTTTATGTTTTTTTTGAGTGTGTTTTTGGTTTTTCTTTTTTAATTGTTTTTGCTATTGTTTTTGAGTGTTTTGTTTTTATTTTGCAGAGTTATATTTTTTCTCGTTTAATTTACTTATATATTAACGAGTAGCTTTTTAGTTTATTTAAAATTTTTACTTGTGGTGTAAAAGAAATTTGAGCTTTGTAAGTTAGTTTAAGTAGAATTTTTGTTTTTGGTACAAATGGTTATCTTACATTGAGGATTATTTTAATTTAGAATATTTAGCTGTTAACTAAAAGGTTTATCTTCATAAGAGTTTAGTTTATATTTAAAATATTAAATTGTAAATTTAAAGTTTTTTGCTCTTGCAGTAATTAGTTTAATTAAAATATAACATTTGGATTGTTAAGTTTTTTTACTGATTTTTCTTTTATTTTTTTGTTATTATTGTTTTTTTTTTAAATTGTTTTATTTGTAATATTGTTTTTTGATGGAGTATTTTTTTTTTAATGACTCTTGTTTTTGTTTTTTTAAATTTTAATAATTCTTATTCTTCTATTAACTATTTTATTTTTCAGGAGTTTCTTGGTTTGCTTTTTGTTTTTTTTTCTTTTGGTATTCTTCAATTTTTTATTATTTTATTAAAAGTTGGTGTTTCTCCTTTTCATTTTTGGTGTTTAAATATTTTTAATGGTCTTAGAGGTTTTAATACTTTTTGATTTCTTACTTTTCAGAAGTTACCTTACTTTCCTGTTTTTTCTTTTATTTTTGATTATAGTTTTTTTTTTTTTCTTGTTTCTGGTATTATTTTTTGTTATTTTAATCTTTTTTTTTGTAAGTCTTTTAAGAGCATAGTTTTTATTTCTTCTGTTGAGTCTTTTAATTGGTTGTTAATTTCTCTTTTCTCTTCTTTGTTTTCTGGTTTTTTTTTGTTTCTTTACTATGTTTTTGTTATGTTTTTTTTGTTGGATTATAGTTCTACTAAAGGTTATGATTTTTATAATTGGGAATTGGTTTTTCTTTTTATAAATTTTCCTATGACTATTACTTTTTTTGTTAAAATTTTTTCTATTATTTTTTTTTTTAATATTAGTTCTTTTTATCTGTTGTTTGTTTTATTTTTAATGGTCTTTTCTGTTTTTGGTTTTGGTTTTTGGTTTTTTAATGTTGGTTTGAAATTTAGTTATTATGGTTTTTATAATTTTAGTTTTTTTTATTTTTTTTTTTTTCCTTTGATGTTTTTTTGTCTTTTTTAAAAGAGTTTTAGTTTATATAGAATTTATCACTTACAATGATGGGGTTTAAACTCTTACCAATTTAGTAAAATTTTATTATATTGCTTTGATATGGCAAAGTTCTTTTTGATTTGGTATTTTTTGTTTTGTTTTTAGTGGCTCTTTTTTCTTTTTTATTTGCTTTTTTTTTTTATTTATTTGTTTGTTTTGCTTCTTTTTTTGATTTTTATTTTTGTAAGTCTTCTTCTTTTGAGAGTGGTTTTATGAGTGTTGGTTTAATTCAGAATTCTTTTAGAATTCACTTTTTTGTTATTATAATCATGTTTGTTGTTTTTGATTTGGAGATTGTTATTTTTATTGGTATTCTTATTTCTGATTTAAATTCTTTTGTTTGTTTTTTTTTTTTGTTTTTTTTTTTGTTCTTGTTTTTTTATATGGAGTGGTATTATGGTAAGCTTGTTTGAAATTTTTAATATTAAAAAACTTTATTATAATTTAGTATATCTCGTTGTCGTTGAGAAGGTTTTAAGTTTTATCTTATTATTATATTTTTTTTTTTTCTTGTTTTTAGTATCAAAAACCGATTGGGGTTTTGATATATTATATATTATATATTATAAAAATAATATAAATATAATATATTTATTAATTATATTTATATATAAATAATTATATTTATATATATAAATAATTATATTTATATTATTTTTATTATGTATRTATATATTTTTATGTTGATATTAATTAGTTAATATCATATCCTTTGTTTAGGATAATTGTTTGATGGAGATTTTATTAATTAGGTAGACTTGTTTAATTTAAGCTGGTAAACTTTGAACTTTCTTNNNNNNNNAAAGTTTCAGGAAAACAAGTCTACCTAATTAATAGTTTTATTTTAATTGAAGTTATATGTCTATGAGTTCGATTAAAATAAAATTTTGTAGTATGATNNNNNNNNNNNNNNNNNNNNNNNNNNNNNNNNNNNNNN
>Cambodia_Human_L3 - m
GTCGTTTATTTTTCGATTTTTTTATTTATAATTTTGTTGGTTTTTTTTGTTGTTTTTTTTGTTATACAGAGTATTGCTTTTATTACTTTATATGAGCGTCATTTGTTGGGTCTTAGTCAATCTCGACTTGGTCCTACGAAGGTAGGTTTTTTTGGTGTTTTGCAGGCTATTGTAGATGGAGTTAAGCTTCTAAGTAAAGAACAATTTTTACCTTATAATTCTTCTTATTTTTTTTTTTTATTTATTCCTTCTGTTTCTTTTTGTTTGATATATTTGGAGTGGTTTGTTCTTCCTTTTTTTTTTGATTTTTTTACTTTTAATTATTCTGTTTTGTTTTTTCTTTGTTTGGTTGGTTTTTCTGTTTATACTACTTTAATTTCTGGAATTGTTTCCAAATCTAAGTATTCTATAATTGGTTCTATTCGTGCTAGTAGTCAGAGTATTTCTTATGAGATTTCTTTTACTTTTTTTGTTTTTTGTGTTGTTCTTCATGTTGGTGTTTTTAGTTTTTTTAGTTTTTTTAGTTTTAGTATAGTTGTTCTTTTTTTTCCTTTTCTTATTATGATTATTGGTGAGCTTAATCGTGCTCCTTTTGATTTTTCTGAGGGTGAGAGTGAACTTGTTAGTGGTTATAATATTGAATATTCTAGTGTTGCTTTTGTTCTTTTGTTTTTGAGTGAGTATGGTGTGTTGATTTTTTTTTGTGTTCTTTTTTCTTTTTTGTTTTTTGGTGGTTCTGTTTTTATGTCTTTTGTTATTTTTTCTTTTTTGATTTTTATTCGTAGTTCTTTTCCTCGTTATCGTTATGATATGATGATAGGTTTTTTTTGATTTATTATGTTACCTATTTCTATGATTTTGTTTTTATTTTTTTGTTTGTTATTTTTTTAGGGATTTAGTTTATATTAAAATGTTTGTTTTGCGTACAAAAGAATTTTTTCTCTGAATTTTTTTTCTTAGTTTATAGATTTGATTATGGTCATTGTAATGATAAAATGGTGTTATATAATTTTTAATCACTTGAGTGGACAATGTTTTTCTATCCCGGCAATGTATTGCTTGTATAAACTCAGTACCAGAATAATCGGATAGACTGAGTAAGCTTATACCCTAAATGTGTTTTGGCCATGGTTTTTTTTTTGATTTTTTTACAACTGTTTAGTGCAATGTGCAGTTTTTTTTTGTTGTTTTATCTTGGTCAATAAGATTAGACAAATGACCTGGATTAGTACCCAGTTAATCTAAATTTAAAAGTTGCAGGAGTAAAGTAATATTTAAACTGTAATAATATTGGCGGATTTTTTAATTATCTTTGGAGGTTGAGCTGTAATTGAGAACCCTCATTATCAGCTTTGATTTTTGTCGCATGTATGATCGTTTATGTCCTTCTTAAAGAGGTGCATTAAAGATTATTTGGTGTTTAATCAATGATATCTATTAAAACAGATAAATACCTGGTATATATCAAAGTTTTCGTTTGACCTACAATATCTTATGTTTCGGATAAGGAGGAGAGATTCTTCTTTGAAGTTGTAAAAGACAGTAAATGCTTTTTAATGTAGCATTGAAGTATTTAGAGAAATCGTACAAATCATCCATCAATTGCCCACAGGGGAGTAAGTTGTAGTAAAGTAGGTGTAGGGGAATCTGTACCTAGTTTAAGTTGGTTATATTTTAATAATTTGGTTTTTTTCCAAGTGTTTTTTCCTTCTTTAATAAGTTAGTATATTTTAGTACATTGGGTTCATATCCTAAAGGAGAATTTTCACTTATTTTTTATTGTTTTTTTTATTTAATTTTTTCTTTTTTAAGGGGGTACTTTTAAGGTTTTTGGGAGTTATTAGTATAATAAGTATTTTTAATTGCAAATTAAAAGGTTAATAGCTTTTTTTATTCTTTTAAGTTTTTAAATGTTCCTGTTAGTTTTTCTTTATCTGTTTTTTGGAATTTTGGTAGTATTTTGGGTATGGTTCTTTTTTTTCAGATTTTTAGTGGTTTATTTTTATCTTTTTATTATGTTGCTGATGGTTTTAATTCTTTTTCTAGTGTTCAGTATATCATAAGTGATGTTAATTTTGGTTGGGTTTTTCGTATTTTACATTTTAACGGTGCTAGTTTATTTTTTTTTTTTTTGTATTTGCATTTTTTTAAGGGTCTTTTTTTTTGTAGTTATCGTTTGTCTGGTACTTGGGTTATTGGTTTAACTATTTTTTTTTTTGTTATAATGGAGGCTTTTATAGGTTATGTTTTAGTTTGGGCTCAGATGAGTTTTTGAGCTTCTGTTGTTATTACTAGTCTTTTAAGTGTTATTCCTTACTTTGGTTTTTCTATTGTTTATTGGATTTGGAGTGGTTTTTCTGTTGTTAATTCTACTCTTAAGTTTTTTTTTGTTATTCATTTTTTAATGCCTTGATTGGTTTTTCTTTTAGTTTTTGTTCATTTGTTTTTTTTACATTCTACTGGTAGGACTTCTGTTTTATATTGTCATGGTGATTATGATAAAATTAGTTTTTTCCCTTATTATTTTTATAAAGATTCTTATAATTTGGTTGTTTTTTTTCTTTTTTTTATTTTTTCTTTTTTTTTTCCTTTTTTACTTGGTGATCCTGAAATGTTTGTTGAGTCTGATCCAATGGTTAGACCTGTACATATTGTTCCTGAGTGATATTTCTTATTTGCTTATGCTATTTTGCGTGCTATCCCTAATAAAGTTTTAGGTGTTTTTTTTCTTGTTTTTAGTATTTTTATTTTTTATTTTTATGTTTTTTTTAATAATTATTATAGTGTTCTTGATAATTTGAATTTTTTTTTAGTTGTTTTTTTTATTTTGGTTTCTGTTTTTTTAAGTTGATTAGGTCAGTGTCATGTTGAATATCCTTTTATTGGTTTGAGAGTTGTTTTTTCTTTTTTTTATTTTTTTTTTGCTTTTTTAATTGTTTTCTCTCGATTTTTGACTAAATTTATTTTTTCTTAGTAAACTTAGTATAATTTATTATATTGGATTTAGGATCCTGGGATTTTTGTTTACTTTTAATTATTTCCAAGGTTACATGATAGGTTTTTCTAATAATTATCTTTGTAGATACATGGATTGGTTTCATAATTTTAATTGTAGTTTATTATTTGGTGTTTTATTTTTTGTTTTTATAGTTATTGTTAATCTTTTTGTTAATTCTTATTATTTTAAGAGTCATAATATTGAATATCAATTTGGTGAGTTTTTATGTAGTTTGTTGCCTTTATTTATTTTGGTTTTTCAAATGTTTCCTTCTTTATCTTTGTTGTATTTTAGTGGTTTGTCTTATTTAGATAGTAGTTTAACTGTTAAAGTTGTTGGTCATCAATGGTATTGAAGTTATGATTATAGGGATATCGGTATTGAATTTGATTCTTATATGAAGTCTATTGATTCTTTATTGATTGGTGAGCCTCGTTTATTAGAAGTTGATAATCGTTGTGTCGTTCCTTGTGATACTAATATTCGATTTTGTATTACATCGGCTGATGTTATTCACTCTTGATCTCTTCCCTCTTTTTGTATTAAACTTGATGCTATGAGTGGTATTTTAAGTACTGTTACTTGTAGTTTTCCTATGGTTGGTGTTTTTTATGGTCAGTGTTCTGAGATTTGTGGTGCTAATCATAGTTTTATACCTATTTGTTTGGAGGTTTCTTTGTTGGAAAATTTTAAAGATTGATGTTATTTAATGTCTAGTTAATTTTGAGGTATTAGTATATTTTAGTATTATTCTTTTTCGAGGAGTCGGATTTATACCTTTATTGAATTAGCATAATTTAATGTATTTGTTTTAAGCGCAAAAGATTTTATTCAATTTTACTCTTTTAGTTTATAAAAAATATGACTTTGAAGCAGTTAAGAATCATAGAGTATATTTTTTTTTTATATATATATTAGTATTGCATACTATGTTAGGATATTTTCAAAGATTTTGATAAATAGAAGCAAAGTGTTTAAGGTGTAGTTTTTTTTTTTGTTACAAAAATAATTTTACTACTCTTAGTGTTGATACATCGAACTTTGTGATATCTGTTTTTAATTTTTATATTAGAAAATTATATATTGTTTTTTTTTTTTGTAGTTTTAATAATTTGAAGTTTTTTTGTTTTAAGTTTTATAACTTTACTACTTTTYTTTTTTTTTTTTTTTTTTAAYTATAATTCTTTATAGTTTTTATTATCTAACAATTAGTAAATTAATAAATTATGTTTTTTTTTTTAATATAAATGAATTACTAATTATCTGGTCAAATGTTTATTAAAGACTTAGGATTTATATTAAATCTGTCTTCTGCCCTATGGTTTTTTTAAATGGCAGTCTTAGCGTGAGGACATTAAAGTAGCAAAATAATTTGTGCTTTTATTGGGTTCGAGTATGAATGAAGTTTTGGCTGGTGATATTTTTTTTTTTTTTTGAATTTAATATACATCTAAAAAGAGATGTTTATAATAAAACAAAGATAAGTCTTCGGAAATTTTATTTCTATTAAAAGTTTTTTTTTTTAGTAATTTATCTAGGGAAGATTATTATATAATTTTTTTTTACTATTTTTAATTTAAAAAATTACTCCGGAGTTAACAGAAAAACATGCCTTATGTAGTTCTTATATTTTGGTAAGTTTTACATCGATGTTGTATCTTTATTAGCTGAAGAGGAGAAATTTCAGTTTTTTAGACTGTTCTTCTTTTAATAAATAAAACGTGATATTAGTTTAATTCATCGTGAGATAGAATTGTTTATCTTGTTTATTATTTTTTTTTATCGGGATTAGTACGAAAGGAATTTCACTATAATTTTAAATTTTTTAATCTTTTTTTTAATTTTTTTTGTTTATTTTTTTCTTGTCTTAGTTTTCTTGTTTTTGATCCTTTAAAGAGTGCTTTTTTTTTAGTTCTTTCTTTAATTTTTTTGGTTTTTTTTATTTCTTTTGGTTTTTATGTTTGGTTTTCTTATTTTATTTGTTTGATTTTTTTGAGTGGTATTTTTGTTATTATTGTTTATTTTTCTAGTTTTTCTAAATATATTTATGTCAATATTAATTTTTTTCTTGTYYTTTTTGTTTTCTTGTTTTTTTTTTTTTATTCTTTTTTTTTCTTTTTAGATCCTAGTTATCATAATTCTTTAAATTTTCTTTATTATGATTTGTTTTTTTCTTTTATTTTTTGGGTTGTTTTTTGTTTGTTTTTTTTTATAAATTTTGTTAGCTTTTTTCTTTGTTTTTCTGGTGCTCTTCGACTGTATTAATTTTGGTTTATTAGTATAATAAGTATATTTGATTTCCAATCAAATGGTCATTAAACTATGCTATTTTAGTTTATGTAAAATGTCTAATTTGTAATTAGAAGAATTTTTAGCAACTTTCTAGTTTTTGTTTTTTATAGTACTAATCACAAAGATATTGGTAGTATTTATTTAATTTTTGGTTTATGAGCTGGTATAGTTGGTTCTGCTCTTTCTATAATTATTCGTATCGAGTTAAGTAAGCCTGGTATGTTTATTGGAGATGGTCAATTATATAATTCTATTTTAACTGCTCATGCTATTTTGATAATTTTTTTTATGGTTATACCTAGGATGATTGGTGGTTTTGGTAATTGAATGGTTCCTTTAATATTAGGTGCACCTGATATGAGTTTTCCTCGATTAAATAATATTAGTTTTTGATTATTACCTGCTTCTATTTTTTTGGTTTTTTTGGCTTGTTTTGTTGATAATGGTTTAGGTACTAGTTGAACTATTTATCCCCCTTTATCTACTTCAGGACATCCTGGTTCTAGTGTTGATTTGGCTATTTTTAGTTTACATCTTTCTGGTATTAGTTCTATTTTGGGTGGTATTAATTTTATGTGTACTGTTAAAAATTTACGTTCTAGTTCTGTTTCTCTCAATAATATGAGTTTATTTATTTGAACTATTTTTGTTACTGTTTTTTTATTGGTTTTGTCTTTACCTGTTTTAGCTGGTGCTATTACTATGTTGTTAATTGATCGTAATTTTAATGGTTCTTTTTTTGATCCTAGTTTTGGTGGTAATCCTTTGATTTATCAGCATTTGTTTTGGTTTTTTGGTCATCCAGAAGTTTATATTTTAATTTTACCTGCTTTCGGTATTATTAGTCAATGTACTTTGTATTTGACTGGTAAAAAAGAAGTTTTTGGTTATTTGGGTATGGTTTATGCTATTTTGAGTATTGGTTTAATTGGTTGTGTAGTTTGAGCTCATCACATGTATACTGTTGGTATAGATTTTGATTCTCGTGCTTATTTTACTGCTGCTACTATAGTGATTGCTGTTCCTACTGGTGTAAAAGTTTTTAGATGGTTAGCTACTTTTTTTGGTACTGTTATAGTTTATCAACCTTTATTATTTTGAGTTATAGGTTTTATTTTTTTATTTACTATTGGTGGTTTAACTGGTGTTATATTATCTAATTCTAGAATTGACATTATTTTACATGATACTTATTATGTAGTGTCTCATTTTCATTACGTTTTAAGTCTTGGTGCTGTTTTTGGTTTGTTTGCAGGTGTTACTTTGTGATGATCTTTTATTACTGGTTTTGTTTTGAATAAAATTTATATGTATTCTGTTTTTTTTTTATTTTTTATTGGAGTTAATATGACTTTTTTTCCTTTACATTTTGCTGGTTTACATGGTTTCCCACGAAAATATGTAGACTATCCAGATGTTTATTCTTTCTGAAATGTTTTATCTTCTTTTGGTTCTCTTATTAGTATTTTTTCTCTTTTTTTTTTTGTTTTTGTTTTATTAGAATCTTTCATTAGTTATCGTGTTTTAGTTGTTGATTACTTTAATGGTGTTAGACCTGAAAATGCTAATTTAGGTTATAATTTTTACCATAGTTTCCAAGATGGGGTTTATTTGAGAGTGCCTCATAATTAATTGTTTTTATTTTTTATTGGTATTTTTTTCCTTTTTTATAAATTTCGACGTTTTATTTTTGTTATTATTTCTTTTGAATTTTTAATAATGGGAGTTTTTTATTTGTTTTCTTTTTTTTTTGGTTTTTTTTCTTTTTTTTACTTTTTATGTTTTAGTGTTTTTTGTAGTCTTATAGGTGTTGTTTTAATAGTTTATTTTATTAAGTTCTATGGTTGTGATTATGTTTTTTTTTAAAATCACTTAGTATCAAACCCCAATTGAGTGGTTAGCTTAAGTTTAAAGCACCGGATTTTTAATCCGGGGATTAATCTGCTTAAAACTGTTTTTATTTTGATTTGAAATCAAAATTTGGATTTTTCCGCAGTTTTTGTCTTTATTTTTGATTTTTTTTTGTTGTTTTTTGTTTTTGTTTTTTGTTTTTGTTTTTTGTTTTGTTTTTGTTTTTTGTTCCTTTTTTTAAGTTTTCTTTCTTTTTTTTTGATTTTGGTTTTATTGTTTTTAAATTTAATTTTTATTTAAATAGTATTATTTTTTCTTTTGTTTTGATTTTGATTTCTGTTAGTGTTTTTTTTTATAGTCTTTATTATCTTAATATGGAAATTAATTTTTTTTATTATTTTTTTGTTTTGCTTGTTTTTATTTGTAGTATATTTTTTTTGGTTTTTTGTGACAGTGTTTTTTTTGTTTTGCTTGGTTGAGATTTGTTAGGTATTTCTAGTTTTTTTTTAGTTCTTTTTTATAATAATTGAGATAGTTGTAGTGGTTCTATAAATACTGTTTTAACCAATCGTATGGGTGATTTTTTTATTTTTGTTTTTTTTTCTTTGTCTTTTTTTACTTTTTTTAATTTTTTTAGTTTTTCCTATTTTTGTTTTTATTCTTCTTTTTTTCTTATTTTGGCTGCTTTTACTAAGAGTGCTCAGTTTCCTTTTGGTGGTTGATTACCTAAGGCAATGAGTGCTCCTACTCCTGTTAGTTCTTTAGTACATAGTAGTACTCTTGTCACTGCTGGTATTGTTTTGATGATTAAATTTAATGTTATTATTATGAGTTCTTTTCTTTTAAAGTTGGTTCTTATTTCTGGTGTTTTTACTATGTTTTTTTCTAGTTTTTGTGCTTTGTATGAGAATGATTTAAAGAAGGTTGTTGCTCTTAGTACTTTGTCTCAAATGGGTCTTTCAATGGTTTCTTTTGGTTTTGGTTTAAGTTTTCTTTGTTATGTTCATTTATTAAGTCATGCTATTTTTAAGAGTTGTCTTTTCATACAGATTGGTTATTTGATTCATTGTTCTTTTGGTCAACAGGATGGTCGTGGTTATTCTTTTGGTAATTTGCCTTATTTTGTTCAGCTTCAGATTTTAATTACTCTTTTTTGTTTGTGTGGTTTGTTTTTTTTAAGTGGTTCTGTTAGTAAAGATTATATTCTTGTTTTTTTTTTTTCTAGTTATTTTATGTTWTTTTTTTCTTTTTTTTTTTTTATTTCTGTTTTTATTACTTTTTTATATAGTTATCGCATTTGAAGTAGTCTTTTTTTAACTTTTTTTAATTCTTTATATTATAGTTGTAGTAGTTTTTTATTTTTTTTTATTAGTATTCCTTTGGTTTTTTTTTCTTTGTTTTTTATTTGGTGATTGAATCTTAATTTTTTTAGAATTCCTGTTGTTTTTGTTTATATTGATTTTTATTTTTTTTTTTTTTTTATTTTATTGTTTTTTTTTTTTTATTTTATTGTTTTCAAGTTTTTGTCTTTTTCTGTTTATTGTTTTTTGATGGATTATTTTCCTGTTTTATTTACTCGTTTTTTTCATGATTTTAAGTTTTTTGATTTGTTTTTGAATAAGTTAAATCTTACTTTTTTTTCCTTTTTTTCTTTTTCTAGTTTTATTTCTATATTTTCTTATTTTAATAAGTTTAATTTTTTAGTTGTTTTCATTTTTCTTATTTTTGTTGTTTTTTAGATATCTAATTTATTTTTTTAGTTTTTTAAAGTTTTTTTTTTTGTTGATTTTTTTTTTTTTTTATGATTTTTTTTTTTTGTTTTTTTCTTTTGCTTTTTGTTTTTTTTGTTTTAGTTTTTTTTGTTGGTCTGGTAATTTTTTTTTAATTGATTCTTATTTTTATGTTGCTGTTTGTTTTATGTCTGTTTTTATTTTTTCTTTGGTTTTGGTTTCTGAACGTCATCGTGTTATTGTTTTTTTTTCTAAGGTTCTTTTGGTTATTTCTTTTTTTTTTTTTTTTTCTTATAGTGTTTTTTATCTATATGTTTTTTTTGAACTTTCTATGGTTCCTATTATTATTTTAATTCTTGGTTATGGTTATCAGATTGAGAAGGTTAATTCTTTTTTTTATCTTGTGTTTTATGCTACTTTTTGTAGTGTTCCTTTTCTTTTTGTTTATTTTAGTTTGGATTTTTTTTTTGTTGTTCCTTATTTTGATTGTTTTATTTCTTGGGAGATGGTTTTTATTATTAGTTTGGCTTTTATAATGAAATTTCCTGTTTTTTTTTTACATCTTTGGTTGCCTAAAGCTCATGTTGAAGCTCCCACTTCTGCTAGTATTTTATTGGCTGGTTTGTTGTTGAAGTTTGGTACTGTTGGGTTTGTTCGTATTATAAAGAGTCTTAGTTATTGTCATATTAATTATTGATTTTTTTTTTCGGTTTTAGGTATGTTTATTTCTTGTTTTGTTTGTGTTTTTCAGAGTGATTTTAAGTCTTTAGCTGCTTATTCTTCTGTTGTTCATATGAATTTTTTGTTGTTTTTTCTTTTGTTTTTTGGTTTATATTCCAAAACTGGTAGTTTTTTAATAATGGTTTCTCACGGATACACTTCTTCTGTTATGTTTTATTTCATTGGTGAGTTTTATCGTTCTTTAGGTAGTCGAATGATTTATTTTTTGAACAGTTTTATGTCTTCTAGTTTTATTTTTTCTTTTTTAATTTCTTTGGTTTTTTTATCTAATTGTGGTATACCTCCTTCTATTTCTTTTTTTTCTGAGTTTTTTTCTTTTTCTGGTTTTTTTTCTTTGTTTTATAATGTTTTTTTTTTGGTTTTTTTTTATTTTTTTGTTTCTTTTTATTATTGTGTTTATATTATTGTTATTTCTTTTTTAGGTAAGAAGTTTTTTTTTTTTAAGAGTTGATTTTTTTTTTGGTCTCTTCCTTTAATTTTTTTTTGTTTTAATGTGTTTGGTTTTTTTTTATTTTTTTAATAGATTTAAGTTAAGTTAAACTATTAGTCTTCAAAACTAAAAATTTTATCTATAAGGTATTTAGTAGGAATTTTCTATATCCAATTGCGGTTTGGAAGTTTTTTTACCTTAACAAATTTTAGGCGAGTCTTCTAAACTTGTTTTGGGGTTTCCCGTTTGTTTTTTAAGTTTTTTCATAATTTCCATGTTTTGAGTTTTTCTACTTATCCTTTTTTTATGTTTATTTCTTTAAGTTCTCTTTTTTCTTCTTTTGTTGTTTTTTTCAAGTTTGGTATTTTTTYTTTTCTTTTTTTTTCTTTTTTTTCTTTTTTATTTCTTATTTTTTGTTGGTTTAAGGATATTTGTATAGAGGGTCTTTGTGGTTATCATAATTTTTATGTTATAGATGGTTTTAAGTTTGGTTTTGTTTTGTTTATTTTTAGTGAATTTATATTTTTTTTTAGTGTTTTTTGGTTTTATTTTGATTCTGCTTTAGTTCCTGCTCACGAAATTGGTTGTGGTTGGGGATTTTTTGGTTTGGATAAGATTAATCCTTTTGGAGTTCCTCTTTTAAATACTGTTATTCTTCTTAGAAGTGGTGTTACTGTTACTTGGTCTCATTATTGTCTTTTGAATAATTTTTATTGTTTAGATGGTTTGATTTTAACTATTCTTCTTTCTTTTATTTTTATTTTGGTTCAGTTTTTTGAGTATAAGAGTTCTAGTTTTTCTATCTCTGATGGTGTTTATGGTAGTATTTTTTATTTTTCTACTGGTTTTCATGGTTTTCATGTTATTCTAGGTGCTGTTTTCCTCACTTATAATCTTTTTCGTTTTTTATTATATCATTTTAATTATTCTCATCATTTGGGTTATGAGTTTTCTATTTTGTATTGGCATTTTGTAGATGTTGTTTGGTTATTTTTATTTGTTTTTGTTTATTGGTGAGGTTATTAGGTTTTATTTTTACTTTTTGGATTTTTTTAATTTTTTTGATTTTTTTCTTTTTGTTTTTGTTTTGCAGTTTATTTTTTGTCAGAAAGATAGATTAATTAATGTTTTTTTTAATAAGTTTTTTTCTTTTTTAGTYGGTGTTTTTTCTTATAATTCTTCTTGTTTTATTAGATATATTTTTTCTTCTTTTATTTTTGTTTTTTTGTTGACTTGTTGTTTTGGGGGTTATTTTAGTTATTCTTTTTGTCCTTTGGGTATTATTGAGTTTACTTTTTTTTTTTCTTTTGTTTCTTGATTTTCTACTTTTTTGTTTTTGATTTCTAGTCAGAAATTTTCTGTTTATATGAAGAAGTCTGGTGATGGTTTTTTTAAGACTTTTTTTTTGTTATTTGTTGAGGTTATTAGTGAGTTTAGTCGTCCTATTGCTCTAAGTGTTCGTTTGTTTGCTAATATTATAGTTGGTCATGTTATTAGTGCTTGTTTTTATGTTTTTTTTGAGTGTGTTTTTGGTTTTTCTTTTTTAATTGTTTTTGCTATTGTTTTTGAGTGTTTTGTTTTTATTTTACAGAGTTATATTTTTTCTCGTTTAATTTACTTATATATTAACGAGTAGCTTTTTAGTTTATTTAAAATTTTTACTTGTGGTGTAAAAGAAATTTGAGCTTTGTAAGTTAGTTTAAGTAGAATTTTTGTTTTTGGTACAAATGGTTATCTTACATTGAGGATTATTTTAATTTAGAATATTTAGCTGTTAACTAAAAGGTCTATCTTCATAAGAGTTTAGTTTATATTTAAAATATTAAATTGTAAATTTAAAGTTTTTTGCTCTTGCAGTAATTAGTTTAATTAAAATATAACATTTGGATTGTTAAGTTTTTTTACTGATTTTTCTTTTATTTTTTTGTTATTATTGTTTTTTTTTTAAATTGTTTTATTTGTAATATTGTTTTTTGATGGAGTATTTTTTTTTTAATGACTCTTGTTTTTGTTTTTTTAAATTTTAATAATTCTTATTCTTCTATTAACTATTTTATTTTTCAGGAGTTTCTTGGTTTGCTTTTTGTTTTTTTTTCTTTTGGTATTCTTCAATTTTTTATTATTTTATTAAAAGTTGGTGTTTCTCCTTTTCATTTTTGGTGTTTAAATATTTTTAATGGTCTTAGAGGTTTTAATACTTTTTGATTTCTTACTTTTCAGAAGTTACCTTACTTTCCTGTTTTTTCTTTTATTTTTGATTATAGTTTTTTTTTTTTTCTTGTTTTTGGTATTATTTTTTGTTATTTTAATCTTTTTTTTTGTAAGTCTTTTAAGAGCATAGTTTTTATTTCTTCTGTTGAGTCTTTTAATTGGTTGTTAATTTCTCTTTTCTCTTCTTTGTTTTCTGGTTTTTTTTTGTTTCTTTACTATGTTTTTGTTATGTTTTTTTTGTTGGATTATAGTTCTACCAAAGGTTATGATTTTTATAATTGGGAGTTGGTTTTTCTTTTTATAAATTTTCCTATGACTATTACTTTTTTTGTTAAAATTTTTTCTATTATTTTTTTTTTTAATATTAGTTCTTTTTATCTGTTGTTTGTTTTATTTTTAATGGTCTTTTCTGTTTTTGGTTTTGGTTTTTGGTTTTTTAATGTTGGTTTGAAATTTAGTTATTATGGTTTTTATAATTTTAGTTTTTTTTATTTTKTTTTTTTTCCTTTGATGTTTTTTTGTCTTTTTTAAAAGAGTTTTAGTTTATATAGAATTTATCACTTACAATGATGGGGTTTAAACTCTTACCAATTTAGTAAAATTTTATTATATTGCTTTGATATGGCAAAGTTCTTTTTGATTTGGTATTTTTTGTTTTGTTTTTAGTGGCTCTTTTTTCTTTTTTGTTTGCTTTTTTTTTTTATTTATTTGTTTGTTTTGCTTCTTTTTTTGATTTTTATTTTTGTAAGTCTTCTTCTTTTGAGAGTGGTTTTATGAGTGTTGGTTTAATTCAGAATTCTTTTAGAATTCACTTTTTTGTTATTATAATCATGTTTGTTGTTTTTGATTTGGAGATTGTTATTTTTATTGGTATTCTTATTTCTGATTTAAATTCTTTTGTTTGTTTTTTTTTTTTGTTTTTTTTTTTGTTCTTGTTTTTTTATATGGAGTGGTATTATGGTAAGCTTGTTTGAAATTTTTAATATTAAAAAACTTTATTATAATTTAGTATATCTCGTTGTCGTTGAGAAGGTTTTAAGTTTTATCTTATTATTATATTTTTTTTTTTTCTTGTTTTTAGTATCAAAAACCGATTGGGGTTTTGATATATTTTATATTATATATTATAAAAATAATATAAATATAATATATTTATTAATTATATTTATATATAAATAATTATATTTATATATATAAATAATTATATTTATATTATTTTTATTATGTATGTATGTATATTTATGTTGATATTAATTAGTTAATATCATATCCTTTGTTTAGGATAATTGTTCGATGGAGATTTTATTAATTAGGTAGACTTGTTTAATTTAAGCTGGTAAACTTTGAACTTTTTCGGGTTCCTAAAGTTTCAGGAAAACAAGTCTACCTAATTAATGGTTTTATTTTAATTGAAATTATATGTCTATAAGTTCGATTAAAATAAAATTTTGTAGTATGATTNNNNNNNNNNNNNNNNNNNNNNNNNNNNNNNNNNNNN
>Cambodia_Human_L4 - m
GTCGTTTATTTTTCGATTTTTTTATTTATGATTTTGTTGGTTTTTTTTGTTGTTTTTTTTGTTATACAGAGTATTGCTTTTATTACTTTATATGAGCGTCATTTGTTGGGTCTTAGTCAATCTCGACTTGGTCCTACAAAGGTAGGTTTTTTTGGTGTTTTTCAGGCTATTGTAGATGGAGTTAAGCTTTTAAGTAAAGAACAATTTTTACCTTATAATTCTTCTTATTTTTTTTTTTTGTTTATTCCTTCTGTTTCTTTTTGTTTGATATATTTGGAGTGGTTTGTTCTTCCTTTTTTTTTTGATTTTTTTACTTTTAATTATTCTGTTTTGTTTTTTCTTTGTTTAATTGGTTTTTCTGTTTATACTACTTTAATTTCTGGAATTGTTTCCAAATCTAAGTATTCTATAATTGGCTCTATTCGTTCTAGTAGTCAGAGTATTTCTTATGAGATTTCTTTTACCTTTTTTGTTTTCTGTGTTGTTCTTCATGTTGGTGTTTTTAGTTTTTTTAGTTTTTTTAGTTTTAGTATAGTTGTTCTTTTTTTTCCTTTCCTTATTATGATTATTGGTGAGCTTAATCGTGCTCCTTTTGATTTTTCTGAGGGTGAGAGTGAACTTGTTAGTGGTTATAATATTGAATATTCTAGTGTTGCTTTTGTTCTTTTGTTTTTGAGTGAGTATGGTGTTTTGATTTTTTTTTGTGTTCTTTTTTCTTTTTTATTTTTTGGTGGTTCTATTTTTATGTCTTTTTTTATTTTTTCTTTTTTGATTTTTATTCGTAGTTCTTTCCCTCGTTATCGTTATGATTTAATGATAGGTTTTTTTTGATTTGTTATGTTACCTATTTCTATGATTTTGTTTTTGTTTTTTTGTTTGTTATTTTTTTAGGGATTTAGTTTATATTAAAATGTTTGTTTTGCATACAAAAGAATTTTTTCTCTGGGTTTTTTTTTTTAGTTTATAGATTTGATTATGGTCATTGTAATGATAAAATGGTGTTATATAATTTTTAATCACTTGAGTGGACAATGTTTTTCTATCCCGGCAATGTATTGCTTGTATAAACTCAGTACCAGAATAATCGGATAGACTGAGTAAGCTTATACCCTAAATGTGTTTTGGCCATGGTTTTTTTTTTGATTTTTTTACAACTGTTTAGTGCAATGTGCAGTTTTTTTTTGTTGTTTTATCTTGGTCAATAAGATTAGATAAATGACCTGGATTAGTACCCAGTTAATCTAAATTTAAAAGTTGCAGGAGTAAAGTAATATTTAAACTGTAATAATATTGGCGGATTTTTTAATTATCTTTGGAGGTTGAGCTGTAATTGAGAACCCTCATTATCAGCTTTGATTTTTGTCGCATGTATGATCGTTTATGTCCTTCTTAAAGAGGTGCATTAAAGATTATTTGGTGTTTAATCAATGATATCTATTAAAACAGATAAATACCTGGTATATATCAAAGTTTTCGTTTGACCTACAATATCTTATGTTTCGGATAAGGGGGAGAGATTTTCCTTTGAAGTTGTAAAAGACAGTAAATGCTTTTTAATGTAGCATTGAAGTATTTAGAGAAATCGTACAAATCATCCATCAATTGCCCACAGGGGAGTAAGTTGTAGTAAAGTAGGTGTAGGGGAATCTGTACCTAGTTTAAGTTGGTTATATTTTAATAATTTGGTTTTTTTCCAAGTGTTTTTTCCTTCTTTAATAAGTTAGTATATTTTAGTACATTGGGTTCATATCCTAAAGGAGAATTTTCACTTATTTTTTATTGTTTTTTTTATTTAATTTTTTCTTTTTTAAGGGGGTACTTTTAAGGTTTTTGGGAGTTATTAGTATAAGAAGTATTTTTAATTGCAAATTAAAAGGTTAATAGCTTTTTTTATTCTTTTAAGTTTTTAAATGTTCCTGTCAGTTTTTCTTTATCTGTTTTTTGAAATTTTGGTAGTATTTTGGGTATGGTTCTTTTTTTTCAGATTTTTAGTGGTTTATTTTTATCTTTTTATTATGTTGCTGATGGTTTTAATTCTTTTTCTAGTGTCCAGTATATTATAAGTGATGTTAATTTTGGTTGGGTTTTTCGTATTTTGCATTTTAATGGTGCTAGTTTATTTTTTTTTTTTTTGTATTTACATTTTTTTAAGGGTCTTTTTTTTTGTAGTTATCGTTTATCTGGTACTTGGATTATTGGTTTAACTATTTTTTTTTTTGTTATAATGGAGGCTTTTATAGGTTATGTTTTAGTTTGGGCTCAGATGAGTTTTTGAGCTTCTGTTGTTATTACTAGTCTTTTAAGTGTCATTCCTTATTTTGGTTTTTCTATTGTTTATTGAATTTGGAGTGGTTTTTCTGTTGTTAATTCTACTCTTAAGTTTTTTTTTGTTATTCATTTTTTAATGCCTTGGTTGGTTTTTCTTTTAGTTTTTGTTCATTTATTTTTTTTACATTCTACTGGTAGGACTTCTGTTTTATATTGTCATGGTGATTATGATAAAATTAGTTTTTTTCCTTATTATTTTTATAAGGATTCTTATAATTTGGTTGTTTTTTTTCTTTTTTTTATTTTTTCTTTTTTTTTTCCTTTTTTACTTGGTGATCCTGAGATGTTTGTTGAGTCTGATCCAATGGTTAGACCTGTACATATTGTTCCTGAGTGATATTTCTTATTTGCTTATGCTATTTTGCGTGCTATTCCTAATAAAGTTTTAGGAGTTTTTTTTCTTGTTTTTAGTATTTTTATTTTTTATTTTTATGTTTTTTTTAATAATTATTATAGTGTTCTTGATAATTTGAATTTTTTTTTGGTTGTTTTTTTTATTTTGGTTTCTGTTTTTTTAAGTTGATTAGGTCAGTGTCATGTTGAATATCCTTTTATTGATTTGAGAGTTGTTTTTTCTTTTTTGTATTTTTTTTTTGCTTTTTTAATTGTTTTCTCTCGATTTTTAACTAAATTTATTTTTTCTTAGTAAACTTAGTATAATTTATTATATTGGATTTAGGATCCTGGGATTTTTGTTTACTTTTAATTATTTTCAAGGTTACATGATAGGGTTTTCCAATAATTATCTTTGTAGATATATGGATTGGTTTCATAATTTTAATTGTAGTTTGTTATTTGGTGTTTTATTTTTTGTTTTTATAGTTATTGTTAATCTTTTTGTTAATTCTTATTATTTTAAGAGTCATAATATTGAGTATCAATTTGGTGAGTTTTTATGTAGTTTGTTACCTTTATTTATTTTGGTTTTTCAAATGTTTCCTTCTTTATCTTTGTTGTATTTTAGTGGTTTGTCTTATTTAGATAGTAGTTTAACTGTTAAAGTTGTTGGTCATCAGTGGTATTGAAGTTATGATTATAGGGATATCGGTGTTGAGTTTGATTCTTATATAAAGTCTATTGATTCTTTATTGATTGGTGAGCCTCGTTTATTAGAAGTTGATAATCGCTGTGTTGTTCCTTGTGATACTAATATTCGATTTTGTATTACATCGGCTGATGTTATTCATTCTTGATCTCTTCCTTCTTTTTGTATTAAACTTGATGCTATGAGTGGTATTTTAAGTACTGTTACTTGTAGTTTTCCTATGGTTGGTGTTTTTTATGGTCAGTGTTCTGAGATTTGTGGTGCTAATCATAGTTTTATGCCTATTTGCTTGGAGGTTTCTTTGTTGGAAAATTTTAAAGATTGATGTTATTTAATGTCTAGTTAATTTTGAGGTATTAGTATATTTTAGTATTATTCTTTTTCGAGGAGTCGGATTTATACCTTTATTGAATTAGCATAATTTAATGTATTTGTTTTAAGCGCAAAAGATTTTATTCAATTTTACTCTTTTAGTTTATAAAAAATATGACTTTGAAGCAGTTAAGAATCATAGAGTATATTTTTTTTTTATATATATATTAGTATTGCATACTATGTTAGGATATTTTCAAAGATTTTGATAAATAGAAGCAAAGTGTTTAAGGTGTAGTTTTTTTTTTTGTTACAAAAATAATTTTACTACTCTTAGTGTTGATACATCGAACTTTGTGATATCTGTTTTTAATTTTTATATTAGAAAATTATATGTTGTTTTTTTTTTTTGTGGTTTCAATAATTTGAAGTTTTTTTGTTTTAAGTTTTATAACTTTACTACCTTACTTTTCTTTTTTTCTTTTTAATTATAATTCTTTATAGTTTTTATTATCTAACAATTAGTAAATTAATAAATTATGTTTTTTTTTTTAATATAAATGAATTACTAATTATCTGGTCAAATGTTTATTAAAGACTTAGGATTTATATTAAATCTGTCTTCTGCCCTATGGTTTTTTTAAATGGCAGTCTTAGCGTGAGGACATTAAAGTAGCAAAATAATTTGTGCTTTTATTGGGTTCGAGTATGAATGAAGTTTTGGCTGGTGATATTTTTTTTTTTTTTTGAATTTAATATACATCTAAAAAGAGATGTTTATAATAAAACAAAGATAAGTCTTCGGAAATTTTATTTCTATTAAAAATTTTTTTTTTTAGTAATTTATCTAGGGAAGATTATTATATAATTTTTTTTTACTATTTTTAATTTAAAAAATTACTCCGGAGTTAACAGAAAAACATGCCTTATGTAGTTCTTATATTTTGGTAAGTTTTACATCGATGTTGTATCTTTATTAGCTGAAGAGGAGAAATTTCAGTTTTTTAGACTGTTCTTCTTTTAATAAATAAAACGTGATATTAGTTTAATTCATCGTGAGATAGAATTGTTTATCTTGTTTATTATTTTTTTTTATCGGGATTAGTACGAAAGGAATTTCACTATAATTTTAAATTTTTTAATCTTTTTTTTAATTTTTTTTGTTTATTTTTTTCTTGCCTTAGTTTTCTTGTTTTTGATCCTTTAAAGAGTGCTTTTTTTTTAGTTCTTTCTTTAATTTTTTTGGTTTTTTTTATTTCTTTTGGTTTTTATGTTTGGTTTTCTTATTTTATTTGTTTGATTTTTTTGAGTGGTATTTTTGTTATCATTGTTTATTTTTCTAGTTTTTCTAAATATATTTATGTTAATGTTAATTTTTTTCTTGTTCTTTTTGTTTTCTTGTTTTTTTTTTTTTATTCTTTTTTTTTCTTTTTGGATCCTAGTTACTATAATTCTTTAAATTTTTTTTATTATGATTTGTTTTTTTCTTTTATTTTTTGGGTTGTTTTTTGTTTGTTTTTTTTTATAAATTTTATTAGTTTTTTTCTTTGTTTTTCTGGTGCTCTTCGACTATATTAATTTTGGTTTATTAGTATAATGAGTATATTTGATTTCCAATCAAATGGTTATTAAACTATGCTATTTTAGTTTATATAAAATGTCTAATTTGTAATTAGAAGAATTTTTAGCAACTTTCTAGTTTTTGTTTTTTATAGTACTAATCATAAAGATATTGGTAGTATTTATTTAATTTTTGGTTTATGAGCTGGTATAGTTGGTTCTGCTCTTTCTATAATTATTCGTATCGAGTTAAGTAAGCCTGGTATGTTTATTGGGGATGGTCAATTATATAATTCTATTTTAACTGCTCATGCTATTTTGATAATTTTTTTTATGGTTATACCTAGTATGATTGGTGGTTTTGGTAATTGAATGGTTCCTTTAATATTAGGTGCACCTGATATAAGTTTTCCTCGATTAAATAATATTAGTTTTTGATTGTTACCTGCCTCTATTTTTTTGGTTTTTTTGGCTTGTTTTGTTGATAATGGTTTAGGTACTAGTTGAACTATTTACCCTCCTTTATCTACTTCAGGTCACCCTGGTTCTAGTGTTGATTTGGCTATTTTCAGTTTACATCTTTCTGGTATTAGTTCTATTTTAGGTGGTATTAATTTTATGTGTACTGTTAAAAATTTACGTTCTAGTTCTGTTTCTCTTAATAATATGAGTTTATTTATTTGGACTATTTTTGTTACTGTTTTTTTATTGGTTTTGTCTTTACCTGTTTTAGCTGGTGCTATTACTATGTTGTTAATTGATCGTAATTTTAATGGTTCTTTTTTTGATCCTAGTTTTGGTGGTAATCCTTTGATTTATCAGCATTTGTTTTGGTTTTTTGGTCATCCGGAAGTTTATATTTTAATTTTACCTGCTTTCGGTATTATTAGTCAATGTACTTTATATTTGACTGGTAAAAAAGAAGTTTTTGGTTATTTGGGTATGGTTTATGCTATTTTAAGTATTGGTTTAATTGGTTGTGTAGTTTGAGCTCATCACATGTATACTGTTGGTATGGATTTTGATTCTCGTGCTTATTTTACTGCTGCTACTATAGTAATTGCTGTTCCTACTGGTGTAAAAGTTTTTAGATGGTTAGCTACTTTTTTTGGTACTGTTATAGTTTACCAACCTTTGTTATTTTGAGTTATAGGTTTTATTTTTTTATTTACTATTGGTGGTTTAACTGGTGTTATGTTATCTAATTCTAGAATTGACATTATTTTACATGATACTTATTATGTAGTATCTCACTTTCATTATGTTTTAAGTCTTGGTGCTGTTTTTGGTTTGTTTGCAGGTGTTACTTTGTGATGGTCTTTTATTACTGGTTTTGTTTTGAATAAAATTTATATGTATTCTGTTTTTTTTTTATTTTTTATTGGAGTTAATATGACTTTTTTTCCTTTACATTTTGCTGGTTTACATGGTTTCCCACGAAAATATGTGGATTATCCAGATGTTTATTCTTGTTGAAATGTTTTATCTTCTTTTGGTTCTCTTATTAGTATTTTTTCTCTTTTTTTTTTTGTTTTTGTTCTATTAGAATCTTTTATTAGTTATCGTGTTTTAGTTGTTGATTACTTTAATGGTGTTAGACCTGAAAATACTAATTTAGGTTATAATTTTTATCATAGTTTCCAAGATGGGGTTTATTTGAGAGTACCTCATAATTAATTGTTTTTATTTTTTATTGGTATTTTTTTCCTTTTTTATAAATTTCGACGTTTTATTTTTGTTATTATTTCTTTTGAATTTTTAATGATGGGAGTTTTTTATTTGTTTTCTTTTTTTTTTGGTTTTTTTTCTTTTTTTTACTTTTTATGTTTTAGTGTTTTTTGTAGTCTTATGGGTGTTGTTTTAATAGTTTATTTTATTAAGTTTTATGGTTGTGATTATGTTTTTTTTTAAAATCACATAATATCAAACCCCAATTGAGTGGTTAGCTTAAGTTTAAAGCACCGGATTTTTAATCCGGGGATTAATCTGCTTAAAACTGTTTTTATTTTGATTTGAAATCAAAATTTGGATTTTTCCGCAGTTTTTGTCTTTATTTTTGATTTTTTTTTATTGTTTTTTGTTTTTGTTTTTTGTTTTTGTTTTTTGTTTTGTTTTTGTTTTTTGTTCCTTTTTTTAAGTTTTCTTTCTTTTTTTTTGATTTTGGTTTTATTGTTTTTAAGTTTAATTTTTATTTAAGTAGTATTGTTTTTTCTTTTGTTTTGATTTTGATTTCTGTTAGTGTTTTTTTTTATAGTCTTTATTATCTTAATATGGAAATTAATTTTTTTTATTATTTTTTTGTTTTACTTGTTTTTATTTGTAGTATATTTTTTTTGGTTTTTTGTGATAGTGTTTTTTTTGTTTTGCTTGGTTGAGATTTGTTAGGTATTTCTAGTTTTTTTTTAGTTCTTTTTTATAATAATTGGGATAGTTGTAGGGGTTCTATGAATACTGTTTTGACCAATCGTATGGGTGATTTTTTTATTTTTGTTTTTTTTTCTTTGTCTTTTTTTACTTTTTTTAATTTTTTTAGTTTTTCTTATTTTTGTTTTTATTCTTCTTTTTTTCTTGTTTTGGCTGCTTTTACTAAGAGTGCTCAGTTTCCTTTTGGTGGTTGATTGCCTAAGGCAATAAGTGCTCCTACTCCTGTTAGTTCTTTGGTACATAGTAGTACTCTTGTCACTGCTGGTATTGTTTTGATAATTAAATTTAATGTTATTATTATGAGTTCTTTTCTTTTGAAGTTGGTTCTTATTTCTGGTGTTTTTACTATGTTTTTTTCTAGTTTTTGTGCTTTATATGAGAATGATTTAAAGAAGGTTGTTGCTCTTAGTACTTTATCTCAAATGGGTCTTTCTATGGTTTCTTTTGGTTTTGGTTTAAGTTTTCTTTGTTATGTTCATTTATTGAGTCATGCTATTTTTAAGAGTTGTCTTTTCATACAGATTGGTTATTTGATTCATTGTTCTTTTGGTCAACAGGATGGTCGTGGTTATTCTTTTGGTAATTTACCTTATTTTGTCCAGCTTCAGATTTTGATTACTCTTTTTTGTTTGTGTGGTTTGTTTTTTTTGAGTGGTTCTGTTAGTAAAGATTATATTCTTGTTTATTTTTTTTCTAATTATTTTATGTTGTTTTTTTCTTTTTTTTTTTTTATTTCTGTTTTTATTACTTTTTTATATAGTTATCGTATTTGAAGTAGTCTTTTTTTAACTTTTTTTAATTCTTTATATTATAGTTGTAGTAGTTTTTTGTTTTTTTTTATTAGTATTCCTTTGGTTTTTTTTTCTTTATTTTTTATTTGGTGGTTGAATCTTAATTTTTTTAGAATTCCTGTTGTTTTTGTTTATATTGATTTTTATTTTTTTTTTTTTTTTATTTTATTGTTTTTGTTTTTTTATTTTATTGTTTTTAAGTTTTTATCTTTTTCTGTTTATTGTTTTTTGATAGATTATTTTCCTATTTTGTTTACTCGTTTTTTTTATGATTTTAAGTTTTTTGATCTGTTTTTGAATAAGTTAAATTTTACTTTTTTTTCTTTTTTTTCTTTTTCTAGTTTTGTTTCTATATCTTTTTATTTTAATAAGTTTAATTTTTTAGTTGTTTTCATTTTTCTTATTTTTGTTGTTTTTTAGGTATCTAATTTATTTTTTTAGTTTTTTAAAGTTTTTTTTTTTRTTGATTTTTTTTTTTTTTTATGATTTTTTTTTTTTGTTTTTTTCTTTTGCTTTTTGTTTTTTTTGTTTTAGTTTTTTTTGTTGGTCTGGTAATTTTTTTTTAATTGATTCTTATTTTTATGTTGCTGTTTGTTTTATGTCTGTTTTTATTTTTTCTTTGGTTTTGGTTTCTGAGCGTCATCGTGTTATTGTTTTTTTTTCTAAGGTTCTTTTGGTTATTTCTTTTTTTTTTTTTTTTTCTTATAGTGTTTTTTATTTGTATGTTTTTTTTGAGCTTTCTATAGTTCCTATTATTATTTTAATTCTTGGTTATGGTTATCAGATTGAGAAGGTTAATTCTTTTTTTTATCTTGTGTTTTATGCTACTTTTTGTAGTGTTCCTTTTCTTTTTGTTTATTTTAGTTTGGATTTTTTTTTTGTTGTTCCTTATTTTGATTGTTTTATTTCTTGGGAAATGGTTTTTATTATTAGTTTGGCTTTTATAATGAAATTTCCTGTTTTTTTTTTACATCTTTGGCTACCTAAAGCTCATGTTGAAGCTCCTACTTCTGCTAGTATTTTATTAGCTGGTTTGTTATTGAAGTTTGGTACTGTTGGGTTTGTTCGTATTATAAAGAGTCTTAGTTATTGTCATATTAATTATTGGTTTTTTTTTTCAGTTTTGGGTATGTTTATTTCTTGTTTTGTTTGTGTTTTTCAGAGTGATTTTAAGTCTTTAGCTGCTTATTCTTCTGTTGTTCATATGAATTTTTTGTTGTTTTTTCTTTTGTTTTTTGGTTTATACTCTAAAACTGGTAGTTTTTTAATGATGGTTTCTCATGGTTATACTTCTTCTGTTATGTTTTATTTTATTGGTGAGTTTTATCGTTCTTTAGGTAGTCGAATGATTTATTTTTTGAATAGTTTTATGTCTTCTAGTTTTATTTTTTCTTTCTTGATTTCTTTGGTTTTTTTATCTAATTGTGGTATACCTCCTTCTATTTCTTTTTTTTCTGAGTTTTTTTCTTTTTCTGGTTTTTTTTCTTTGTTTTATAATGTTTTTTTTTTGGTTTTTTTTTATTTTTTTGTTTCTTTTTATTATTGTGTTTATATTATTGTTATTTCTTTTTTAGGTAAGAAGTTTTTTTTTTTTAAGAGTTGATTTTTTTTTTGATCTCTTCCCTTAATTTTTTTTTGTTTTAATGTTTTTGGTTTTTTTTTATTTTTTTAATAGATTTAAGTTAAGTTAAACTATTAGTCTTCAAAACTAAAAATTTTATCTATAAGGTATTTAGTAGGAATTTTCTATATCCAATTGCGGTTTGGAAGTTTTTTTACCTTAACAAATTTTAGGCGAGTCTTCTAAACTTGTTTTGGGTTTTCCCGTTTGTTTTTTAAGTTTTTTCATAATTTCCATGTTTTGAGTTTTTCTACTTATCCTTTTTTTATGTTTATTTCTTTAAGTTCTCTTTTTTCTTCTTTTGTTGTTTTTTTCAAGTTTGGTATTTTTTCTTTTCTTTTTTTTTCTTTTTTTTCTTTTTTAGTTCTTATTTTTTGTTGGTTTAAAGATATTTGTATGGAGGGTCTTTGTGGTTATCATAATTTTTATGTTATAGATGGTTTTAAGTTTGGTTTTGTTTTGTTTATTTTTAGGGAGTTAATGTTTTTTTTTGGTGTTTTTTGGTTTTATTTTGATTCTGCTTTGGTTCCTGCTCATGAGATTGGTTGTGGTTGGGGATTTTTTGGTTTTGATAAGATTAATCCTTTTGGAGTTCCTCTTTTAAATACTGTTATTCTTCTCAGAAGTGGTGTTACTGTTACTTGGTCTCATTATTGTCTTTTGAATAATTTTTATTGTTTAGATGGTTTAATTTTAACTATTCTTCTTTCTTTTATTTTTATTTTGGTTCAGTTTTTTGAGTATAAGAGTTCTAGTTTTTCTATTTCTGATGGTGTTTATGGTAGTATTTTTTATTTTTCTACTGGTTTTCATGGTTTTCATGTTATTTTAGGTTCTATTTTTTTGACTTATAATCTTTTTCGTTTTTTATTATACCATTTTAATTATTCTCATCATTTGGGTTATGAGTTTTCTATTTTGTATTGGCATTTTGTAGATGTTGTTTGGTTATTTTTATTTGTTTTTGTTTATTGGTGAGGTTATTAGGTTTTATTTTTACTTTTTGGATTTTTTTAACTTTTTTGATTTTTTTATTTTTGTTTTTGTTTTACAGTTTATTTTTTGTCAAAAGGATAGTTTAATTAGTGTTTTTTTTAATAAGTTTTTTTCTTTTTTAGTTGGTGTTTTTTCTTATAATTCTTCTTGCTCCATCAGATATATTTTTTCTTCTTTTATTTTTGTTTTTTTGTTGACTTGTTGTTTTGGTGGTTATTTTAGTTATTCTTTTTGTCCTTTGGGTATTATTGAGTTTACTTTTTTTTTTTCTTTTGTTTCTTGATTTTCTACTTTTTTGTTTTTGATTTCTAGTCAGAAGTTTTCTGTTTATATGAAGAAGTCTGGTGATGGTTTTTTTAAGACTTTTTTTTTATTTTTTGTTGAGATTATTAGTGAGTTTAGTCGTCCTATTGCTTTGAGTGTTCGTTTGTTTGCTAATATTATAGTTGGTCATGTTATTAGTGCTTGTTTTTATGTTTTTTTTGAGTGTGTTTTTGGTTTTTCTTTTTTAATTGTTTTTGCTATTGTTTTTGAGTGTTTTGTTTTTATTTTGCAGAGTTATATTTTTTCTCGTTTAATTTATTTATATATTAACGAGTAGCTTTTTAGTTTATTTAAAATTTTTACTTGTGGTGTAAAGGAAATTTGAGCTTTGTAAGTTAGTTTAAGTAGAATTTTTGTTTTTGGTGCAAATGGTTATCTTACATTGAGGATTATTTTAATTTAGAATATTTAGCTGTTAACTAAAAGGTTTATCTTCATAAGAGTTTAGTTTATATTTAAAATATTAAATTGTAAATTTAAAGTTTTTTGCTCTTGCAGTAATTAGTTTAATTAAAATATAACATTTGGATTGTTAAGTTTTTTTACTGATTTTTCTTTTATTTTTTTGTTATTTTTGTTTTTTTTTTAAATTGTTTTATTTGTAATATTATTTTTTGATGGAGTGTTTTTTTTTTAATGACTCTTGTTTTTGTTTTTTTAAATTTTAATAATTCTTATTCTTCTATTAATTATTTTATTTTTCAGGAGTTTCTTGGTTTGCTTTTTGTTTTTTTTTCTTTTGGTGTTTTTCAATTTTTTATTATTTTATTAAAGGTTGGTGTATCTCCTTTTCATTTTTGGTGTTTAAATATTTTTAATGGTCTTAGAGGTTTTAGCACTTTTTGATTTCTTACTTTCCAAAAGTTACCCTATTTTCCTGTTTTTTCTTTTATTTTTGATTATAGTTTTTTTTTTTTTCTTGTTTTTGGTATTATTTTTTGTTATTTCAATCTTTTTTTTTGTAAATCTTTTAAGAGCATAGTTTTTATTTCTTCTGTTGAGTCTTTTAATTGGTTGTTAATTTCCCTTTTTTCTTCTTTGTTTTCTGGTTTTTTTTTGTTTCTTTATTATGTTTTTGTTATGTTTTTTTTGTTGGATTACAGTTCTACTAAAGGTTATGATTTTTATAATTGGGAATTGGTTTTTCTTTTTATAAATTTTCCTATGACTATTACTTTTTTTATTAAAATTTTTTCTATTATTTTTTTTTTTAATATTAGTTCTTTTTATCTATTGTTTGTTTTATTTTTAATGGTTTTTTCTGTTTTTGGTTTTGGTTTTTGGTTTTTTAATGTTGGTTTAAAATTTAGTTATTATGGTTTTTATAATTTTAGTTTTTTTTATTTTGTTTTTTTTCCTTTGATGTTTTTTTGTCTTTTTTAAAAGAGTTTTAGTTTATATAGAATTTATCACTTACAATGATGGGGTTTAAACTCTTACCAATTTAGTAAAATTTTATTATATTGCTTTGATATGGCAAAGTTCTTTTTGATTTGGTATTTTTTGTTTTATTTTTAGTAGCTCTTTTTTCTTTTTTATTTGCTTTTTTTTTTTATTTGTTTGTTTATTTTGCTTCTTTTTTTGATTTTTATTTTTGTAAGTCTTCTTCTTTTGAGAGTGGTTTTATGAGTGTTGGTTTAATTCAGAATTCTTTTAGAATTCACTTTTTTGTTATTATAATTATGTTTGTTGTTTTTGATTTGGAGATTGTTATTTTTATTGGTATTCTTATTTCTGATTTAAATTCTTTTGTTTGTTTTTTTTTTTTGTTTTTTTTTTTGTTCTTGTTTTTTTATATGGAGTGGTATTATGGTAAGCTTGTCTGAAATTTTTAATAGTAAAAAACTTTATTATAATTTAGTATATCTCGTTGTCGTTGAGAAGGTTTTAAGTTTTATCTTATTATTATATTTTTTTTTTTTCTTGTTTTTAGTATCAAAAGCCAGTTGGGGTTTTGATATATTWTATATTATATATTATAAAAATAATATAAATATAATATATTTATTAATTATATTTATATATAAATAATTATATTTATATATATAAATAATTATATTTATATTATTTTTATTATGTATGTATGTATATTTATRTTGATATTAATTAGTTAATATCATATCCTTTATTTAGGATAATTGTTTGAGGRAAATTTTATTAATTAGGTAAACTTGTTTCATTTAAGCTGATAAACTTTGGACTTTTTTAAGTCCCAAAAGTTTCAGGAAGACAAGTTTACCTAATTAATGGTTTTATTTTAATTGAAATTATATGTCTATAAGTTCGATTAAAATAAAATTTTGTAGTATGATTGTATACTATATNNNNNNNNNNNNNNNNNNNNNNNNNN
>Cambodia_Dog_L5 - m
GTCGTTTATTTTTCGATTTTTTTAGTGATGTTAATTTTGGTTTTTTTGGTTATTTTTTTTGTTATACAGAGTATTGCTTTTATTACTTTATACGAGCGTCATCTTTTAGGTCTTAGTCAATCTCGTTTAGGTCCTACGAAGGTGGGTTTTTTTGGTGTTTTACAAGCCATTGTTGATGGTATTAAGCTTCTTAGTAAGGAGCAATTTTTACCTTATAATTCTTCTTATTTTTTTTTTTTGTTTGTTCCTTTAGTTTCTTTTTGTTTGATATATTTGGAGTGATTTGTTTTGCCTTTTTTTTTTGATTTTTTTACCTTTAATTATTCTGTTTTGTTTTTTCTTTGTTTGGTTGGTTTTTCTGTTTATACTACTTTGATTTCTGGTATTGTTTCTAAGTCTAAGTATTCTATGATTGGTTCTATTCGAGCAAGTAGTCAGAGTATTTCTTATGAAATTTCTTTTACTTTTTTTGTTTTTTGTATTGTTTTACATGTTGGTGTTTTTAGTTTTTTTAGTTTTTTTAGTTTTAGCATATTGGTTCTTTTTTTTCCTTTTTTAATTATGATTATTGGTGAACTTAATCGTGCTCCTTTTGATTTTTCTGAGGGTGAGAGTGAACTTGTTAGTGGTTATAATGTTGAGTATTCTAGTGTTTCTTTTGTTTTGCTTTTTCTTAGTGAGTATGGTGTGTTGATTTTCTTTTGTGTTTTGTTCTCTTTTTTGTTTTTTAATGGTTCTGTTTTGTTTTCTTTTTTTGTTTTTTCTTTGTTGATTTTTATTCGTAGTTCTTATCCTCGTTATCGTTATGATATAATAATAGGTTTTTTTTGGTTTATTATATTACCTATTTCTATGGTTCTTTTTTTGTTTTTTTGTTTGTTATTTTTTTAGGGATTTAGTTTAAATTAAAATTTTTGTTTTGCATACAAAAGGATTTAATCTCTGGWTTTTTTTTTTTGGTTTATAGATTTGATTATGGTCATTGTAATGATAAAATGGTGTTATATAATTTTTAATCACGTGAGTGGACAATGTATTTCTATCCCGGCAATTTATTGCTTGTATAAACTCAGTACCAGAATAATCGGATAGACTGAGTAAGCTTATACCCTAAATGTGTTTTAATCATGGTTTATTTTTTGATTTTTTTACAACTGTTTAGTGCAATGTGCAGTTTTTTTTTRATTTTTTGTCTTGGTTGATAAGATTAGATAAATGACCTGGATTAGTACCCAGTTAATCTAAATTTAAAAGTTGCAGGAGTAAAGTAATATTTAAACTGTAATAATATTGGCGGATTTTTTAGTTATCTTTGGAGGTTGAGCTGTAATTGAGAACCCTCATTATCAGCTTTGATTTTTGTCGCATGTATGATCGTTTATGTCCTTCTTAAAGAGGTGCATTAAAAATTATTTGGTGTTTAATCAATGATATTTATTAAAACAGATAAATACCTGGTATATATTAAAGTTTTCGTTTGACCTACAATATCTTATGTTTCGGATAAGGAGGAGAGATATTTCCTTGAAGTTGTAAAAGACAGTAAATACTTTTTAATGTAGTATTGAAGTACTTAGAGAAATCGTACAAATCATCCATCAATTGCCCACAGGGGAGTAAGTTGTAGTAAAGTAGGTGTAGGGGAATCTGTACCTAGTTTAAGTTGGTTATATTTTAATAATTTGGTTTTTTTCCAAGTGTTTTTTCCTTCTTTAATAAGTTAGTATATTTTAGTACATTGGGTTCATATCCTARAGGAGAWTTTTCACTTATTTTTTWTTGTTTTTTYTATTTWATTTTTTYWTTTTTAAGGGGGTATTTTTAAGGTTTTTGKGAGYTATTAGTATAWTWAGTATTTTTAATTGCAAATTGAAAGGTTTTTAGCTTTTTATATTCTTTTAAGTTTTTAAATGTTCCTGTTAGTTTTTCTTTATCTATTTTTTGAAATTTTGGTAGTATTTTGGGTATAGTTCTTTTTTTTCAGATTTTTAGTGGTCTTTTTTTAACTTTTTATTATATTGCTGATGGTTTAAATTCTTTTTCTAGTGTTGAGTATATTATAAGTGATGTTAATTTTGGTTGGATTTTTCGTATTTTGCATTTTAATGGTGCTAGTTTGTTTTTTTTTTTTTTATATCTTCATTTTTTTAAGGGTTTGTTTTTTTGTAGTTATCGTTTGTCGTGTACTTGGATTGTTGGTCTTACTATTTTTTTTTTTGTTATGATAGAGGCTTTTATGGGTTATGTTTTGGTTTGGGCTCAGATAAGTTTTTGGGCTTCTGTTGTTATTACTAGTCTTTTGAGTGTTATTCCTTATTTTGGTTTTACTATTGTTTATTGGATTTGGAGTGGTTTTTCTGTTGTTAATTCAACTCTTAAGTTTTTTTTTGTTATTCATTTTTTATTGCCTTGGTTAGTATTTTTATTGGTTTTTGTTCATTTGTTTTTTTTGCATTCTACTGGTAGTACTTCTGTCTTATATTGTCATGGTGATTATGATAAGATTAGTTTTTATCCTTATTATTTTTATAAAGATTCTTATAATTTGGTTGTTTTTTTGCTTTTTTTTATTTTTTCTCTTTTTTTTCCTTTTTTWYTGGGTGATCCTGAGATGTTTGTTGAATCAGATCCTATAGTTAGACCTGTTCATATTGTACCTGAGTGGTATTTTTTATTTGCTTATGCTATTCTTCGTGCTATCCCTAATAAAGTTTTAGGTGTTTTTTTTCTTGTTTTTAGTATTTTTATTTTTTATTTCTATGTTTTTTTTAATAATTATTATAGTGTTTTAGATAATTTGAATTGTTTTTTGGTTTCTATTTTTATTTTGGTTTCTATTTTTTTGAGTTGATTAGGTCAATGTCATGTTGAATATCCTTTTGTCGATTTGAGTGTTATTTTTTCTTTTTTATATTTTTTTTTTGCTTTTTTAATTGTTTTTTCTCGATATTTAACTAAATTTATTTATTCTTAGTAAACTTAGTATAATATATTATATTGGATTTAGGTTTCAATGATTTTTGTTTACTTTTAATTATTTTCAAGGTTATATGATGGGGTTTTCTAATAATTATCTTTGTAGGTATATAGATTGATTTCATAATTTTAATTGTAGTCTTTTGTTCGGTGTTTTGTTTTTTGTTTTTATAGTTATTGTTAATTTGTTTGTTAATTCTTATTATTTTAAGAGTCATAGTATTGAATATCAATTTGGTGAGTTTTTATGTAGTTTATTACCTTTATTTATTTTGGTTTTTCAAATGTTTCCTTCTTTATCTTTGTTGTATTTTAGTGGTTTATCTTATATAGATAGTAGGTTAACTGTTAAGGTTGTTGGTCATCAATGGTATTGAAGTTATGATTATAGTGATATTGGTATTGAGTTTGATTCTTATATAAAATCCATTGATTCTCTTTTGATTGGTGAACCTCGTTTATTGGAAGTTGATAATCGTTGTGTGGTTCCTTGTGATACTAATATTCGTTTTTGTATTACTTCTGCAGATGTTATTCATTCTTGGTCTTTGCCTTCTTTTTGTATTAAGCTTGATGCGATAAGAGGTATTTTAAGTACTGTTACTTGTAGTTTTCCTATAGTAGGTGTATTTTATGGTCAGTGTTCTGAAATTTGTGGTGCTAATCATAGTTTTATACCTATTTGTTTAGAGGTTAGTTTATTGGAAAATTTTAAGGATTGATGTTATTTAATGTCTAGTTAATTTTGAGGTATTAGTATATTTTAGTATTATTCTTTTTCGAGGAGTCGGATTTATACCTTTATTGAATTAGCATAATTTAATGTATTTGTTTTAAGCGCAAAAGATTTTATTCAATTTTACTCTTTTAGTTTATATAAAATATGACTTTGAAGCAGTTAAGAATTATAGAGTATATTTTTATGTTGAATATATGTTAGTATTGCATACTATATTAGGATATTTTCAAAGWTTTTGATTAATAGAAATAGAGTGTTTAAATTGTAGTTTGTTTTTTTGTTACAAAAATAATTTTACTGCTTTTAGTGTTGAAACATCGAACTCTATGATATCTGTTTTATATTAACATATTAGAAAATTATATATTATGTTTTTTTTTYKTAGTTTCAATAATTTGAAGTTTTTTTGTTTTAAGTTTTATAACTTTACTACTTTTTWTTTTTTYTTTTWTTTTTGATTATAAGGCTTTATAATCTTTATTATCTAATAATTAGTAAATTAATAAATTATGTTTTTGTTTTTAATATAAATGAATTACTAATTATCCGATCAAATGTTTATTAAAGACTTAGGATTTATATTAAATCTGTCTTCTGCCCTATGGATTTTTTAAATGGCAGTCTTAGCGTGAGGACATTAAAGTAGCAAAATAATTTGTGCTTTTATTGGGTTCGAGTATGAATGAAGTTTTGGTTGGTGATATTTTTTTTTTTTTTTGAATTTAATATATATCTAAGAAAAGATATCTATAATAATACAAAGATAAGTCTTCGGAAATTTTATTTCTATTAAAWATTTTTTWWTTTAGTAATTTATCTAGGGAAGATTATTATATAATTTTTTTTTACTATTTTTAATAAAAAAAATTACTCCGGAGTTAACAGAAAAACATGCCTTATATAGTTCTTATATTTTGGTAAGTTTTACATCGATGTTGTATCTTTATTAGCTGAAGAGGAGAAATTTCAGTTTTTTAGACTGTTCTTCTTTTAATAAATAAAACGTGATATTAGTTTAATTCATCGTGAGATAGAATTGTTTATCTTGTTTATTATTTTTTTTTATCGGGATTAGTACGAAAGGAATTTCATTATAATTTTAAATTTTTTAATTTTTTTTTTAATTTTTTTTGTTTATTTTTTTCTTGTCTTAGTTTTCTTGTTTTTGATCCTTTGAAGAGTGCTTTTTTTTTGGTTCTTTCTTTAATTTTTTTGGTTTTTTTTATTTCTTTTGGTTTTTATGTTTGGTTTTCTTATTTTATTTGTTTGATTTTTTTAAGTGGTATTTTTGTTATTATTGTTTATTTTTCTAGTTTTTCTAAGTATGTTTATGTTAATATTAATTTTTTTCTTGTTTTTTTTGTTTTTTTATTYTTTTTTTTTTATTCTTTTTTTTTTTTTTTAGATTCTAGTTACTATAATTCTTTGAATTTTTTTTATTATGATTTGTTTTTTTCTTTTGTTTTTTGGGTTGTTTTTTGTTTATTTTTTTTTATGAATTTTATTAGTTATTTTCTTTGTTTTTCTGGTGCTCTTCGATTATATTAAYCTTGGTTTATTAGTATAATGAGTATTTTTGATTTCCAATCAAAGGGTAATTAAACTATGCTATTTTAGTTTATTTAAAATTTCTAACTTGTAATTAGAGGAATCTTTAGCAACTTTTTAGTTTTTGTATTTTATAGTACTAATCATAAGGATATTGGTAGTGTTTATTTAATTTTTGGTTTGTGGGCTGGTATAGTTGGTTCCGCTCTTTCTATGATTATTCGTATTGAATTGAGTAAACCTGGTATATTTATTGGGGATGGTCAGCTTTATAATTCTATTTTAACTGCTCATGCTATTTTAATAATTTTTTTTATGGTTATACCTAGTATGATTGGTGGTTTTGGTAATTGGATAGTTCCTCTTATATTAGGTGCCCCTGATATAAGTTTTCCTCGTTTAAATAATATTAGTTTTTGATTGTTACCTGCATCTATTTTTTTGGTTTTTTTGGCTTGTTTTGTTGATAATGGTTTAGGTACTAGTTGAACTATTTACCCTCCTTTATCTACTTCTGGTCATCCCGGTTCTAGTGTAGATTTGGCTATTTTTAGTTTGCACCTTTCTGGTATTAGTTCAATTTTAGGTGGTATTAATTTTATGTGTACTATTAAGAATTTGCGCTCTAGTTCTGTCTCTCTTAATAATATAAGTTTGTTTATTTGAACTATTTTTGTTACTGTTTTTTTATTGGTTTTATCTTTACCTGTTTTAGCTGGTGCTATTACTATATTATTGATTGATCGTAATTTTAATGGTTCTTTTTTTGATCCTAGTTTCGGTGGTAATCCTTTAATTTATCAACATTTGTTTTGGTTTTTCGGTCATCCAGAAGTTTATATTTTAATTTTACCTGCTTTTGGTATTATTAGTCAGTGTACTTTATATTTGACTGGTAAAAAAGAAGTTTTTGGTTATTTAGGAATGGTTTACGCTATCTTAAGTATTGGATTGATTGGTTGTGTAGTTTGGGCTCATCATATGTATACTGTTGGAATGGATTTTGATTCTCGTGCTTATTTTACTGCTGCAACTATAGTAATTGCTGTACCCACTGGTGTTAAGGTTTTTAGTTGGTTGGCTACTTTTTTTGGTACTGTTATAGTTTATCAACCTTTGTTGTTTTGAGTTATAGGTTTTATTTTTTTATTTACTATTGGTGGTTTGACTGGTGTTATATTATCTAATTCTAGAATTGATATTATTTTACATGATACTTATTATGTAGTATCTCATTTTCATTATGTTTTGAGTTTAGGTGCTGTTTTTGGTTTGTTTGCAGGTGTTACTTTGTGATGGTCTTTTATTACTGGTTTTGTTTTGAATAAGATTTATATATATTCTGTTTTTTTTTTGTTTTTTATTGGTGTTAATATAACTTTTTTTCCTTTGCATTTTGCTGGTTTACATGGTTTTCCACGAAAATATATAGATTATCCAGATGTTTATTCTTTTTGAAATGTTTTATCTTCTTTTGGTTCTCTTATTAGAATTTTTTCTCTTTTTTTTTTTGTTTTTGTTTTGTTAGAGTCTTTTATTAGTTATCGTGTTTTGGTTGTTGATTATTTTAATGGAGTTAGTCCTGAAAATACTAATCTTGGTTATAATTTTTATCATAGTTTCCAAGATGGAGTTTATTTGAGTGTACCTCATAAATAGTTGTTTTTATTTTTTATTGGTATTTTTTTTCTTTTTTATAAGTTTCGACGTTTTATTTTTGTAATTATTTCTTTTGAGTTTTTGATAATAGGTGTTTTTTATCTATTTTCTTTTTTTTTTGGTTTTTTTTCTTTTTTTTATTTTTTATGTTTTAGTGTTTTTTGTAGACTTATGGGTGTTGTTTTAATGGTTTATTTTATTAAGTTTTACGGTTGTGATTATGTTTTTTTTTAAAATCACWTAGTATCAAACCCCAATTGAGTGGTTAGCTTAAGTTTAAAGCGTTGGATTTTTAATCCAATGATTTATCCACTTAAAACTGTATTTATTTTGATTTGAAATCAAAATTTGGATTTTTCCGCAGTTTTTGTCTTTATTTTTGATTTTTTTTTGTTGTYTTTTGTTTTTTTTTKTTGTTTTTGTTTTTTGTTTTTTTTTTGTTKTTTGTTCCTTTTTTTAAGTTTTCTTTTTTTTTTTTTGATTTTGGCTTTATTGTTTTTAAGTTTAATTTTTATTTAAATAGTATTGTTTTTTCTTTTGTTTTGATTTTAATTTCTGTTAGTGTTTTTTTTTATAGTTTGTATTATTTAAATATGGAAATTAATTTTTTTTATTATTTTTTTGTTTTATTGGTTTTTATTTGTAGTATATTTTTTTTGGTTTTTTGTGATAGTGTTTTTTTTGTTTTGCTTGGTTGGGATTTATTAGGTATTTCTAGTTTTTTTCTAGTTCTTTTTTATAATAATTGGGATAGTTGTAGGGGTTCTATGAATACTGTTTTGACTAATCGTATAGGTGATTTTTTTATTTTTGTTTTTTTTTCTTTGTCTTTTTTTACTTTTTTTAATTTTTTTAGTTTTTCTTATTTTTGTTTTTATTCTTCTTTTTTTCTTATTTTGGCTGCTTTTACTAAGAGTGCTCAGTTTCCTTTTGGTGGTTGGTTACCTAAGGCTATAAGTGCTCCTACTCCTGTTAGTTCTTTGGTTCATAGTAGTACTCTTGTTACTGCTGGTATTATTCTTATAATTAAGTTTAATGTTTTAATTATAAGTTCTTTTTTGTTGAAGTTGGTTTTGATTTCTGGTGTTTTTACTATGTTTTTTTCTAGTTTTTGTGCTTTGTATGAGAATGATTTGAAAAAGGTTGTTGCTTTAAGTACTTTGTCGCAAATGGGTCTTTCTATAGTTTCTTTTGGTTTTGGTCTTGATTTTCTTTGTTATGTTCATTTATTGAGTCATGCTATTTTTAAAAGTTGTCTTTTTATACAGGTTGGTTATTTGATTCATTGTTCTTTTGGTCAGCAGGATGGTCGTGGTTATTCTTTTGGTAATTTACCTTATTTTGTTCAGCTTCAAATTTTGATTACTCTTTTTTGCTTGTGTGGTTTGTTTTTTTTAAGTGGTTCTGTTAGTAAGGATTATATTCTTACTTTTTTTTTTTCTAATTTTTTTATGTTTTTTTTTTCTWTTTTTTTTTTTGTTTCTGTTTTTTTTACTTTTTTATATAGTTATCGTATTTGAAGTAGTTTTTTTTTAACTTTTTTTAATTCTGTTTATTATAGTTGTAGTAGTTTTTTGTTTTTTTTTATTAGTTTTCCTTTGGTTATTTTTTCTTTATTTTTTATTTGGTGGTTGAGTTTGAATTTTTTTAGTATTCCTGTTGTTTTTGTTTATTTGGATTTTTATTTTTTTTTTTTTTTTGTTYTATTGTTTTTWWTTTTTTATTTTATTGTTTTTAAGTTTTTGTCTTTTTCTATTTATTGTTTTTTAATGGATTATTTTCCTATTCTTTTTACTCGTTTTTTTTTTGATTTGAAATTTGTTGATTTGTTTTTAAATAAGCTTAATTTTTCTTTTTTTTCTTTTTTTTCTTATTCTAGTTTTATTTCTATGTTTTCTTATTTTAATAAGTTTAATTTTTTAGTGGTTTTTATTTTTTTGATTTTTATTGTTTTTTAGTTATCTAATTTATTTTTTTAGTTTTTTAAAGTTTTTTTTTTTGTTGTTKTTTTTTTTTTTTTATGATTTTTTYTTTTTGTTTTTTTCTTTTTGTTTTTGTTTTTTTTGTTTTAGTGTTTTTTGTTGGTCTGGTAATTTTTTTTTAGTTGACTCTTATTTTTATGTTGCTGTTTGCTTTATGTCTGTTTTTATTTTTTCTTTGGTTTTGGTTTCTGAGCGTCATCGTGTTATTGTTTTTTTTTCTAAGGTTCTTTTGATTATTTCTTTTTTTTTTTTCTTTTCTTATAGTATTTTTTATTTGTATGTTTTTTTTGAACTTTCTATAGTTCCTATTATTATTTTAATTCTTGGTTATGGTTATCAAATTGAGAAGGTTAATTCTTTTTTTTATCTTGTTTTTTATGCTGTTTTTTGTAGTGTACCTTTTCTTTTTGTTTATTTTAGTTTGGATTTTTTTTTTGTTGTTCCTTATTTTGATTGTTTTATTTCTTGGGAGATGGTTTTTATTATTAGTTTGGCTTTTATAATGAAGTTTCCTGTTTTTTTTTTACATCTTTGGTTACCTAAGGCTCATGTAGAGGCTCCCACTTCTGCTAGTATTCTTTTAGCTGGTTTGTTGTTGAAGTTTGGTACTGTTGGGTTTGTTCGTATTATAAAGAGTCTTAGTTATTGTCATATTAATTATTGGTTCTTTTTTTCTATTTTAGGTATGTTTGTTTCTTGTTTTGTTTGTGTTTTTCAGAGTGATTTTAAGTCTTTGGCTGCTTATTCTTCTGTTGTTCATATGAATTTTTTATTGTTTTTTCTTTTGTTTTTTGGTTTATATTCTAAAACTGGTAGTTTTTTAATGATAGTAGCTCACGGTTATACTTCTTCTGTTATGTTTTATTTTATTGGTGAGTTTTATCGTTCTTTAGGTAGTCGTATGATTTATTTTTTAAATAGTTTTATGTCTTCTAGTTTTATTTTTTCTTTTTTGATTTCTTTAGTTTTTTTATCTAATTGTGGGATACCTCCTTCTATTTCTTTTTTTTCTGAGTTTTTTTCTTTTTCTGGTTTTTTTTCTTTGTTTTATAATGTTTTTTTTTTGGTTTTTTTTTATTTTTTTGTTTCTTTTTATTATTGTGTTTATATTATTGTTATTTCTTTTTTAGGTAAGAAATTTTTTTTTTTCAAAAGTTGGTTTTTTTTTTGATCTCTTCCTTTGGTTTTTTTTTGTTTTAATGTTTTTGGTTTTTTTTTGTTTTTTTAATAGATTTAAGTTAAGTTAAACTATTAGTCTTCAAAACTAAAAATTTTATCTATAAGGTATTTAGTAGGAGTTTTCTATATCCAATTGCGGTTTGGGAGTTTTTTTACCTTAACAAATTTTAGGCGAGTCTTCTAAACTTGTTTTGGGTTTTCCCGTTTGTTTTTTAGATTTTTTCATAATTTTCATGTTTTAAGTTTTTCTACTTACCCTTTTTTTATGTTTATTTCTTTAAGTTCTCTTTTTTCTTCTTTTGTTGTTTTTTTTAAGTTTGGTATTGTTTCTTTTTTATTTTTTTCTTTTTTTTCTTTTTTGGTTCTTATTTTTTGTTGGTTTAAGGATATTTGTATGGAGGGTTTGTGTGGTTTTCATAATTTTTATGTTATGGATGGTTTTAAATTTGGTTTTGTTTTATTTATTTTTAGTGAGTTTATGTTTTTTTTTAGTGTTTTTTGGTTTTATTTTGATTCTGCTTTAGTACCTGCTCATGAGATTGGTTGTGGTTGGGGGTTTTTTGGTTTGGATAAAATTAATCCTTTTGGAGTTCCTTTGTTAAATACTATTATTTTACTTAGAAGTGGTGTTACTGTTACTTGATCTCATTATTGTCTTTTGAATAATTTTTATTGTTTAGATGGTTTGGTTTTAACAATTGTTCTTTCTTTTATTTTTATTTTGGTTCAGTTTTTTGAATATAAGAGTTCTAGTTTTTCTATTTCTGATGGTGTCTATGGGAGTATTTTTTATTTTTCTACTGGTTTTCATGGTTTTCATGTTATCTTAGGTGCTGTTTTTCTTACTTATAATCTTTTTCGTTTTTTGCTATATCATTTTAATTATTCTCATCATCTTGGTTATGAGTTTTCTATTTTATATTGGCATTTTGTAGATGTTGTTTGGTTATTTTTATTTATTTTTGTTTATTGATGGGGTTATTAGGTTTTATTTTTACTTTTTGGATTTTTTTAATTTTTTTGATTTTTTTATTTTTGTTTTTGTTTTACAGTTTATTTTTTGTCAGAAGGATAGTTTAATTAATGTTTTTTTTAATAAGTTTTTTTCTTTTTTAGTTGGTGTTTTTTCTTATAATTCTTCTTGTTTTATTAGTTATATTTTTTCCTCTTTTATTTTTGTTTTTTTGTTGACTTGTTGTTTTGGTGGTTATTTTAGTTATTCTTTTTGTCCTTTAGGTATTATTGAATTTACTTTTTTTTTTTCTTTTGTTTCTTGATTTTCTACTTTTTTGTTTTTGATCTCTAGTCAAAAATTTTCTGTTTATATAAAAAAGTCTGGTGATGGGTTTTTTAAGACTTTTTTTTTGTTGTTTGTTGAGATTATTAGTGAATTTAGTCGTCCTATTGCTTTGAGTGTTCGTTTGTTTGCCAATATTATGGTTGGTCATGTTATTAGTGCTTGTTTTTATGTTTTTTTTGAGTGTGTTTTTGGGTTTGCTTTTTTAATTGTTTTTGCTATTGCTTTTGAGTGTTTTGTTTTTATTTTGCAGAGTTATATTTTTTCTCGTTTAATTTATTTATATATTAACGAGTAGCTTTTTAGTTTATTTAAAATGTTTACTTGTGGTGTAAGAGAATTTTAGGCTTTGTAAGTTAGTTTAAGTAGAATTTTTGTTTTTGGTGCAAATGGTTATCTTACATTGAGGATTATTTTAATTTAGAATATTTAGCTGTTAACTAAAAGGTTTATCTTCATAAGAGTTTAGTTTATATTTAAAATATTAAATTGTAAATTTAAAGTTTTTTACTCTTGCAGTAATTAGTTTAATTAAAATATAGCATTTGGATTGTTAAGTTTTTTTACTGATTTTTTTTTTATTTTTTTGTAATTTTTGTTTTTTTTTTGAATTGTTTTATTTGTAATATTGTTTTTTGATGGAGTATTTTTTTTTTAATGACTTTGGTGTTTGTTTTTTTGAATTTTAATAATTCTTATTCTTCTATTAATTATTTTATTTTTCAAGAGTTTCTTGGTTTACTTTTTGTTTTTTTTTCTTTTGGTATTTTTCAGTTTTTTATTATTTTGTTGAAGGTAGGTGTTTCTCCTTTTCATTTTTGGTGTTTGAATATTTTTAATGGTCTTAATGGTTTTAGTACTTTTTGATTTCTTACTTTTCAAAAGTTGCCTTATTTTCCTGTTTTTTCTTTTATTTTTGATTATAGTTTTTTTTTTTTTCTTGTTTTCGGAATTGTTTTTTGTTATTTTAATCTTTTTTTTTGTAAGTCTTTTAAGAGTATAGTTTTTATTTCTTCTGTTGAATCTTTTAATTGGTTGTTGATTTCTTTGTTTTCTTCTCTTTTTTCTGGTTTTTTTTTGTTTTTGTATTATGTTTTTGTTATGTTTTTTTTGTTGGATTATAGTTCTTCTAAGGGTTATGATTTTTATAATTGGGAATTGGTTTTTTTGTTTATGAATTTTCCTATGACTATTACTTTTTTTATTAAAGTTTTTTCTATTATTTTTTTTTTAGGTATTAGTTCTTTTTATTTGTTATTTGTTTTATTTTTAATGGTTTTTTCTGTTTTTGGTTTTGGGTTTTGGTTCTTTAATGTTGGTTTAAAATTTAGGTATTATGGTTTTTATAATTTTAGGTTTTTTTATTTTGTTTTTTTTCCTTTAATATTTTTTTGTTTTATTTTAAAGAGTTTTAGTTTATTTAGAATTTATCACTTACAATGATAGGGTTTAAACTCTTACCAATTTAGTAAAATTTTATTATATTGCTTTGATATGGCAAAGTTCTTTTTGATTTGGTATTTTTTGTTTTATTTTTAGTTGTTCTTTTTTCKTTTTTTTTTKKTTTTTTTTTTTATTTGTTTGTTTATTTTGTTTCTTTTTTTGATTTTTATTTTTGTAAGTCTTCTTCTTTTGAGAGAGGGTTTATGAGTGTTGGCTTAATTCAGAATTCTTTTAGTATTCATTTTTTTGTTATTATGATTATGTTTGTTGTTTTTGATTTGGAGATTGTTATTTTTATTGGTATTCTTATTTCGGATTTAAATTCTTTTATTTCTTTTTATTTTTTATTTTTTTTTTTGTTTCTTTTTTTTTATATGGAGTGATATTATGGTAAGCTTGTTTGAAATTTTTAATAGTAAAAAACTTTATTATAAATTAGTATATTTCATTGTCGTTGAAAAGGTTTGAAGTTTTATCTTATTATTATATTTTTTTTTTTTCTTGTTTTTAGTATCAACNNNNNNNNNNNNNNNNNATATATTATATATTATATATTATAAAAATAATATAAATATAATATATTTATTAATTATATTTATATATAAATAATTATATTTATATATATAAATAATTATATTTATATTATTTTTATTATGTATGTATGTATATTTATGTTGATATTAATTAGTTAATATCATATCCTTTATTTAGGATAATTGTTTGAGGGAAATTTTATTAATTAGGTAAACTTGTTTCATTTAAGCTGRTAAACTTTGRACTTTTTTRRGTYYYWAAAGTTTCAGGAAAACAAGTYTACCTAATTAATGRTTTTATTTTAATTKAAATTATATGTCTATRAGTTCGATTAAAATAAAATTTTGTAGTATGATNNNNNNNNNNNNNNNNNNNNNNNNNNNNNNNNNNNNNN
>Cambodia_Dog_L6 - m
GTCGTTTATTTTTCGATTTTTTTATTTATAATTTTGTTGGTTTTTTTTGTTGTTTTTTTTGTTATGCAGAGTATTGCTTTTATTACTTTATATGAGCGTCATTTGTTAGGTCTTAGACAATCTCGACTTGGTCCTACAAAAGTGGGTTTTTTTGGTGTTTTACAGGCTATTGTTGATGGTATTAAGCTTTTGAGGAAAGAGCAGTTTTTGCCTTACAATTCTTCTTATTTTTTTTTTTTATTTGTTCCTTCTGTTTCTTTTTGTTTAATATATTTAGAGTGGTTTGTTCTTCCTTTTTTTTTTGATTTTTTTACTTTTAATTATTCTGTTTTGTTTTTTCTTTGTTTGGTTGGTTTTTCTGTTTATACTACTTTAATTTCTGGTATTGTTTCTAAATCTAAGTATTCTATGATTGGTTCTATTCGTGCTAGTAGTCAAAGTATTTCTTATGAGATTTCTTTTACTTTTTTTGTTTTTTGTGTTGTTCTTCATGTTGGTGTTTTTAGTTTTTTTAGTTTTTTTAGTTTTAGCATAGTTGTTCTTTTTTTTCCTTTTCTTATTATGATTATTGGTGAACTTAATCGTGCTCCTTTTGATTTTTCTGAGGGTGAAAGTGAACTTGTTAGTGGTTATAATATTGAGTATTCTAGTGTTTCTTTTGTTCTTTTGTTTTTAAGTGAGTATGGTGTTTTGATTTTTTTTTGTGTTCTTTTTTCTTTTTTGTTTTTTGGTGGTTCTGTTTTTATGTCTTTTGTTATTTTTTCTCTTTTGATTTTTATTCGTAGTTCTTTTCCTCGTTATCGTTATGATTTAATGATAGGTTTTTTTTGGTTTATTATGTTACCTGTTTCTATAATTTTATTTTTGTTTTTTTGTTTGTTGTTTTTTTAGGGATGTAGTTTATATTAAAATGTTTGTTTTGCATACAAAAGAATTTTTTCTCTGAATTTTTTTTTTTGGTTTATAGATTTGATTATGGTCATTGTAATGATAAAATGGTGTTATATAATTTTTAATCACTTGAGTGGACAATGTTTTTCTATCCCGGCAATGTATTGCTTGTATAAACTCAGTACCAGAATAATCGGATAGACTGAGTAAGCTTATACCCTAAATGTGTTTTGGCCATGGTTTTTTTTTTRWTTTTTTTACAACTGTTTAGTGCAATATGCAGTTTTTTTTTGTTGTTTTGTCTTGGTCAATAAGATTAGATAAATGACCTGGATTAGTACCCAGTTAATCTAAATTTAAAAGTTGCAGGAGTAAAGTAATATTTAAACTGTAATAATATTGGCGGATTTTTTAGTTATCTTTGGAGGTTGAGCTGTAATTGAGAACCCTCATTATCAGCTTTGATTTTTGTCGCATGTATGATCGTTTATGTCCTTCTTAAAGAGGTGCATTAAAAATTATTTGGTGTTTAATCAATGATATTTATTAAAACAGATAAATACCTGGTATATATCAAAGTTTTCGTTTGACCTACAATATCTTATGTTTCGGATAAGAAGGAGAGATCTTTTTTTGAAGTTGTAAAAGACAGTAAATGCTTTTTAATGTAGCGTTGAAGTACTTAGAGAAATCGTACAAATCATCCATCAATTGCCCACAGGGGAGTAAGTTGTAGTAAAGTAGGTGTAGGGGAATCTGTACCTAGTTTAAGTTGGTTATATTTTAGTAATTTGGTTTTTTTCCAAGTGTTTTTTCCTTCTTTAATAAGTTAGTATATTTTAGTACATTGGGTTCATATCCTAAAGGAGAATTTTCACTTATTTTGTATTGTTTTTTTTATTTAATTTTTTCTTTTTTAAGGGGGGGTTTTTAAGGTTTTTGGGAGTTATTAGTATAAGGAGTATTTTTAATTGCAAATTAAAGGGTTAATAGCTTTTTTTATTCTTTTAAGTTTTTAAATGTTCCTGTTAGTTTTTCTTTGTCTGTTTTGTGGAATTTTGGTAGTATTTTGGGTATGGTTCTTTTTTTTCAGATTTTTAGTGGTTTATTTTTGTCTTTTTATTATGTTGCTGATGGTTTTAATTCTTTTTCTAGTGTTCAATATATTATAAGTGATGTTAATTTTGGTTGGGTTTTTCGTATTTTACATTTTAATGGTGCTAGTTTGTTTTTTTTTTTTTTGTATTTGCATTTTTTCAAGGGTCTTTTTTTTTGTAGTTATCGTTTGTCTGGTACTTGAATTGTTGGTTTGACTATTTTTTTTTTTGTTATAATAGAGGCTTTTATAGGTTATGTTTTGGTTTGAGCTCAAATGAGTTTTTGGGCTTCTGTTGTTATTACTAGTCTTTTGAGTGTTATCCCTTATTTTGGTTTTTCTATTGTTTATTGAATTTGGAGTGGTTTTTCTGTTGTTAATTCTACTCTTAAGTTTTTTTTCGTTATTCATTTTTTGATGCCTTGGTTAGTTTTTCTTTTGGTTTTTGTTCATTTATTTTTTTTACATTCCACTGGTAGAACTTCTGTTCTATATTGTCATGGTGATTATGATAAAATTAGTTTTTTTCCTTATTATTTTTATAAGGATTCTTATAATTTAGTTGTTTTTTTTATTTTTTTTATTTTTTCTTTTTTTTTTCCTTTTTTGCTTGGTGATCCTGAGATGTTTGTTGAGTCTGATCCAATAGTTAGACCTGTACATATTGTACCTGAATGATATTTCTTGTTTGCTTATGCTATTTTGCGTGCTATTCCTAATAAGGTTTTGGGTGTTTTTTTTCTTGTTTTTAGTATTTTTATTTTTTATTTTTATGTTTTTTTTAATAATTATTATAGTGTTTTAGATAATTTAAATTTTTTTTTAGTTGTTTTTTTTATTTTAGTTTCTGTTTTTTTAAGTTGATTAGGTCAATGCCATGTTGAATATCCTTTTGTTGATTTGAGAGTTATTTTTTCTTTTTTATATTTTTTTTTTGCTTTTTTTATTATTTTCTCTCGATTTTTAACTAAATTTATTTTTTCTTAGTAAACTTAGTATAATTTATTATATTGGATTTAGGATCCTGAGATTTTTGTTTACTTTTAATTATTTTCAAGGTTATATGATAGGATTTTCCAATAATTATCTTTGTAGTTACATGGATTGGTTTCATAATTTTAATTGTAGTTTATTATTTGGTGTTTTGTTTTTTGTTTTTATAGTTATTGTTAATCTTTTTGTTAATTCTTACTATTTTAAGAGTCATAACATTGAATATCAATTTGGTGAGTTTTTATGTAGTTTGTTGCCTTTATTTATTTTGGTTTTTCAGATGTTTCCTTCTCTATCTTTGTTGTATTTTAGTGGTTTATCTTATTTGGATAGTAGTTTGACTGTTAAAGTTGTTGGTCATCAGTGGTATTGAAGTTATGATTATAGTGATATTGGTATTGAGTTTGATTCTTATATGAAGTCTATTGATTCTTTGCTGATTGGTGAACCTCGTTTATTAGAAGTTGATAATCGTTGTGTTGTTCCTTGTGATACTAATATTCGATTTTGTATTACATCAGCTGATGTTATTCATTCTTGATCTCTTCCTTCTTTTTGTATTAAACTTGATGCTATGAGTGGTATTTTAAGTACTGTTACTTGTAGTTTTCCTATGGTTGGTGTTTTTTATGGTCAATGTTCTGAAATTTGTGGTGCTAATCATAGTTTTATGCCTATTTGTTTAGAAGTTTCTTTATTGGAAAATTTTAAAGATTGGTGTTATTTAATGTCTAGTTAATTTTGAGGTATTAGTATATTTTAGTATTATTCTTTTTCGAGGAGTCGGATTTATACCTTTATTGAATTAGCATAAATTAATGTATTTGTTTTAAGCGCAAAAGATTTTATTCAATTTTACTCTTTTAGTTTATATAAAATATGACTTTGAAGCAGTTAAGAATTATAGAGTATATTTTTTATTTATATATATATTAGTATTGCATACTATGTTAGGATATTTTCAAAGNTTTTGATAAATAGAAACAAAGTGTTTAAGGTGTGGTTTGTTTTTTTGTTACAAAAATAATTTTACCACTCTTAGTGTTGATACATCGAACTTTGTGATATCTGTTTTTAATTTTTATATTAGAAAATTATATGTTATTTTTTTTTTTTGTAGTTTTAATAATTTGAAGTTTTTTTGTTTTAAGTTTTATAACTTTACTACTTTTTTTTTKTWTTTTTTTTTTTAGCTATAATTCTTTATAGTTTTTATTATCTAACAATTAGTAAATTAATAAATTATGTTTTTTTTTTTAATATAAATGAATTACTAATTATCTGGTCAAATGTTTATTAAAGACTTAGGATTTATATTAAATCTGTCTTCTGCCCTATGGTTTTTTTAAATGGCAGTCTTAGCGTGAGGACATTAAAGTAGCAAAATAATTTGTGCTTTTATTGGGTTCGAGTATGAATGAAGTTTTGGCTGGTGATATTTTTTTTTTTTTTTGAATTTAATATACATCTAAGAAAAGATGTTTATAATAAAACAAAGATAAGTCTTCGGAAATTTTATTTCTATTAAATGTTTTTTTTTTTAGTAATTTATCTAGGGAAGATTATTATATAATTTTTTTTTACTATTTTTAATTTAAAAAATTACTCCGGAGTTAACAGAAAAACATGCCTTATGTAGTCCTTATATTTTGGTAAGTTTTACATCGATGTTGTATCTTTATTAGCTGAAGAGGAGAAATTTCAGTTTTTTAGACTGTTCTTCTTTTAATAAATAAAACGTGATATTAGTTTAATTCATCGTGAGATAGAATTGTTTATCTTGTTTATTATTTTTTTTTATCGGGATTAGTACGAAAGGAATTTCACTATAATTTTAAATTTTTTAATTTTTTTTTTAATTTTTTTTGTTTGTTTTTTTCTTGTCTCAGTTTTCTTGTTTTTGATCCTTTAAAGAGTGCTTTTTTTTTAGTTCTTTCTTTGATTTTTTTGGTTTTTTTTATTTCTTTTGGTTTTTATGTTTGATTTTCTTATTTTATTTGTTTGATTTTTTTAAGTGGTATTTTTGTTATTATTGTTTATTTTTCTAGTTTTTCTAAATATGTTTATGTTAATGTTAATTTTTTTCTCGTTTTATTTGTTTTTTTKTTTTTTTTTTTTTATTCTTTTTTTTTTTWTTTAGATTCTAGTTATTATAATTCTTTAAATTTTTTTTATTATAATTTATTTTTTTCTTTTATTTTTTGAGTTGTTTTTTGTTTGTTTTTTTTTATAAATTTTATTAGTTTTTTTCTCTGTTTTTCTGGTGCTCTTCGTTTGTATTAGTTTTGGTTTATTAGTATAATGAGTATATTTGATTTCCAATCAAATGGTTATTAAACTATGCTATTTTAGTTTATATAAAATGTCTAATTTGTAATTAGAAGAATTTTTAGCAACTTTTTAGTTTTTGTATTTTATAGTACTAATCATAAGGATATTGGTAGTGTTTATTTGATTTTTGGTCTGTGGGCTGGAATGGTTGGTTCTGCTCTTTCTATAATTATTCGTATTGAACTAAGTAAACCCGGTATGTTTATTGGAGATGGTCAATTATATAATTCTATTTTAACTGCTCATGCTATTTTGATAATTTTTTTTATGGTTATACCTAGTATAATTGGTGGTTTTGGTAATTGAATGGTTCCTTTAATATTAGGTGCACCTGATATGAGTTTTCCTCGTTTAAATAATATTAGTTTTTGATTATTACCAGCTTCTATTTTTTTAGTTTTTTTGGCTTGTTTTGTTGATAATGGTTTGGGTACTAGTTGGACTATTTATCCTCCTTTATCTACTTCAGGTCATCCAGGTTCTAGTGTTGATTTGGCTATTTTTAGTTTACATCTTTCTGGTATTAGTTCTATTCTAGGTGGTATTAATTTTATGTGTACTATTAAAAATTTGCGTTCTAGTTCTGTTTCTCTTAATAATATAAGTTTATTTATTTGAACTATTTTTGTTACTGTTTTTTTATTGGTTTTGTCTTTACCTGTTTTAGCGGGTGCTATTACTATGTTATTGATTGATCGTAATTTTAATGGTTCTTTTTTTGATCCTAGTTTTGGTGGTAATCCTTTGATTTATCAGCATTTGTTTTGGTTTTTTGGTCATCCAGAAGTTTATATTTTAATTTTGCCTGCTTTTGGTATTATTAGTCAGTGTACTTTATATTTGACTGGTAAGAAAGAGGTTTTTGGTTATTTAGGTATGGTTTATGCTATTTTAAGTATTGGTTTAATTGGTTGTGTAGTTTGAGCTCATCATATGTATACTGTTGGTATGGATTTCGATTCTCGTGCTTATTTCACTGCTGCCACTATGGTAATTGCTGTTCCTACTGGTGTGAAAGTTTTTAGTTGATTAGCTACTTTTTTTGGTACTGTTATAGTTTATCAACCTTTATTATTTTGAGTTATGGGTTTTATTTTTTTATTTACTATTGGTGGTTTAACTGGTGTTATACTATCTAATTCTAGAATTGATATTATTTTACATGACACTTATTACGTAGTTTCTCATTTTCATTATGTTTTAAGTCTTGGTGCTGTTTTTGGTTTATTTGCAGGTGTTACTCTATGATGATCTTTTATTACTGGTTTTGTTTTGAATAAAATTTATATGTATTCTGTTTTTTTTTTATTTTTTATTGGTGTTAATATGACTTTTTTTCCTTTGCATTTTGCTGGTTTGCATGGTTTTCCACGAAAATATGTAGATTATCCCGATGTTTACTCTTTTTGAAATGTTTTGTCTTCTTTTGGTTCTCTTATTAGTATTTTTTCTCTTTTTTTTTTTGTTTTTGTTTTATTAGAATCTTTTATCAGTTATCGTGTTTTAGTTGTTGATTATTTTAATGGTGTTAGACCTGAAAATACTAATTTAGGTTATAACTTCTACCATAGTTTCCAAGATGGGGTTTATTTAAGAGTACCTCACAATTAATTGTTTTTATTTTTTATTGGTATTTTTTTTCTTTTTTATAAATTTCGACGTTTTATTTTTGTTATTATTTCTTTTGAATTTTTGATAATAGGAGTTTTTTATTTGTTTTCTTTTTTTTTTGGGTTTTTTTCTTTTTTTTATTTTTTGTGTTTTAGTGTTTTTTGTAGTCTTATAGGTGTTGTTTTAATAGTCTATTTTATTAAGTTTTATGGTTGTGATTATGTTTTTTTTTAAAATAATGTAATCTCAAACCCCAATCGAGTGGTTAGCTTAAGTTTAAAGCACCGGATTTTTAATCCGGGGATTGATCTGCTTAAAACTGTTTTTATTTTGATTTGAAATCAGAATTTGGATTTTTCCGCAGTTTTTGTCTTTATTTTTGATTTTTTTTTATTGTTTTTTGTTTTTGTTTTTTGTTTTTGTTTTTTGTTTTTTTTTTGTTTTTTGTTCCTTTTTTTAAGTTTTCTTTTTTTTTTTTTGATTTTGGTTTTATTGTTTTTAAGTTTAATTTTTATTTAAATAGTATTATTTTTTCCTTTGTTTTGATTTTGATTTCTGTTAGTGTTTTTTTTTATAGTCTTTATTATCTTAATATGGAGATTAACTTTTTTTATTATTTTTTTGTTTTGCTTGTTTTTATTTGTAGTATGTTTTTTTTGGTTTTTTGTGATAGTGTTTTTTTTGTTTTACTTGGTTGGGATTTGTTAGGTATTTCTAGTTTTTTTTTGGTTCTTTTTTATAATAATTGAGATAGTTGTAGTGGTTCTATAAATACTGTTTTGACTAATCGTATGGGTGATTTTTTTATTTTTATTTTTTTTTCTTTGTCTTTTTTTTCTTTTTTTAATTTTTTTAGTTTTTCTTATTTTTGTTTTTATTCTTCTTTTTTTCTTGTTTTGGCTGCTTTTACTAAGAGTGCTCAGTTTCCTTTTGGTGGTTGGTTGCCTAAAGCAATAAGTGCTCCTACTCCTGTTAGTTCTCTGGTTCATAGTAGTACTCTTGTTACTGCTGGTATTGTTTTGATGATTAAGTTTAATGTTATTATTATGAGTTCTTTTCTTTTAAAATTGGTTCTTATTTCTGGTGTTTTTACTATGTTTTTTTCTAGGTTTTGTGCTTTGTATGAGAATGATTTAAAAAAGGTTGTTGCTCTTAGTACTTTATCTCAAATAGGTCTTTCTATGGTTTCTTTTGGTTTTGGTTTAAGTTTTCTTTGTTATGTTCATTTGTTGAGTCATGCTATTTTTAAGAGTTGTCTTTTTATACAGGTTGGTTATTTGATTCATTGTTCTTTTGGTCAGCAGGATGGTCGTGGTTATTCTTTTGGTAATTTACCTTATTTTGTTCAGCTTCAGATTTTGATTACTCTTTTTTGTTTGTGTGGTTTGTTTTTTTTAAGTGGTTCTGTTAGTAAGGATTATATTCTTACTTATTTTTTTTCTAATTATTTTATGTTATTGTTTTCTTTTTTTTTTTTTATTTCTGTTTTTATTACTTTTTTATATAGTTATCGTATTTGAAGTAGTCTTTTTTTGACTTTTTTTAGTTCTTTATATTATAGTTGTAGTAGCTTTTTGTTTTTTTTTATTAGTGTTCCTTTAGTTTTTTTTTCTTTGTTTTTTATTTGGTGATTAAGTCTTAATTTTTTTAGAATTCCTGTTGTTTTTGTTTATATTGATTTTTATTTTTTTTTTTTTTTTATTTTATTGTTTTTTTTTTTTTATTTTATTGTTTTTAAGTTTTTGTCTTTTTCTGTTTATTGTTTTTTGATAGATTATTTTCCTATTTTGTTTACTCGTCTTTTTCTTGATTTTAAATTTGTTGATTTGTTTTTGAATAAATTAAATTTTAATTTTTTTTCTTTTTTTTCTTTTTCTAGTTTTATCTCTATGTCTTCTTATTTTAATAAGTTTAATTTTTTAGTTGTTTTTATTTTTCTTATTTTTGTTGTTTTTTAGTTATCTAATTTATTTTTTTAGTTTAATTAAGTTTTTTTTTTTGTTGATTTTTTTTTTTTTTTATGATTTTTTTTTTTTGCTTTTTTCTTTTGCTTTTTGTTTTTTTTGTTTTAGTTTTTTTTGTTGGTCTGGTAATTTTTTTTTAATTGATTCTTATTTTTATGTTGCTGTTTGTTTTATATCTGTTTTTATTTTTTCTTTGGTTTTGGTTTCTGAACGTCATCGTGTTATTGTTTTTTTTTCTAAGGTTCTTTTGGTTATTTCTTTTTTTTTTTTTTTTTCTTATAGTGTTTTTTATTTGTATGTTTTTTTTGAGCTTTCTATAGTTCCTATTATTATTTTGATTCTTGGTTATGGTTATCAGATTGAGAAGGTTAATTCTTTTTTTTATCTTGTTTTTTATGCTACTTTTTGTAGTGTTCCTTTTCTTTTTGTTTATTTTAATTTGGATTTTTTTTTTGTTGTTCCTTATTTTGATTGTTTTATTTCTTGGGAAATGGTTTTTATTATTAGGTTGGCTTTTATGATGAAGTTTCCTGTTTTTTTTTTACATCTTTGATTGCCTAAAGCTCATGTTGAGGCTCCTACTTCTGCTAGTATTTTGTTAGCTGGTTTGTTGTTGAAGTTTGGTACTGTTGGTTTTGTTCGTATTATAAAGAGTCTTAGTTATTGTCATATTAATTATTGGTTTTTTTTTTCTGTTTTAGGGATGTTTATTTCTTGTTTTGTTTGTGTTTTTCAGAGTGATTTTAAGTCTTTGGCTGCTTATTCTTCTGTTGTTCATATGAATTTTTTGTTGTTTTTTCTTTTATTTTTTGGTTTGTATTCTAAAACTGGTAGTTTTTTGATGATAGTTGCTCATGGTTATACTTCTTCTGTTATGTTTTATTTTATTGGTGAGTTTTATCGTTCTTTAGGTAGTCGAATGATTTATTTTTTAAATAGTTTTATATCTTCTAGTTTTATTTTTTCTTTTTTGATTTCTTTAGTTTTTTTATCTAATTGTGGTATACCTCCTTCTATTTCTTTTTTTTCTGAGTTTTTTTCTTTTTCTGGTTTTTTTTCTTTATTTTATAATGTTTTTTTTTTGGTTTTTTTTTATTTTTTTGTTTCTTTTTATTATTGTGTATATATTATTGTTGTTTCTTTTTTAGGTAAGAAGTTTTTTTTTTTTAAGAGTTGATTTTTTTTTTGATCTCTTCCTTTGATTTTTTTTTGTTTTAATGTTTTTGGTTTTTTTTTATTTTTTTAATAGATTTAAGTTAAGTTAAACTATTAGTCTTCAAAACTAAAAATTTTATCTATAAGGTATTTAGTAGGAGTTTTCTATATCCAATTGCGGTTTGGAAGTTTTTTTACCTTAACAAATTTTAGGCGAGTCTTCTAAACTTGTTTTGGGTTTTCCCGTTTGTTTTTTAAGTTTTTTCATAATTTTCATGTTTTAAGTTTTTCCACTTATCCTTTTTTTATATTTATTTCTTTAAGTTCTCTTTTTTCTTCTTTTGTTGTTTTTTTTAAACTTGGTATTTTTTCTTTTCTTTTTTTTTCTTTTTTTTCTTTTTTAGTTCTTATTTTTTGTTGGTTTAAAGATATTTGTATAGAGGGTCTTTGTGGTTATCATAATTTTTATGTTATAGATGGTTTTAAGTTTGGTTTTGTTTTGTTTATTTTTAGTGAGTTTATGTTTTTTTTTAGTGTTTTTTGGTTTTATTTTGATTCTGCTTTGGTTCCTGCTCATGAAATTGGTTGTGGTTGGGGTTTTTTTGGTTTAGATAAGATTAATCCTTTTGGTGTTCCTCTTTTAAATACTGTAATTCTTCTTAGGAGTGGTGTTACTGTTACTTGGTCTCATTATTGTCTTTTGAATAATTTTTATTGTTTGGATGGTTTAATTTTAACTATTTTACTTTCTTTTATTTTTATTTTGGTTCAGTTTTTTGAGTATAAAAGTTCTAGTTTTTCTATTTCTGATGGTGTTTATGGTAGTATTTTTTATTTTTCTACTGGTTTTCATGGTTTTCATGTTATTTTAGGTGCTGTTTTTCTTACTTATAATCTTTTTCGTTTTTTGTTGTATCATTTTAATTATTCTCATCATCTTGGTTATGAGTTTTCTATTTTATATTGGCATTTTGTAGATGTTGTTTGGTTGTTTTTGTTTGTTTTTGTTTATTGGTGAGGTTATTAGGTTTTATTTTTACTTTTTGGATTTTTTTAATTTTTTTGATTTTTTTCTTTTTGTTTTTGTTTTACAGTTTGTTTTTTGTCAAAAGGATAGCTTAATTAATATTTTTTTTAACAAGTTTTTTTCTTTTTTAGTTGGTGTTTTTTCTTATAATTCTTCTTGTTTTATTAGATATATTTTTTCTTCTTTTATTTTTGTTTTTTTGTTAACTTGTTGTTTTGGTGGTTATTTTAGTTATTCTTTTTGTCCTTTGGGTATTATTGAGTTTACTTTTTTTTTTTCTTTTGTTTCTTGATTTTCTACTTTTTTATTTTTGATTTCTAGTCAGAAGTTTTCTGTTTATATGAAGAAGTCTGGTGATGGTTTTTTTAAGACTTTTTTTTTGTTGTTTGTTGAGGTTATTAGTGAGTTTAGTCGTCCTATTGCTTTGAGTGTTCGTTTATTTGCTAATATTATAGTTGGTCATGTTATTAGTGCTTGTTTTTATGTTTTTTTTGAGTGTGTTTTTGGTTTTTCTTTTTTAATTGTTTTTGCTATTGCTTTTGAGTGTTTTGTTTTTATTTTACAGAGTTATATTTTTTCTCGTTTAATTTATTTATATATTAATGAGTAGCTTGTTAGTTTATTTAAAATTTTTACTTGTGGTGTAAAAGAATTTTGAGCTTTGTAAGTTAGTTTAAGTAGAATTTTTGTTTTTGGTGCAAATGGTGATCTTACATTGAGGATTATTTTAATTTAGAATATTTAGCTGTTAACTAAAAGGTTTATCTTCATAAGAGTTTAGTTTATATTTAAAATATTAAATTGTAAATTTAAAGTTTTTTGCTCTTGCAGTAATTAGTTTAATTAAAATATAACATTTGGATTGTTAAGTTTTTTTACTGATTTTTCTTTTATTTTTTTGTTATTTTTGTTTTTTTTTTGAATTGTTTTATTTGTAATATTGTTTTTTGATGAAGTATTTTTTTTTTAATAACTCTTGTTTTTGTTTTTTTGAATTTTAATAATTCTTATTCTTCTATTAATTATTTTATTTTTCAGGAGTTTCTTGGTTTGCTTTTTGTTTTTTTTTCTTTTGGTGTTTTTCAATTTTTTATTATTTTATTGAAGGTTGGTGTTTCTCCTTTCCATTTTTGGTGTTTAAATATTTTTAATGGTCTTAGAGGTTTTAGTACTTTTTGATTTCTTACTTTTCAGAAGTTACCTTATTTTCCTGTTTTTTCTTTTATTTTTGATTGTAGTTTTTTTTTTTTTCTTGTTTTTGGTATTGTTCTTTGTTATTTTAATCTTTTTTTTTGTAAGTCTTTTAAGAGTATGGTTTTTATTTCTTCTGTTGAGTCTTTTAATTGGTTGTTGATTTCTCTTTTTTCTTCTTTGTTTTCTGGTTTTTTTTTATTTCTTTATTATGTTTTTATTATGTTTTTTTTATTGGATTATAGTTCTACTAAGGGGTATGATTTTTATAATTGGGAATTAGTTTTTCTTTTTATGAATTTTCCTATGACTATTACTTTTTTTATTAAAATTTTTTCTATTATTTTTTTTCTTAATCTTAGTTCTTTTTATTTGTTGTTTGTTTTATTTTTGATAGTTTTTTCTGTTTTTGGTTTTGGTTTTTGATTTTTTAATGTTGGTTTGAAATTTAGTTATTATGGTTTTTATAATTTTAGTTTTTTTTATTTTGTTTTTTTTCCTTTAATGTTTTTTTGTCTTTTTTWAAAGAGTTTTAGTTTATTTAGAATTTATCACTTACAATGATGGGGTTTAAACTCTTACCAATTTAGTAAAATTTTATTATATTGCTTTGATATGGCAAAGTTCTTTTTGATTTGGTATTTTTTGTTTTGTTTTTAGTGGCTCTTTTTTCTTTTTTATTTGCTTTTTTTTTTTATTTGTTCGTTTATTTTGTTTCTTTTTTTGATTTTTATTTTTGTAAGTCTTCTTCTTTTGAAAGTGGTTTTATGAGTGTTGGTTTAATTCAGAATTCTTTCAGTATTCATTTTTTTGTTATTATAATTATGTTTGTTGTTTTTGATTTGGAGATTGTTATTTTTATTGGTATTCTTATTTCTGATTTAAATTCTTTTGTTTCTTTTTTTTTTTTATTTTTTTTTTTGTTCTTGTTTTTTTATATGGAGTGATATTATGGTAAGCTTGTTTGAAATTTTTAATGATAAAAAACTTTATTATAATTTAGTATATTTCATTGTCGTTGAAAAGGTTTTAAGTTTTATCTTATTATTATATTTTTTTTTTTTCTTGTTTTTAGTATCAAAAGCCGATTGGGGTTTTGATATATTATATATTATATATTATAAAAATAATATAAATATAATATATTTATTAATTATATTTATATATAAATAATTATATTTATATATATAAATAATTATATTTATATTATTTTTATTATGTATGTATGTATATTTATGTTGATATTAATTAGTTAATATCATATCCTTTRTTTAGGATAATTGTTTGAKGGAGATTTTATTAATTAGRTAAACTTGTTTCATTTAAGCTGRTAAACTTTGRACTTTTTYRRGTYYCWAAAGTTTCAGGAAAACAAGTYTACCTAATTAATGGTTTTATTTTAATTGAAATTATATGTCTATRAGTTCGATTAAAATAAAATTTTGTAGTATGATNNNNNNNNNNNNNNNNNNNNNNNNNNNNNNNNNNNNNN
>Cambodia_Dog_L7 - m
GTCGTTTATTTTTCGATTTTTTTATTTATAATTTTGTTGGTTTTTTTTGTTGTTTTTTTTGTTATACAGAGTATTGCTTTTATTACTTTATATGAGCGTCATTTGTTGGGTCTTAGTCAATCTCGACTTGGTCCTACGAAGGTAGGTTTTTTTGGTGTTTTGCAGGCTATTGTAGATGGAGTTAAGCTTCTAAGTAAAGAACAATTTTTACCTTATAATTCTTCTTATTTTTTTTTTTTATTTATTCCTTCTGTTTCTTTTTGTTTGATATATTTGGAGTGGTTTGTTCTTCCTTTTTTTTTTGATTTTTTTACTTTTAATTATTCTGTTTTGTTTTTTCTTTGTTTGGTTGGTTTTTCTGTTTATACTACTTTAATTTCTGGAATTGTTTCCAAATCTAAGTATTCTATAATTGGTTCTATTCGTGCTAGTAGTCAGAGTATTTCTTATGAGATTTCTTTTACTTTTTTTGTTTTTTGTGTTGTTCTTCATGTTGGTGTTTTTAGTTTTTTTAGTTTTTTTAGTTTTAGTATAGTTGTTCTTTTTTTTCCTTTTCTTATTATGATTATTGGTGAGCTTAATCGTGCTCCTTTTGATTTTTCTGAGGGTGAGAGTGAACTTGTTAGTGGTTATAATATTGAATATTCTAGTGTTGCTTTTGTTCTTTTGTTTTTGAGTGAGTATGGTGTGTTGATTTTTTTTTGTGTTCTTTTTTCTTTTTTGTTTTTTGGTGGTTCTGTTTTTATGTCTTTTGTTATTTTTTCTTTTTTGATTTTTATTCGTAGTTCTTTTCCTCGTTATCGTTATGATATGATGATAGGTTTTTTTTGATTTATTATGTTACCTATTTCTATGATTTTGTTTTTATTTTTTTGTTTGTTATTTTTTTAGGGATTTAGTTTATATTAAAATGTTTGTTTTGCGTACAAAAGAATTTTTTCTCTGAATTTTTTTTCTTAGTTTATAGATTTGATTATGGTCATTGTAATGATAAAATGGTGTTATATAATTTTTAATCACTTGAGTGGACAATGTTTTTCTATCCCGGCAATGTATTGCTTGTATAAACTCAGTACCAGAATAATCGGATAGACTGAGTAAGCTTATACCCTAAATGTGTTTTGGCCATGGTTTTTTTTTTGATTTTTTTACAACTGTTTAGTGCAATGTGCAGTTTTTTTTTGTTGTTTTATCTTGGTCAATAAGATTAGACAAATGACCTGGATTAGTACCCAGTTAATCTAAATTTAAAAGTTGCAGGAGTAAAGTAATATTTAAACTGTAATAATATTGGCGGATTTTTTAATTATCTTTGGAGGTTGAGCTGTAATTGAGAACCCTCATTATCAGCTTTGATTTTTGTCGCATGTATGATCGTTTATGTCCTTCTTAAAGAGGTGCATTAAAGATTATTTGGTGTTTAATCAATGATATCTATTAAAACAGATAAATACCTGGTATATATCAAAGTTTTCGTTTGACCTACAATATCTTATGTTTCGGATAAGGAGGAGAGATTCTTCTTTGAAGTTGTAAAAGACAGTAAATGCTTTTTAATGTAGCATTGAAGTATTTAGAGAAATCGTACAAATCATCCATCAATTGCCCACAGGGGAGTAAGTTGTAGTAAAGTAGGTGTAGGGGAATCTGTACCTAGTTTAAGTTGGTTATATTTTAATAATTTGGTTTTTTTCCAAGTGTTTTTTCCTTCTTTAATAAGTTAGTATATTTTAGTACATTGGGTTCATATCCTAAAGGAGAATTTTCACTTATTTTTTATTGTTTTTTTTATTTAATTTTTTCTTTTTTAAGGGGGTACTTTTAAGGTTTTTGGGAGTTATTAGTATAATAAGTATTTTTAATTGCAAATTAAAAGGTTAATAGCTTTTTTTATTCTTTTAAGTTTTTAAATGTTCCTGTTAGTTTTTCTTTATCTGTTTTTTGGAATTTTGGTAGTATTTTGGGTATGGTTCTTTTTTTTCAGATTTTTAGTGGTTTATTTTTATCTTTTTATTATGTTGCTGATGGTTTTAATTCTTTTTCTAGTGTTCAGTATATCATAAGTGATGTTAATTTTGGTTGGGTTTTTCGTATTTTACATTTTAACGGTGCTAGTTTATTTTTTTTTTTTTTGTATTTGCATTTTTTTAAGGGTCTTTTTTTTTGTAGTTATCGTTTGTCTGGTACTTGGATTATTGGTTTAACTATTTTTTTTTTTGTTATAATGGAGGCTTTTATAGGTTATGTTTTAGTTTGGGCTCAGATGAGTTTTTGAGCTTCTGTTGTTATTACTAGTCTTTTAAGTGTTATTCCTTACTTTGGTTTTTCTATTGTTTATTGGATTTGGAGTGGTTTTTCTGTTGTTAATTCTACTCTTAAGTTTTTTTTTGTTATTCATTTTTTAATGCCTTGATTGGTTTTTCTTTTAGTTTTTGTTCATTTGTTTTTTTTACATTCTACTGGTAGGACTTCTGTTTTATATTGTCATGGTGATTATGATAAAATTAGTTTTTTCCCTTATTATTTTTATAAAGATTCTTATAATTTGGTTGTTTTTTTTCTTTTTTTTATTTTTTCTTTTTTTTTTCCTTTTTTACTTGGTGATCCTGAAATGTTTGTTGAGTCTGATCCAATGGTTAGACCTGTACATATTGTTCCTGAGTGATATTTCTTATTTGCTTATGCTATTTTGCGTGCTATCCCTAATAAAGTTTTAGGTGTTTTTTTTCTTGTTTTTAGTATTTTTATTTTTTATTTTTATGTTTTTTTTAATAATTATTATAGTGTTCTTGATAATTTGAATTTTTTTTTAGTTGTTTTTTTTATTTTGGTTTCTGTTTTTTTAAGTTGATTAGGTCAGTGTCATGTTGAATATCCTTTTATTGGTTTGAGAGTTGTTTTTTCTTTTTTTTATTTTTTTTTTGCTTTTTTAATTGTTTTCTCTCGATTTTTAACTAAATTTATTTTTTCTTAGTAAACTTAGTATAATTTATTATATTGGATTTAGGATCCTGGGATTTTTGTTTACTTTTAATTATTTCCAAGGTTACATGATAGGTTTTTCTAATAATTATCTTTGTAGATACATGGATTGGTTTCATAATTTTAATTGTAGTTTATTATTTGGTGTTTTATTTTTTGTTTTTATAGTTATTGTTAATCTTTTTGTTAATTCTTATTATTTTAAGAGTCATAATATTGAATATCAATTTGGTGAGTTTTTATGTAGTTTGTTGCCTTTATTTATTTTGGTTTTTCAAATGTTTCCTTCTTTATCTTTGTTGTATTTTAGTGGTTTGTCTTATTTAGATAGTAGTTTAACTGTTAAAGTTGTTGGTCATCAATGGTATTGAAGTTATGATTATAGGGATATCGGTATTGAATTTGATTCTTATATGAAGTCTATTGATTCTTTATTGATTGGTGAGCCTCGTTTATTAGAAGTTGATAATCGTTGTGTCGTTCCTTGTGATACTAAYATTCGATTTTGTATTACATCAGCTGATGTTATTCACTCTTGATCTCTTCCTTCTTTTTGTATTAAACTTGATGCTATGAGTGGTATTTTAAGTACTGTTACTTGTAGTTTTCCTATGGTTGGTGTTTTTTATGGTCAGTGTTCTGAGATTTGTGGTGCTAATCATAGTTTTATACCTATTTGTTTGGAGGTTTCTTTGTTGGAAAATTTTAAAGATTGATGTTATTTAATGTCTAGTTAATTTTGAGGTATTAGTATATTTTAGTATTATTCTTTTTCGAGGAGTCGGATTTATACCTTTATTGAATTAGCATAATTTAATGTATTTGTTTTAAGCGCAAAAGATTTTATTCAATTTTACTCTTTTAGTTTATAAAAAATATGACTTTGAAGCAGTTAAGAATCATAGAGTATATTTTTTTTTTATATATATATTAGTATTGCATACTATGTTAGGATATTTTCAAAGATTTTGATAAATAGAAGCAAAGTGTTTAAGGTGTAGTTTTTTTTTTTGTTACAAAAATAATTTTACTACTCTTAGTGTTGATACATCGAACTTTGTGATATCTGTTTTTAATTTTTATATTAGAAAATTATATATTGTTTTTTTTTTTTGTAGTTTTAATAATTTGAAGTTTTTTTGTTTTAAGTTTTATAACTTTACTACTTTTTTTTTYTTTTTTTTTTTTTAAYTATAATTCTTTATARTTTTTATTATCTAACAATTAGTAAATTAATAAATTATGTTTTTTTTTTTAATATAAATGAATTACTAATTATCTGGTCAAATGTTTATTAAAGACTTAGGATTTATATTAAATCTGTCTTCTGCCCTATGGTTTTTTTAAATGGCAGTCTTAGCGTGAGGACATTAAAGTAGCAAAATAATTTGTGCTTTTATTGGGTTCGAGTATGAATGAAGTTTTGGCTGGTGATATTTTTTTTTTTTTTTGAATTTAATATACATCTAAAAAGAGATGTTTATAATAAAACAAAGATAAGTCTTCGGAAATTTTATTTCTATTAAAAGTTTTTTTTTTTAGTAATTTATCTAGGGAAGATTATTATATAATTTTTTTTTACTATTTTTAATTTAAAAAATTACTCCGGAGTTAACAGAAAAACATGCCTTATGTAGTTCTTATATTTTGGTAAGTTTTACATCGATGTTGTATCTTTATTAGCTGAAGAGGAGAAATTTCAGTTTTTTAGACTGTTCTTCTTTTAATAAATAAAACGTGATATTAGTTTAATTCATCGTGAGATAGAATTGTTTATCTTGTTTATTATTTTTTTTTATCGGGATTAGTACGAAAGGAATTTCACTATAATTTTAAATTTTTTAATCTTTTTTTTAATTTTTTTTGTTTATTTTTTTCTTGTCTTAGTTTTCTTGTTTTTGATCCTTTAAAGAGTGCTTTTTTTTTAGTTCTTTCTTTAATTTTTTTGGTTTTTTTTATTTCTTTTGGTTTTTATGTTTGGTTTTCTTATTTTATTTGTTTGATTTTTTTGAGTGGTATTTTTGTTATTATTGTTTATTTTTCTAGTTTTTCTAAATATATTTATGTCAATATTAATTTTTTTCTTGTCCTTTTTGTTTTCTTGTTTTTTTTTTTTTATTCTTTTTTTTTCTTTTTAGATCCTAGTTATCATAATTCTTTAAATTTTCTTTATTATGATTTGTTTTTTTCTTTTATTTTTTGGGTTGTTTTTTGTTTGTTTTTTTTTATAAATTTTGTTAGCTTTTTTCTTTGTTTTTCTGGTGCTCTTCGACTGTATTAATTTTGGTTTATTAGTATAATAAGTATATTTGATTTCCAATCAAATGGTCATTAAACTATGCTATTTTAGTTTATGTAAAATGTCTAATTTGTAATTAGAAGAATTTTTAGCAACTTTCTAGTTTTTGTTTTTTATAGTACTAATCACAAAGATATTGGTAGTATTTATTTAATTTTTGGTTTATGAGCTGGTATAGTTGGTTCTGCTCTTTCTATAATTATTCGTATCGAGTTAAGTAAGCCTGGTATGTTTATTGGAGATGGTCAATTATATAATTCTATTTTAACTGCTCATGCTATTTTGATAATTTTTTTTATGGTTATACCTAGGATGATTGGTGGTTTTGGTAATTGGATGGTTCCTTTAATATTAGGTGCACCTGATATGAGTTTTCCTCGATTAAATAATATTAGTTTTTGATTATTACCTGCTTCTATTTTTTTGGTTTTTTTGGCTTGTTTTGTTGATAATGGTTTAGGTACTAGTTGAACTATTTATCCCCCTTTATCTACTTCAGGACATCCTGGTTCTAGTGTTGATTTGGCTATTTTTAGTTTACATCTTTCTGGTATTAGTTCTATTTTGGGTGGTATTAATTTTATGTGTACTGTTAAAAATTTACGTTCTAGTTCTGTTTCTCTCAATAATATAAGTTTGTTTATTTGAACTATTTTTGTTACTGTTTTTTTATTGGTTTTGTCTTTACCTGTTTTAGCTGGTGCTATTACTATGTTGTTAATTGATCGTAATTTTAATGGTTCTTTTTTTGATCCTAGTTTTGGTGGTAATCCTTTGATTTATCAGCATTTGTTTTGGTTTTTTGGTCATCCAGAAGTTTATATTTTAATTTTACCTGCTTTTGGTATTATTAGTCAATGTACTTTGTATTTGACTGGTAAAAAAGAAGTTTTTGGTTATTTGGGTATGGTTTATGCTATTTTGAGTATTGGTTTAATTGGTTGTGTAGTTTGAGCTCATCACATGTATACTGTTGGTATAGATTTTGATTCTCGTGCTTATTTTACTGCTGCTACTATAGTGATTGCTGTTCCTACTGGTGTAAAAGTTTTTAGATGGTTAGCTACTTTTTTTGGTACTGTTATAGTTTATCAACCTTTATTATTTTGAGTTATAGGTTTTATTTTTTTATTTACTATTGGTGGTTTAACTGGTGTTATATTATCTAATTCTAGAATTGACATTATTTTACATGATACTTATTATGTAGTGTCTCATTTTCATTACGTTTTAAGTCTTGGTGCTGTTTTTGGTTTGTTTGCAGGTGTTACTTTGTGATGATCTTTTATTACTGGTTTTGTTTTGAATAAAATTTATATGTATTCTGTTTTTTTTTTATTTTTTATTGGAGTTAATATGACTTTTTTTCCTTTACATTTTGCTGGTTTACATGGTTTCCCACGAAAATATGTAGACTATCCAGATGTTTATTCTTTCTGAAATGTTTTATCTTCTTTTGGTTCTCTTATTAGTATTTTTTCTCTTTTTTTTTTTGTTTTTGTTTTATTAGAATCTTTCATTAGTTATCGTGTTTTAGTTGTTGATTACTTTAATGGTGTTAGACCTGAAAATGCTAATTTAGGTTATAATTTTTACCATAGTTTCCAAGATGGGGTTTATTTGAGAGTGCCTCATAATTAATTGTTTTTATTTTTTATTGGTATTTTTTTCCTTTTTTATAAATTTCGACGTTTTATTTTTGTTATTATTTCTTTTGAATTTTTAATAATGGGAGTTTTTTATTTGTTTTCTTTTTTTTTTGGTTTTTTTTCTTTTTTTTACTTTTTATGTTTTAGTGTTTTTTGTAGTCTTATAGGTGTTGTTTTAATAGTTTATTTTATTAAGTTCTATGGTTGTGATTATGTTTTTTTTTAAAATCACATANTATCAAACCCCAATTGAGTGGTTAGCTTAAGTTTAAAGCACCGGATTTTTAATCCGGGGATTAATCTGCTTAAAACTGTTTTTATTTTGATTTGAAATCAAAATTTGGATTTTTCCGCAGTTTTTGTCTTTATTTTTGATTTTTTTTTGTTGTTTTTTGTTTTTGTTTTTTGTTTTTGTTTTTTGTTTTGTTTTTGTTTTTTGTTCCTTTTTTTAAGTTTTCTTTCTTTTTTTTTGATTTTGGTTTTATTGTTTTTAAATTTAATTTTTATTTAAATAGTATTATTTTTTCTTTTGTTTTGATTTTGATTTCTGTTAGTGTTTTTTTTTATAGTCTTTATTATCTTAATATGGAAATTAATTTTTTTTATTATTTTTTTGTTTTGCTTGTTTTTATTTGTAGTATATTTTTTTTGGTTTTTTGTGATAGTGTTTTTTTTGTTTTGCTTGGTTGAGATTTGTTAGGTATTTCTAGTTTTTTTTTAGTTCTTTTTTATAATAATTGAGATAGTTGTAGTGGTTCTATGAATACTGTTTTAACCAATCGTATGGGTGATTTTTTTATTTTTGTTTTTTTTTCTTTGTCTTTTTTTACTTTTTTTAATTTTTTTAGTTTTTCCTATTTTTGTTTTTATTCTTCTTTTTTTCTTATTTTGGCTGCTTTTACTAAGAGTGCTCAGTTTCCCTTTGGTGGTTGATTACCTAAGGCAATGAGTGCTCCTACTCCTGTTAGTTCTTTAGTACATAGTAGTACTCTTGTCACTGCTGGTATTGTTTTGATGATTAAATTTAATGTTATTATTATGAGTTCTTTTCTTTTAAAGTTGGTTCTTATTTCTGGTGTTTTTACTATGTTTTTTTCTAGTTTTTGTGCTTTGTATGAGAATGATTTAAAGAAGGTTGTTGCTCTTAGTACTTTGTCTCAAATGGGTCTTTCAATGGTTTCTTTTGGTTTTGGTTTAAGTTTTCTTTGTTATGTTCATTTATTAAGTCATGCTATTTTTAAGAGTTGTCTTTTCATACAGATTGGTTATTTGATTCATTGTTCTTTTGGTCAACAGGATGGTCGTGGTTATTCTTTTGGTAATTTACCTTATTTTGTTCAGCTTCAGATTTTAATTACTCTTTTTTGTTTGTGTGGTTTGTTTTTTTTAAGTGGTTCTGTTAGTAAAGATTATATTCTTGTTTTTTTTTTTTCTAGTTATTTTATGTTGTTTTTTTCTTTTTTTTTTTTTATTTCTGTTTTTATTACTTTTTTATATAGTTATCGCATTTGAAGTAGTCTTTTTTTAACTTTTTTTAATTCTTTATATTATAGTTGTAGTAGTTTTTTATTTTTTTTTATTAGTATTCCTTTGGTTTTTTTTTCTTTGTTTTTTATTTGGTGATTGAATCTTAATTTTTTTAGAATTCCTGTTGTTTTTGTTTATATTGATTTTTATTTTTTTTTTTTTTTTATTTTATTGTTTTTTTTTTTTTATTTTATTGTTTTCAAGTTTTTGTCTTTTTCTGTTTATTGTTTTTTGATGGATTATTTTCCTATTTTATTTACTCGTTTTTTTCATGATTTTAAGTTTTTTGATTTGTTTTTGAATAAGTTAAATCTTACTTTTTTTTCCTTTTTTTCTTTTTCTAGTTTTATTTCTATATTTTCTTATTTTAATAAGTTTAATTTTTTAGTTGTTTTCATTTTTCTTATTTTTGTTGTTTTTTAGATATCTAATTTATTTTTTTAGTTTTTTAAAGTTTTTTTTTTTRTTGATTTTTTTTTTTTTTTATGATTTTTTTTTTTTGTTTTTTTCTTTTGCTTTTTGTTTTTTTTGTTTTAGTTTTTTTTGTTGGTCTGGTAATTTTTTTTTAATTGATTCTTATTTTTATGTTGCTGTTTGTTTTATGTCTGTTTTTATTTTTTCTTTGGTTTTGGTTTCTGAACGTCATCGTGTTATTGTTTTTTTTTCTAAGGTTCTTTTGGTTATTTCTTTTTTTTTTTTTTTTTCTTATAGTGTTTTTTATCTATATGTTTTTTTTGAACTTTCTATGGTTCCTATTATTATTTTAATTCTTGGTTATGGTTATCAGATTGAGAAGGTTAATTCTTTTTTTTATCTTGTGTTTTATGCTACTTTTTGTAGTGTTCCTTTTCTTTTTGTTTATTTTAGTTTGGATTTTTTTTTTGTTGTTCCTTATTTTGATTGTTTTATTTCTTGGGAGATGGTTTTTATTATTAGTTTGGCTTTTATAATGAAATTTCCTGTTTTTTTTTTACATCTTTGGTTGCCTAAAGCTCATGTTGAAGCTCCCACTTCTGCTAGTATTTTATTAGCTGGTTTGTTGTTGAAGTTTGGTACTGTTGGGTTTGTTCGTATTATAAAGAGTCTTAGTTATTGTCATATTAATTATTGATTTTTTTTTTCGGTTTTAGGTATGTTTATTTCTTGTTTTGTTTGTGTTTTTCAGAGTGATTTTAAGTCTTTAGCTGCTTATTCTTCTGTTGTTCATATGAATTTTTTGTTGTTTTTTCTTTTGTTTTTTGGTTTATATTCTAAAACTGGTAGTTTTTTAATAATGGTTTCTCACGGATACACTTCTTCTGTTATGTTTTATTTCATTGGTGAGTTTTATCGTTCTTTAGGTAGTCGAATGATTTATTTTTTGAACAGTTTTATGTCTTCTAGTTTTATTTTTTCTTTTTTAATTTCTTTGGTTTTTTTATCTAATTGTGGTATACCTCCTTCTATTTCTTTTTTTTCTGAGTTTTTTTCTTTTTCTGGTTTTTTTTCTTTGTTTTATAATGTTTTTTTTTTGGTTTTTTTTTATTTTTTTGTTTCTTTTTATTATTGTGTTTATATTATTGTTATTTCTTTTTTAGGTAAGAAGTTTTTTTTTTTTAAGAGTTGATTTTTTTTTTGGTCTCTTCCTTTAATTTTTTTTTGTTTTAATGTGTTTGGTTTTTTTTTATTTTTTTAATAGATTTAAGTTAAGTTAAACTATTAGTCTTCAAAACTAAAAATTTTATCTATAAGGTATTTAGTAGGAATTTTCTATATCCAATTGCGGTTTGGAAGTTTTTTTACCTTAACAAATTTTAGGCGAGTCTTCTAAACTTGTTTTGGGGTTTCCCGTTTGTTTTTTAAGTTTTTTCATAATTTCCATGTTTTGAGTTTCTCTTCTTATCCTTTTTTTATGTTTATTTCTTTAAGTTCTCTTTTTTCTTCTTTTGTTGTTTTTTTCAAGTTTGGTATTTTTTYTTTTCTTTTTTTTTCTTTTTTTTCTTTTTTATTTCTTATTTTTTGTTGGTTTAAGGATATTTGTATAGAGGGTCTTTGCGGTTATCATAATTTTTATGTTATAGATGGTTTTAAGTTTGGTTTTGTTTTGTTTATTTTTAGTGAATTTATATTTTTTTTTAGTGTTTTTTGGTTTTATTTTGATTCTGCTTTAGTTCCTGCTCACGAAATTGGTTGTGGTTGGGGATTTTTTGGTTTGGATAAGATTAATCCTTTTGGAGTTCCTCTTTTAAATACTGTTATTCTTCTTAGAAGTGGTGTTACTGTTACTTGGTCTCATTATTGTCTTTTGAATAATTTTTATTGTTTAGATGGTTTGATTTTAACTATTCTTCTTTCTTTTATTTTTATTTTGGTTCAGTTTTTTGAGTATAAGAGTTCTAGTTTTTCTATCTCTGATGGTGTTTATGGTAGTATTTTTTATTTTTCTACTGGTTTTCATGGTTTTCATGTTATTCTAGGTGCTGTTTTCCTCACTTATAATCTTTTTCGTTTTTTATTATATCATTTTAATTATTCTCATCATTTGGGTTATGAGTTTTCTATTTTGTATTGGCATTTTGTAGATGTTGTTTGGTTATTTTTATTTGTTTTTGTTTATTGATGAGGTTATTAGGTTTTATTTTTACTTTTTGGATTTTTTTAATTTTTTTGATTTTTTTCTTTTTGTTTTTGTTTTGCAGTTTATTTTTTGTCAAAAAGATAGATTAATTAATGTTTTTTTTAATAAGTTTTTTTCTTTTTTAGTTGGTGTTTTTTCTTATAATTCTTCTTGTTTTATTAGATATATTTTTTCTTCTTTTATTTTTGTTTTTTTGTTGACTTGTTGTTTTGGAGGTTATTTTAGTTATTCTTTTTGTCCTTTGGGTATTATTGAGTTTACTTTTTTTTTTTCTTTTGTTTCTTGATTTTCTACTTTTTTGTTTTTGATTTCTAGTCAGAAATTTTCTGTTTATATGAAGAAGTCTGGTGATGGTTTTTTTAAGACTTTTTTTTTGTTATTTGTTGAGATTATTAGTGAGTTTAGTCGTCCTATTGCTTTAAGTGTTCGTTTGTTTGCTAATATTATAGTTGGTCATGTTATTAGTGCTTGTTTTTATGTTTTTTTTGAGTGTGTTTTTGGTTTTTCTTTTTTAATTATTTTTGCTATTGTTTTTGAGTGTTTTGTTTTTATTTTGCAGAGTTATATTTTTTCTCGTTTAATTTACTTATATATTAACGAGTAGCTTTTTAGTTTATTTAAAATTTTTACTTGTGGTGTAAAAGAAATTTGAGCTTTGTAAGTTAGTTTAAGTAGAATTTTTGTTTTTGGTACAAATGGTTATCTTACATTGAGGATTATTTTAATTTAGAATATTTAGCTGTTAACTAAAAGGTTTATCTTCATAAGAGTTTAGTTTATATTTAAAATATTAAATTGTAAATTTAAAGTTTTTTGCTCTTGCAGTAATTAGTTTAATTAAAATATAACATTTGGATTGTTAAGTTTTTTTACTGATTTTTCTTTTATTTTTTTGTTATTATTGTTTTTTTTTTAAATTGTTTTATTTGTAATATTGTTTTTTGATGGAGTATTTTTTTTTTAATGACTCTTGTTTTTGTTTTTTTAAATTTTAATAATTCTTATTCTTCTATTAACTATTTTATTTTTCAGGAGTTTCTTGGTTTGCTTTTTGTTTTTTTTTCTTTTGGTATTCTTCAATTTTTTATTATTTTATTAAAAGTTGGTGTTTCTCCTTTTCATTTTTGGTGTTTAAATATTTTTAATGGTCTTAGAGGTTTTAATACTTTTTGATTTCTTACTTTTCAGAAGTTACCTTACTTTCCTGTTTTTTCTTTTATTTTTGATTATAGTTTTTTTTTTTTTCTTGTTTTTGGTATTATTTTTTGTTATTTTAATCTTTTTTTTTGTAAGTCTTTTAAGAGCATAGTTTTTATTTCTTCTGTTGAGTCTTTTAATTGGTTGTTAATTTCTCTTTTCTCTTCTTTGTTTTCTGGTTTTTTTTTGTTTCTTTACTATGTTTTTGTTATGTTTTTTTTGTTGGATTATAGTTCTACTAAAGGTTATGATTTTTATAATTGGGAATTGGTTTTTCTTTTTATAAATTTTCCTATGACTATTACTTTTTTTGTTAAAATTTTTTCTATTATTTTTTTTTTTAATATTAGTTCTTTTTATCTGTTGTTTGTTTTATTTTTAATGGTCTTTTCTGTTTTTGGTTTTGGTTTTTGGTTTTTTAATGTTGGTTTGAAATTTAGTTATTATGGTTTTTATAATTTTAGTTTTTTTTATTTTTTTTTTTTTCCTTTGATGTTTTTTTGTCTTTTTTAAAAGAGTTTTAGTTTATATAGAATTTATCACTTACAATGATGGGGTTTAAACTCTTACCAATTTAGTAAAATTTTATTATATTGCTTTGATATGGCAAAGTTCTTTTTGATTTGGTATTTTTTGTTTTGTTTTTAGTGGCTCTTTTTTCTTTTTTATTTGCTTTTTTTTTTTATTTATTTGTTTGTTTTGCTTCTTTTTTTGATTTTTATTTTTGTAAGTCTTCTTCTTTTGAGAGTGGTTTTATGAGTGTTGGTTTAATTCAGAATTCTTTTAGAATTCACTTTTTTGTTATTATAATCATGTTTGTTGTTTTTGATTTGGAGATTGTTATTTTTATTGGTATTCTTATTTCTGATTTAAATTCTTTTGTTTGTTTTTTTTTTTTGTTTTTTTTTTTGTTCTTGTTTTTTTATATGGAGTGGTATTATGGTAAGCTTGTTTGAAATTTTTAATATTAAAAAACTTTATTATAATTTAGTATATCTCGTTGTCGTTGAGAAGGTTTTAAGTTTTATCTTATTATTATATTTTTTTTTTTTCTTGTTTTTAGTATCAAAAACCGATTGGGGTTTTGATATATTATATATTATATATTATAAAAATAATATAAATATAATAWATTTATTAATTATATTTATATATAAATAATTATATTTATATATATAAATAATTATATTTATATTATTTTTATTATGTATATATATATATTTATGTTGATATTAATTAGTTAATATCATATCCTTTGTTTAGGATAATTGTTTGATGGAGATTTTATTAATTAGGTAGACTTGTTTAATTTAAGCTGGTAAACTTTGAACTTTTTYGGGTTCYWAAAGTTTCAGGAAAACAAGTCTACCTAATTAATGGTTTTATTTTAATTGAAATTATATGTCTATGAGTTCGATTAAAATAAAATTTTGTAGTATGATNNNNNNNNNNNNNNNNNNNNNNNNNNNNNNNNNNNNNN
>Cambodia_Dog_L8 - m
GTCGTTTATTTTTCGATTTTTTTATTTATAATTTTGCTGGTTTTTTTTGTTGTTTTTTTTGTTATACAGAGTATTGCTTTTATTACTTTATATGAGCGTCATTTGTTGGGTCTTAGTCAATCTCGACTTGGTCCTACAAAGGTAGGTTTTTTTGGTGTTTTTCAGGCTATTGTAGATGGAGTTAAGCTTTTAAGTAAAGAACAATTTTTGCCTTATAATTCTTCTTATTTTTTTTTTTTGTTTATTCCTTCTGTTTCTTTTTGTTTGATATATTTGGAGTGGTTTGTTCTTCCTTTTTTTTTTGATTTTTTTACTTTTAATTATTCTGTTTTGTTTTTTCTTTGTTTGATTGGTTTTTCTGTTTATACTACTTTAATTTCTGGAATTGTTTCCAAATCTAAGTATTCTATAATTGGTTCTATTCGTGCTAGTAGTCAGAGTATTTCTTATGAGATTTCTTTTACCTTTTTTGTTTTCTGTGTTGTTCTTCATGTTGGTGTTTTTAGTTTTTTTAGTTTTTTTAGTTTTAGTATGGTTGTTCTTTTTTTTCCTTTTCTTATTATGATTATTGGTGAGCTTAATCGTGCTCCTTTTGATTTCTCTGAGGGTGAGAGTGAACTTGTTAGTGGTTATAATATTGAATATTCTAGTGTTGCTTTTGTTCTTTTGTTTTTGAGTGAGTATGGTGTTTTGATTTTTTTTTGTGTTCTTTTTTCTTTTTTATTTTTTGGTGGTTCTGTTTTTATGTCTTTTTTTATTTTTTCTCTTTTGATTTTTATTCGTAGTTCTTTTCCTCGTTATCGTTATGATTTAATGATAGGTTTTTTTTGATTTGTTATGTTACCTATTTCTATGATTTTGTTTTTATTTTTTTGTTTGTTATTTTTTTAGGGATTTAGTTTATATTAAAATGTTTGTTTTGCATACAAAAGAATTTTTTCTCTGGATTTTTTTTTTTAGTTTATAGATTTGATTATGGTCATTGTAATGATAAAATGGTGTTATATAATTTTTAATCACTTGAGTGGACAATGTTTTTCTATCCCGGCAATGTATTGCTTGTATAAACTCAGTACCAGAATAATCGGATAGACTGAGTAAGCTTATACCCTAAATGTGTTTTGGCCATGGTTTTTTTTTTGATTTTTTTACAACTGTTTAGTGCAATGTGCAGTTTTTTTTTGTTGTTTTATCTTGGTCAATAAGATTAGATAAATGACCTGGATTAGTACCCAGTTAATCTAAATTTAAAAGTTGCAGGAGTAAAGTAATATTTAAACTGTAATAATATTGGCGGATTTTTTAATTATCTTTGGAGGTTGAGCTGTAATTGAGAACCCTCATTATCAGCTTTGATTTTTGTCGCATGTATGATCGTTTATGTCCTTCTTAAAGAGGTGCATTAAAGATTATTTGGTGTTTAATCAATGATATCTATTAAAACAGATAAATACCTGGTATATATCAAAGTTTTCGTTTGACCTACAATATCTTATGTTTCGGATAAGGGGGAGAGATTTTCCTTTGAAGTTGTAAAAGACAGTAAATGCTTTTTAATGTAGTATTGAAGTATTTAGAGAAATCGTACAAATCATCCATCAATTGCCCACAGGGGAGTAAGTTGTAGTAAAGTAGGTGTAGGGGAATCTGTACCTAGTTTAAGTTGGTTATATTTTAATAATTTGGTTTTTTTCCAAGTGTTTTTTCCTTCTTTAATAAGTTAGTATATTTTAGTACATTGGGTTCATATCCTAAAGGAGAGTTTTCACTTATTTTTTATTGTTTTTTTTATTTAATTTTTTCTTTTTTAAGGGGGTASTTTTAAGGTTTTTKGGAGCTATTAGTATAAGAAGTATTTTTAATTGCAAATTAAAAGGTTAATAGCTTTTTTTATTCTTTTAAGTTTTTAAATGTTCCTGTTAGTTTTTCTTTATCTGTTTTTTGAAATTTTGGTAGTATTTTGGGCATGGTTCTTTTTTTCCAGATTTTTAGTGGTTTATTTTTATCTTTTTATTATGTTGCTGATGGTTTTAATTCTTTTTCTAGTGTTCAGTATATTATAAGTGATGTTAATTTTGGTTGGGTTTTTCGTATTTTGCATTTTAATGGTGCTAGTTTATTTTTTTTTTTTTTGTATTTGCATTTTTTTAAGGGTCTTTTTTTTTGTAGTTATCGTTTGTCTGGTACTTGGATTGTTGGTTTAACTATTTTTTTTTTTGTTATAATGGAGGCTTTTATAGGTTATGTTTTAGTTTGGGCTCAGATGAGTTTTTGAGCTTCTGTTGTTATTACTAGTCTTTTAAGTGTTATTCCTTATTTTGGTTTTTCTATTGTTTATTGAATTTGGAGTGGTTTTTCTGTTGTTAATTCTACTCTTAAGTTTTTTTTTGTTATTCATTTTTTAATGCCTTGATTGGTTTTTCTTTTAGTTTTTGTTCATTTATTTTTTTTACATTCTACTGGTAGGACTTCTGTTTTATATTGTCATGGTGATTATGATAAAATTAGTTTTTTTCCTTACTATTTTTATAAAGATTCTTATAATTTGGTTGTTTTTTTTCTTTTTTTTATTTTTTCTTTTTTTTTTCCTTTTTTGCTTGGTGATCCTGAGATGTTTGTTGAGTCTGATCCAATGGTTAGACCTGTTCATATTGTTCCTGAGTGATATTTCTTATTTGCTTATGCTATTTTGCGTGCTATTCCTAATAAAGTTTTAGGAGTTTTTTTTCTTGTTTTTAGTATTTTTATTTTTTATTTTTATGTTTTTTTTAATAATTATTATAGTGTTCTTGATAATTTGAATTTTTTTTTGGTTGTTTTTTTTATTTTGGTTTCTGTTTTTTTAAGTTGATTAGGTCAGTGTCATGTTGAATATCCTTTTATTGATTTGAGAGTTGTTTTTTCTTTTTTGTATTTTTTTTTTGCTTTTTTAATTGTTTTCTCTCGATTTTTAACTAAATTTATTTTTTCTTAGTAAACTTAGTATAATTTATTATATTGGATTTAGGATCCTGGGATTTTTGTTTACTTTTAATTATTTTCAAGGTTACATGATAGGTTTTTCTAATAATTATCTTTGTAGATATATGGATTGGTTTCATAATTTTAATTGTAGTTTGTTATTTGGTGTTTTATTTTTTGTTTTTATAGTTATTGTTAATCTTTTTGTTAATTCTTATTATTTTAAGAGTCATAATATTGAGTATCAATTTGGTGAGTTTTTATGTAGTTTGTTACCTTTATTTATTTTGGTTTTTCAAATGTTTCCTTCTTTGTCTTTGTTGTATTTTAGTGGTTTGTCTTATTTGGATAGTAGTTTAACTGTTAAAGTTGTTGGTCATCAGTGGTATTGAAGTTATGATTATAGGGATATTGGTGTTGAGTTTGATTCTTATATGAAGTCTATTGATTCTTTATTGATTGGTGAGCCTCGTTTATTAGAAGTTGATAATCGCTGTGTTGTTCCTTGTGATACTAATATTCGATTTTGTATTACATCGGCTGATGTTATTCATTCTTGATCTCTTCCTTCTTTTTGTATTAAACTTGATGCTATGAGTGGTATTTTAAGTACTGTTACTTGTAGTTTTCCTATGGTTGGTGTTTTTTATGGTCAATGTTCTGAGATTTGTGGTGCTAATCATAGTTTTATGCCTATTTGTTTGGAGGTTTCTTTGTTGGAAAATTTTAAAGATTGATGTTATTTAATGTCTAGTTAATTTTGAGGTATTAGTATATTTTAGTATTATTCTTTTTCGAGGAGTCGGATTTATACCTTTATTGAATTAGCATAATTTAATGTATTTGTTTTAAGCGCAAAAGATTTTATTCAATTTTACTCTTTTAGTTTATAAAAAATATGACTTTGAAGCAGTTAAGAATCATAGAGTATATTTTTTTTTTATATATATATTAGTATTGCATACTATGTTAGGATATTTTCAAAGATTTTGATAAATAGAAACAAAGTGTTTAAGGTGTAGTTTTTTTTTTTGTTACAAAAATAATTTTACTACTCTTAGTGTTGATACATCGAACTTTGTGATATCTGTTTTTAATTTTTATATTAGAAAATTATATGTTGTTTTTTTTTTTTGTAGTTTTAATAATTTGAAGTTTTTTTGTTTTAAGTTTTATAACTTTACTACTTTACTTTTCTTTTTTTCTTTTTAATTATAATTCTTTATAGTTTTTATTATCTAACAATTAGTAAATTAATAAATTATGTTTTTTTTTTTAATATAAATGAATTACTAATTATCTGGTCAAATGTTTATTAAAGACTTAGGATTTATATTAAATCTGTCTTCTGCCCTATGGTTTTTTTAAATGGCAGTCTTAGCGTGAGGACATTAAAGTAGCAAAATAATTTGTGCTTTTATTGGGTTCGAGTATGAATGAAGTTTTGGCTGGTGATATTTTTTTTTTTTTTTGAATTTAATACACATCTAAAAAGAGATGTTTATAATAAAACAAAGATAAGTCTTCGGAAATTTTATTTCTATTAAAAATTTTTTTTTTTAGTAATTTATCTAGGGAAGATTATTATATAATTTTTTTTTACTATTTTTAATTTAAAAAATTACTCCGGAGTTAACAGAAAAACATGCCTTATGTAGTTCTTATATTTTGGTAAGTTTTACATCGATGTTGTATCTTTATTAGCTGAAGAGGAGAAATTTCAGTTCTTTAGACTGTTCTTCTTTTAATAAATAAAACGTGATATTAGTTTAATTCATCGTGAGATAGAATTGTTTATCTTGTTTATTATTTTTTTTTATCGGGATTAGTACGAAAGGAATTTCACTATAATTTTAAATTTTTTAATCTTTTTTTTAATTTTTTTTGTTTATTTTTTTCTTGTCTTAGTTTTCTTGTTTTTGATCCTCTAAAGAGTGCTTTTTTTTTAGTTCTTTCTTTAATTTTTTTGGTTTTTTTTATTTCTTTTGGTTTTTATGTTTGGTTTTCTTATTTTATTTGTTTGATTTTTTTGAGTGGTATTTTTGTTATCATTGTTTATTTTTCTAGTTTTTCTAAATATATTTATGTTAATATTAATTTTTTTCTTGTTCTTTTTGTTTTCTTGTTTTTTTTTTTTTATTCTTTTTTTTTCTTTTTGGATTCTAGTTACTATAATTCTTTAAATTTTTTTTATTATGATTTGTTTTTTTCTTTTATTTTTTGGGTTGTTTTTTGTTTGTTTTTTTTTATAAATTTTGTTAGTTTTTTTCTTTGTTTTTCTGGTGCTCTTCGACTGTATTAATTTTGGTTTATTAGTATAATGAGTATATTTGATTTCCAATCAAATGGTTATTAAACTATGCTATTTTAGTTTATATAAAATGTCTAATTTGTAATTAGAAGAATTTTTAGCAACTTTCTAGTTTTTGTTTTTTATAGTACTAATCATAAAGATATTGGTAGTATTTATTTAATTTTTGGTTTATGAGCTGGTATAATTGGTTCTGCTCTTTCTATAATTATTCGTATTGAGTTAAGTAAGCCTGGTATGTTTATTGGGGATGGTCAATTGTATAATTCTATTTTAACTGCTCATGCTATTTTGATAATTTTTTTTATGGTTATACCTAGCATGATTGGTGGTTTTGGTAATTGAATGGTTCCTTTAATATTAGGTGCACCTGACATAAGTTTTCCTCGATTAAATAATATTAGTTTTTGATTGTTACCTGCTTCTATTTTTTTGGTTTTTTTGGCTTGTTTTGTTGATAATGGTTTAGGTACTAGTTGAACTATTTATCCTCCTTTATCTACTTCAGGTCACCCTGGTTCTAGTGTTGATTTGGCTATTTTCAGTTTACATCTTTCTGGTATTAGTTCTATTTTAGGTGGTATTAATTTTATGTGTACTGTTAAGAATTTACGTTCTAGTTCTGTTTCTCTTAATAATATGAGTTTATTTATTTGGACTATTTTTGTTACTGTTTTTTTATTGGTTTTGTCTTTACCTGTTTTAGCTGGTGCTATTACTATGTTGTTAATTGATCGTAATTTTAATGGTTCTTTTTTTGATCCTAGTTTTGGTGGTAATCCTTTGATTTATCAGCATTTGTTTTGGTTTTTTGGTCATCCAGAAGTTTATATTTTAATTTTACCTGCTTTCGGTATTATTAGTCAATGTACTTTGTATTTGACTGGTAAAAAAGAAGTTTTTGGTTATTTGGGTATGGTTTATGCTATTTTAAGTATTGGTTTGATTGGTTGTGTAGTTTGGGCTCATCACATGTATACTGTTGGTATAGATTTTGATTCTCGTGCTTATTTTACTGCTGCTACTATAGTAATTGCTGTTCCTACTGGTGTAAAAGTTTTTAGATGGTTAGCTACTTTTTTTGGTACTGTTATAGTTTATCAACCTTTGTTATTTTGAGTTATAGGTTTTATTTTTTTATTTACTATTGGTGGTTTAACTGGTGTTATATTATCTAATTCTAGAATTGACATTATTTTACATGATACTTATTATGTAGTATCTCATTTTCATTATGTTTTAAGTCTTGGTGCTGTTTTTGGTTTGTTTGCAGGTGTTACTTTGTGATGATCTTTTATTACTGGTTTTGTTTTGAATAAAATTTATATGTATTCTGTTTTTTTTTTATTTTTTATTGGAGTTAATATGACTTTTTTTCCTTTACATTTTGCTGGTTTACATGGTTTCCCACGAAAATATGTGGATTATCCAGATGTTTATTCTTTTTGAAATGTTTTATCTTCTTTTGGTTCTCTTATTAGTATTTTTTCTCTTTTTTTTTTTGTTTTTGTTCTATTAGAATCTTTTATTAGTTATCGTGTCTTAGTTGTTGATTACTTTAATGGTGTTAGACCTGAAAATACTAATTTAGGTTATAATTTTTATCATAGTTTCCAAGATGGGGTTTATTTGAGAGTACCTCATAATTAATTGTTTTTATTTTTTATTGGTATTTTTTTCCTTTTTTATAAATTTCGACGTTTTATTTTTGTTATTATTTCTTTTGAATTTTTAATGATGGGAGTTTTTTATTTGTTTTCTTTTTTTTTTGGTTTTTTTTCTTTTTTTTACTTTTTATGTTTTAGTGTTTTTTGTAGTCTTATGGGTGTTGTTTTAATAGTTTATTTTATTAAGTTTTATGGTTGTGATTATGTTTTTTTTTAAAATCATATCATATCAAACCCCAATTGAGTGGTTAGCTTAAGTTTAAAGCATCGGATTTTTAATCCGGGGATTAATCTGCTTAAAACTGTTTTTATTTTGATTTGAAATCAAAATTTGGATTTTTCCGCAGTTTTTGTCTTTGTTTTTGATTTTTTTTTATTGTTTTTTGTTTTTGTTTTTTGTTTTTGTTTTTTGTTTTGTTTTTGTTTTTTGTTCCTTTTTTTAAGTTTTCTTTCTTTTTTTTTGATTTTGGTTTTATTGTTTTTAAGTTTAATTTTTATTTAAATAGTATTATTTTCTCTTTTGTTTTGATTTTGATTTCTGTTAGTGTTTTTTTTTATAGTCTTTATTATCTTAATATGGAAATTAATTTTTTTTATTATTTTTTTGTTTTGCTTGTTTTTATTTGTAGTATATTTTTTTTGGTTTTTTGTGATAGTGTTTTTTTTGTTTTGCTTGGTTGAGATTTGTTAGGTATTTCTAGTTTTTTTTTAGTTCTTTTTTATAATAATTGGGATAGTTGTAGGGGTTCTATGAATACTGTTTTAACTAATCGTATGGGTGATTTTTTTATTTTTGTTTTTTTTTCTTTGTCTTTTTTTACTTTTTTTAATTTTTTTAGTTTTTCTTATTTTTGTTTTTACTCTTCTTTTTTTCTTGTTTTGGCTGCTTTTACTAAGAGTGCTCAGTTTCCCTTTGGTGGTTGATTACCTAAGGCAATGAGTGCTCCTACTCCTGTTAGTTCTTTAGTACATAGTAGTACTCTTGTCACTGCTGGTATTGTTTTGATGATTAAATTTAATGTTATTATTATAAGTTCTTTTCTTTTAAAGTTGGTTCTTATTTCTGGTGTTTTTACTATGTTTTTTTCTAGTTTTTGTGCTTTGTATGAGAATGATTTAAAGAAGGTTGTTGCTCTTAGTACTTTATCTCAAATGGGTCTTTCTATGGTTTCTTTTGGTTTTGGTTTAAGTTTTCTTTGTTATGTTCATTTATTGAGTCATGCTATTTTTAAGAGTTGTCTTTTCATACAGATTGGTTATTTAATTCATTGTTCTTTTGGTCAACAGGATGGTCGTGGTTATTCTTTTGGTAATTTGCCTTATTTTGTTCAGCTTCAGATTTTGATCACTCTTTTTTGTTTGTGTGGTTTGTTTTTTTTGAGTGGTTCTGTTAGTAAAGATTATATTCTCGTTTATTTTTTTTCTAATTATTTTATGTTGTTTTTTTCTTTTTTTTTTTTTATTTCTGTTTTTATTACTTTTTTATATAGTTATCGTATTTGGAGTAGTCTTTTTTTAACTTTTTTTAATTCTTTATATTACAGTTGTAGTAGTTTTTTGTTTTTTTTTATTAGTATTCCTTTGGTTTTTTTTTCTTTATTTTTTATTTGGTGATTGAATCTTAATTTTTTTAGAATTCCTGTTGTTTTTGTTTATATTGATTTTTATTTTTTTTTTTTTTTTATTTTATTGTTTTTGTTTTTTTATTTTATTGTTTTTAAGTTTTTATCTTTTTTTGTTTATTGTTTTTTGATAGATTATTTTCCTATTTTGTTTACTCGTTTTTTTCATGATTTTAAGTTTTTTGATTTGTTTTTGAATAAGTTAAATTTTACTTTTTTTTCTTTTTTTTCTTTTTCTAGTTTTGTTTCTATATCTTTTTATTTTAATAAGTTTAATTTTTTAGTTGTTTTTATTTTTCTTATTTTTGTTGTTTTTTAGGTATCTAATTTATTTTTTTAGTTTTTTAAAGTTTTTTTTTTTATTGATTTTTTTTTTTTTTTATGATTTTTTTTTTTTGTTTTTTTCTTTTGCTTTTTGTTTTTTTTGTTTTAGTTTTTTTTGTTGATCTGGTAATTTTTTTTTAATTGATTCTTATTTTTATGTTGCTGTTTGTTTTATGTCTGTTTTTATTTTTTCTTTGGTTTTGGTTTCTGAGCGTCATCGTGTTATTGTTTTTTTTTCTAAGGTTCTTTTGATTATTTCTTTTTTTTTTTTTTTTTCTTATAGTGTTTTCTATTTGTATGTTTTTTTTGAGCTTTCTATGGTTCCTATTATTATTTTAATTCTTGGTTATGGTTATCAGATTGAGAAGGTTAATTCTTTTTTTTATCTTGTTTTTTATGCTACTTTTTGTAGTGTTCCTTTTCTTTTTGTTTATTTTAGTTTGGATTTTTTTTTTGTTGTTCCTTATTTTGATTGTTTTATTTCTTGGGAAATGGTTTTTATTATTAGTTTGGCTTTTATAATGAAATTTCCTGTTTTTTTTTTACATCTTTGGTTACCTAAAGCTCATGTCGAAGCTCCTACTTCTGCTAGTATTTTATTAGCTGGTTTGTTATTGAAGTTTGGTACTGTTGGGTTTGTTCGTATTATAAAGAGTCTTAGTTATTGTCATATTAATTATTGGTTTTTTTTTTCAGTTTTGGGTATGTTTGTTTCTTGTTTTGTTTGTGTTTTTCAGAGTGATTTTAAGTCTTTAGCTGCTTATTCTTCTGTTGTTCATATGAATTTTTTGTTGTTTTTTCTTTTGTTTTTTGGTTTATATTCTAAAACTGGTAGTTTTTTAATGATGGTTTCTCATGGTTATACTTCTTCTGTTATGTTTTATTTTATTGGTGAGTTTTATCGTTCTTTAGGTAGTCGAATGATTTATTTTTTGAATAGTTTTATGTCTTCTAGTTTTATTTTTTCTTTCTTGATTTCTTTGGTTTTTTTATCTAATTGTGGTATACCGCCTTCTATTTCTTTTTTTTCTGAGTTTTTTTCTTTTTCTGGTTTTTTTTCTTTGTTTTATAATGTTTTTTTTTTGGTTTTTTTTTATTTTTTTGTTTCTTTTTATTATTGTGTTTATATTATTGTTATTTCTTTTTTGGGTAAGAAGTTTTTTTTTTTTAAGAGTTGATTTTTTTTTTGATCTCTTCCTTTAATTTTTTTTTGTTTTAATGTTTTTGGTTTTTTTTTATTTTTTTAATAGATTTAAGTTAAGTTAAACTATTAGTCTTCAAAACTAAAAATTTTATCTATAAGGTATTTAGTAGGAATTTTCTATATCCAATTGCGGTTTGGAAGTTTTTTTACCTTAACAAATTTTAGGCGAGTCTTCTAAACTTGTTTTGGGTTTTCCCGTTTGTTTTTTAAGTTTTTTCATAATTTCCATGTTTTGAGCTTTTCTACTTATCCTTTTTTTATGTTTATTTCTTTAAGTTCTCTTTTTTCTTCTTTTGTTGTTTTTTTCAAGTTTGGTATTTTTTCTTTTCTTTTTTTTTCTTTTTTTTCTTTTTTAGTTCTTATTTTTTGTTGGTTTAAAGATATTTGTATGGAGGGTCTTTGTGGTTATCATAATTTTTATGTTATAGATGGTTTCAAGTTTGGTTTTGTTTTGTTTATTTTTAGGGAGTTTATGTTTTTTTTTAGTGTTTTTTGGTTTTATTTTGATTCTGCTTTGGTTCCTGCTCATGAGATTGGTTGTGGTTGGGGATTTTTTGGTTTGGATAAGATTAATCCTTTTGGAGTTCCTCTTTTGAATACTGTTATTCTTCTTAGAAGTGGTGTTACTGTTACTTGGTCTCATTATTGTCTTTTGAATAATTTTTATTGTTTAGATGGTTTAATTTTGACTATTCTTCTTTCTTTTATTTTTATTTTGGTTCAGTTTTTTGAGTATAAGAGTTCCAGTTTTTCTATTTCTGATGGTGTTTATGGTAGTATTTTTTATTTTTCTACTGGTTTTCATGGTTTTCATGTTATTTTAGGTTCTATTTTTTTGACTTATAATCTTTTTCGTTTTTTATTATATCATTTTAATTATTCTCGTCATTTGGGTTATGAGTTTTCTATTTTGTATTGGCATTTTGTAGATGTTGTTTGGTTATTTTTATTTGTTTTTGTTTATTGATGAGGTTATTAGGTTTTATTTTTACTTTTTGGATTTTTTTAACTTTTTTGATTTTTTTATTTTTGTTTTTGTTTTACAGTTTATTTTTTGTCAAAAGGATAGTTTAATTAATGTTTTTTTTAATAAGTTTTTTTCTTTTTTAGTTGGTGTTTTTTCTTATAATTCTTCTTGTCTTATCAGATATATTTTTTCTTCTTTTATTTTTGTTTTTTTGTTGACTTGTTGTTTTGGTGGTTATTTTAGTTATTCTTTTTGTCCTTTGGGTATTATTGAGTTTACTTTTTTTTTTTCTTTTGTTTCTTGATTTTCCACTTTTTTGTTTTTGATTTCTAGTCAGAAGTTTTCTGTTTATATGAAGAAGTCTGGTGATGGTTTTTTTAAGACTTTTTTTTTACTATTTGTTGAGATTATTAGTGAGTTTAGTCGTCCTATTGCTTTAAGTGTTCGTTTGTTTGCTAACATTATAGTTGGTCATGTTATTAGTGCTTGTTTTTATGTTTTTTTTGAGTGTGTTTTTGGTTTTTCTTTTTTAATTGTTTTTGCTATTGTTTTTGAGTGTTTTGTTTTTATTTTGCAGAGTTATATTTTTTCTCGTTTAATTTATTTATATATTAACGAGTAGCTTTTTAGTTTATTTAAAATTTTTACTTGTGGTGTAAAAGAAATTTGAGCTTTGTAAGTTAGTTTAAGTAGAATTTTTGTTTTTGGTGCAAATGGTTATCTTACATTGAGGATTATTTTAATTTAGAATATTTAGCTGTTAACTAAAAGGTTTATCTTCATAAGAGTTTAGTTTATATTTAAAATATTAAATTGTAAATTTAAAGTTTTTTGCTCTTGCAGTAATTAGTTTAATTAAAATATAACATTTGGATTGTTAAGTTTTTTTACTGATTTTTCTTTTATTTTTTTGTTATTTTTGTTTTTTTTTTAAATTGTTTTATTTGTAATATTATTTTTTGATGGAGTGTTTTTTTTTTAATGACTCTTGTTTTTGTTTTTTTAAATTTTAATAATTCTTATTCTTCTATTAATTATTTTATTTTTCAGGAGTTTCTTGGTTTACTTTTTGTTTTTTTTTCTTTTGGTGTTTTTCAATTTTTTATTATTTTATTAAAGGTTGGTGTTTCTCCTTTTCATTTTTGGTGTTTAAATATTTTTAATGGTCTTAGAGGTTTTAGCACTTTTTGATTTCTTACTTTCCAAAAGTTACCTTACTTTCCTGTTTTTTCTTTTATTTTTGATTATAGTTTTTTTTTTTTTCTTGTTTTTGGTATTATTTTTTGTTATTTCAATCTTTTTTTTTGTAAATCTTTTAAGAGTATAGTTTTTATTTCTTCTGTTGAGTCTTTTAATTGGTTGTTAATTTCTCTTCTTTCTTCTTTGTTTTCTGGTTTTTTTTTGTTTCTTTATTATGTTTTTGTTATGTTTTTTTTGTTGGATTACAGTTCTGCTAAAGGTTATGATTTTTATAATTGGGAATTGGTTTTTCTTTTTATAAATTTTCCTATGACTATTACTTTTTTCATTAAAATTTTTTCTATTATTTTTTTTTTAAATATTAGTTCTTTTTATCTATTGTTTGTTTTATTTTTAATGGTTTTTTCTGTTTTTGGTTTTGGTTTTTGGTTTTTTAATGTTGGCTTAAAATTTAGTTATTATGGTTTTTATAATTTTAGTTTTTTTTATTTTGTTTTTTTTCCTTTGATGTTTTTTTGTCTTTTTTAAAAGAGTTTTAGTTTATATAGAATTTATCACTTACAATGATGGGGTTTAAACTCTTACCAATTTAGTAAAATTTTATTATATTGCTTTGATATGGCAAAGTTCTTTTTGATTTGGTATTTTTTGTTTTATTTTTAGTAGCTCTTTTTTCTTTTTTATTTGCTTTTTTTTTTTATTTGTTTGTTTATTTTGCTTCTTTTTTTGATTTTTATTTTTGTAAGTCTTCTTCTTTTGAGAGTGGTTTTATGAGTGTTGGTTTAATTCAGAATTCTTTTAGAATTCACTTTTTTGTTATTATAATTATGTTTGTTGTTTTTGATTTGGAGATTGTTATTTTTATTGGTATTCTTATTTCTGATTTAAATTCTTTTGTTTGTTTTTTTTTTTTATTTTTTTTTTTGTTCTTGTTTTTTTATATGGAGTGGTATTATAGTAAGCTTGTTTGAAATTTTTAATAGTAAAAAACTTTATTATAATTTAGTATATCTCGTTGTCGTTGAGAAGGTTTTAAGTTTTATCTTATTATTATATTTTTTTTTTTTCTTGTTTTTAGTATCAAAATCCAGTTGGGGTTTTGATATATTATATATTWTATATTATAAAAATAATATAAATATAATATATTTATTAATTATATTTATATATAAATAATTATATTTATATATATAAATAATTATATTTATATTATTTTTATTATGTATGTATGTATATTTATRTTGATATTAATTAGTTAATATCATATCCYTTATTTAGGATAATTATTTGAGGGAAATTTTATTAATTAGGTAAACTTGTTTCATTTAAGCTGATAAACTTTGGACTTTTTTAAGTCTCAAAAGTTTCAGGAAAACAAGTTTACCTAATTAATGGTTTTATTTTAATTGAAATTATATGTCTATAAGCTCGATTAAAATAAAATTTTGTAGTATGATNNNNNNNNNNNNNNNNNNNNNNNNNNNNNNNNNNNNNN
>Cambodia_Human_L10 - m
GTCGTTTATTTTTCGATTTTTTTATTTATGATTTTGTTGGTTTTTTTTGTTGTTTTTTTTGTTATACAGAGTATTGCTTTTATTACTTTATATGAGCGTCATTTGTTGGGTCTTAGTCAATCTCGACTTGGTCCTACGAAGGTAGGTTTTTTTGGTGTTTTGCAGGCTATTGTAGATGGAGTTAAGCTTCTAAGTAAAGAACAATTTTTACCTTATAATTCTTCTTATTTTTTTTTTTTATTTATTCCTTTTGTTTCTTTTTGTTTGATATATTTGGAGTGGTTTGTTCTTCCTTTTTTTTTTGATTTTTTTACTTTTAATTATTCTGTTTTGTTTTTTCTTTGTTTGGTTGGTTTTTCTGTTTATACTACTTTAATTTCTGGAATTGTTTCCAAATCTAAGTATTCTATAATTGGTTCTATTCGTGCTAGTAGTCAGAGTATTTCTTATGAGATTTCTTTTACTTTTTTTGTTTTTTGTGTTGTTCTTCATGTTGGTGTTTTTAGTTTTTTTAGTTTTTTTAGTTTTAGCATAGTTGTTCTTTTTTTTCCTTTTCTTATTATGATTATTGGTGAGCTTAATCGTGCTCCTTTTGATTTTTCTGAGGGTGAGAGTGAACTTGTTAGTGGTTATAATATTGAATATTCTAGTGTTGCTTTTGTTCTTTTGTTTTTGAGTGAGTATGGTGTGTTGATTTTTTTTTGTGTTCTTTTTTCTTTTTTGTTTTTTGGTGGTTCTGTTTTTATGTCTTTTGTTATTTTTTCTTTTTTGATTTTTGTTCGTAGTTCTTTTCCTCGTTATCGTTATGATATGATGATAGGTTTTTTTTGATTTATTATGTTACCTATTTCTATGATTTTGTTTTTATTTTTTTGTTTGTTATTTTTTTAGGGATTTAGTTTATATTAAAATGTTTGTTTTGCGTACAAAAGAATTTTTTCTCTGAATTTTTTTTCTTAGTTTATAGATTTGATTATGGTCATTGTAATGATAAAATGGTGTTATATAATTTTTAATCACTTGAGTGGACAATGTTTTTCTATCCCGGCAATGTATTGCTTGTATAAACTCAGTACCAGAATAATCGGATAGACTGAGTAAGCTTATACCCTAAATGTGTTTTGGCCATGGTTTTTTTTTTGATTTTTTTACAACTGTTTAGTGCAATGTGCAGTTTTTTTTTGTTGTTTTATCTTGGTCAATAAGATTAGACAAATGACCTGGATTAGTACCCAGTTAATCTAAATTTAAAAGTTGCAGGAGTAAAGTAATATTTAAACTGTAATAATATTGGCGGATTTTTTAATTATCTTTGGAGGTTGAGCTGTAATTGAGAACCCTCATTATCAGCTTTGATTTTTGTCGCATGTATGATCGTTTATGTCCTTCTTAAAGAGGTGCATTAAAGATTATTTGGTGTTTAATCAATGATATTTATTAAAACAGATAAATACCTGGTATATATCAAAGTTTTCGTTTGACCTACAATATCTTATGTTTCGGATAAGGAGGGGAGATTCTTCTTTGAAGTTGTAAAAGACAGTAAATGCTTTTTAATGTAGCATTGAAGTATTTAGAGAAATCGTACAAATCATCCATCAATTGCCCACAGGGGAGTAAGTTGTAGTAAAGTAGGTGTAGGGGAATCTGTACCTAGTTTAAGTTGGTTATATTTTAATAATTTGGTTTTTTTCCAAGTGTTTTTTCCTTCTTTAATAAGTTAGTATATTTTAGTACATTGGGTTCATATCCTAAAGGAGAATTTTCACTTATTTTTTATTGTTTTTTTTATTTAATTTTTTCTTTTTTAAGGGGGTACTTTTAAGGTTTTTGGGAGTTATTAGTATAATAAGTATTTTTAATTGCAAATTAAAAGGTTAATAGCTTTTTTTATTCTTTTAAGTTTTTAAATGTTCCTGTTAGTTTTTCTTTATCTGTTTTTTGGAATTTTGGTAGTATTTTGGGTATGGTTCTTTTTTTTCAGATTTTTAGTGGTTTATTTTTATCTTTTTATTATGTTGCTGATGGTTTTAATTCTTTTTCTAGTGTTCAGTATATCATAAGTGATGTTAATTTTGGTTGGGTTTTTCGTATTTTACATTTTAACGGTGCTAGTTTATTTTTTTTTTTTTTGTATTTGCATTTTTTTAAGGGTCTTTTTTTTTGTAGTTATCGTTTGTCTGGTACTTGGATTATTGGTTTAACTATTTTTTTTTTTGTTATAATGGAGGCTTTTATAGGTTATGTTTTAGTTTGGGCTCAGATGAGTTTTTGAGCTTCTGTTGTTATTACTAGTCTTTTAAGTGTTATTCCTTACTTTGGTTTTTCTATTGTTTATTGGATTTGGAGTGGTTTTTCTGTTATTAATTCTACTCTTAAGTTTTTTTTTGTTATTCATTTTTTAATGCCTTGATTGGTTTTTCTTTTAGTTTTTGTTCATTTGTTTTTTTTACATTCTACTGGTAGGACTTCTGTTTTATATTGTCATGGTGATTATGATAAAATTAGTTTTTTCCCTTATTATTTTTATAAAGATTCTTATAATTTGGTTGTTTTTTTTCTTTTTTTTATTTTTTCTTTTTTTTTTCCTTTTTTACTTGGTGATCCTGAAATGTTTGTTGAGTCTGATCCAATGGTTAGACCTGTACATATTGTTCCTGAGTGATATTTCTTATTTGCTTATGCTATTTTGCGTGCTATCCCTAATAAAGTTTTAGGTGTTTTTTTTCTTGTTTTTAGTATTTTTATTTTTTATTTTTATGTTTTTTTTAATAATTATTATAGTGTTCTTGATAATTTGAATTTTTTTTTAGTTGTTTTTTTTATTTTGGTTTCTGTTTTTTTAAGTTGATTAGGTCAGTGTCATGTTGAATATCCTTTTATTGGTTTGAGAGTTGTTTTTTCTTTTTTTTATTTTTTTTTTGCTTTTTTAATTGTTTTTTCTCGATTTTTGACTAAATTTATTTTTTCTTAGTAAACTTAGTATAATTTATTATATTGGATTTAGGATCCTGGGATTTTTGTTTACTTTTAATTATTTCCAAGGTTACATGATAGGTTTTTCTAATAATTATCTTTGTAGATATATGGATTGGTTTCATAATTTTAATTGTAGTTTATTATTTGGTGTTTTATTTTTTGTTTTTATAGTTATTGTTAATCTTTTTGTTAATTCTTATTATTTTAAGAGTCATAATATTGAATATCAATTTGGTGAGTTTTTATGTAGTTTGTTGCCTTTATTTATTTTGGTTTTTCAAATGTTTCCTTCTTTATCTTTGTTGTATTTTAGTGGTTTGTCTTATTTAGATAGTAGTTTAACTGTTAAAGTTGTTGGTCATCAATGGTATTGAAGTTATGATTATAGGGATATCGGTATTGAATTTGATTCTTATATGAAGTCTATTGATTCTTTATTGATTGGTGAGCCTCGTTTATTAGAAGTTGATAATCGTTGTGTCGTTCCTTGTGATACTAATATTCGATTTTGTATTACATCGGCTGATGTTATTCACTCTTGATCTCTTCCTTCTTTTTGTATTAAACTTGATGCTATGAGTGGTATTTTAAGTACTGTTACTTGTAGTTTTCCTATGGTTGGTGTTTTTTATGGTCAGTGTTCTGAGATTTGTGGTGCTAATCATAGTTTTATACCTATTTGTTTGGAGGTTTCTTTGTTGGAAAATTTTAAAGATTGATGTTATTTAATGTCTAGTTAATTTTGAGGTATTAGTATATTTTAGTATTATTCTTTTTCGAGGAGTCGGATTTATACCTTTATTGAATTAGCATAATTTAATGTATTTGTTTTAAGCGCAAAAGATTTTATTCAATTTTACTCTTTTAGTTTATAAAAAATATGACTTTGAAGCAGTTAAGAATCATAGAGTATATTTTTTTTTTATATATATATTAGTATTGCATACTATGTTAGGATATTTTCAAAGATTTTGATAAATAGAAGCAAAGTGTTTAAGGTGTAGTTTTTTTTTTTGTTACAAAAATAATTTTACTACTCTTAGTGTTGATACATCGAACTTTGTGATATCTGTTTTTAATTTTTATATTAGAAAATTATATATTGTTTTTTTTTTTTGTAGTTTTAATAATTTGAAGTTTTTTTGTTTTAAGTTTTATAACTTTACTACTTTTYTTTTYTTTTTTTTTTTTTAATTATAATTCTTTATAGTTTTTATTATCTAACAATTAGTAAATTAATAAATTATGTTTTTTTTTTTAATATAAATGAATTACTAATTATCTGGTCAAATGTTTATTAAAGACTTAGGATTTATATTAAATCTGTCTTCTGCCCTATGGTTTTTTTAAATGGCAGTCTTAGCGTGAGGACATTAAAGTAGCAAAATAATTTGTGCTTTTATTGGGTTCGAGTATGAATGAAGTTTTGGCTGGTGATATTTTTTTTTTTTTTTGAATTTAATATACATCTAAAAAGAGATGTTTATAATAAAACAAAGATAAGTCTTCGGAAATTTTATTTCTATTAAAAGTTTTTTTTTTTAGTAATTTATCTAGGGAAGATTATTATATAATTTTTTTTTACTATTTTTAATTTAAAAAATTACTCCGGAGTTAACAGAAAAACATGCCTTATGTAGTTCTTATATTTTGGTAAGTTTTACATCGATGTTGTATCTTTATTAGCTGAAGAGGAGAAATTTCAGTTTTTTAGACTGTTCTTCTTTTAATAAATAAAACGTGATATTAGTTTAATTCATCGTGAGATAGAATTGTTTATCTTGTTTATTATTTTTTTTTATCGGGATTAGTACGAAAGGAATTTCACTATAATTTTAAATTTTTTAATCTTTTTTTTAATTTTTTTTGTTTATTTTTTTCTTGTCTTAGTTTTCTTGTTTTTGATCCTTTAAAGAGTGCTTTTTTTTTAGTTCTTTCTTTAATTTTTTTGGTTTTTTTTATTTCTTTTGGTTTTTATGTTTGGTTTTCTTATTTTATTTGTTTGATTTTTTTGAGTGGTATTTTTGTTATTATTGTTTATTTTTCTAGTTTTTCTAAATATATTTATGTCAATATTAATTTTTTTCTTGTYYTTTTTGTTTTCTTGTTTTTTTTTTTTTATTCTTTTTTTTTCTTTTTAGATCCTAGTTATCATAATTCTTTAAATTTTCTTTATTATGATTTGTTTTTTTCTTTTATTTTTTGGGTTGTTTTTTGTTTGTTTTTTTTTATAAATTTTGTTAGCTTTTTTCTTTGTTTTTCTGGTGCTCTTCGACTGTATTAATTTTGGTTTATTAGTATAATAAGTATATTTGATTTCCAATCAAATGGTCATTAAACTATGCTATTTTAGTTTATGTAAAATGTCTAATTTGTAATTAGAAGAATTTTTAGCAACTTTCTAGTTTTTGTTTTTTATAGTACTAATCACAAAGATATTGGTAGTATTTATTTAATTTTTGGTTTATGAGCTGGTATAGTTGGTTCTGCTCTTTCTATGATTATTCGTATCGAGTTGAGTAAGCCTGGTATGTTTATTGGAGATGGTCAATTATATAATTCTATTTTAACTGCTCATGCTATTTTGATAATTTTTTTTATGGTTATACCTAGGATGATTGGTGGTTTTGGTAATTGGATGGTTCCTTTAATATTAGGTGCACCTGATATGAGTTTTCCTCGATTAAATAATATTAGTTTTTGATTATTACCTGCTTCTATTTTTTTGGTTTTTTTGGCTTGTTTTGTTGATAATGGTTTAGGTACTAGTTGAACTATTTATCCCCCTTTATCTACTTCAGGACATCCTGGTTCTAGTGTTGATTTGGCTATTTTTAGTTTACATCTTTCTGGTATTAGTTCTATTTTGGGTGGTATTAATTTTATGTGTACTATTAAAAATTTACGTTCTAGTTCTGTTTCTCTCAATAATATGAGTTTATTTATTTGAACTATTTTTGTTACTGTTTTTTTATTGGTTTTGTCTTTACCTGTTTTAGCTGGTGCTATTACTATGTTGTTAATTGATCGTAATTTTAATGGTTCTTTTTTTGATCCTAGTTTTGGTGGTAATCCTTTGATTTATCAGCATTTGTTTTGGTTTTTTGGTCATCCAGAAGTTTATATTTTAATTTTACCTGCTTTCGGTATTATTAGTCAATGTACTTTGTATTTGACTGGTAAAAAAGAAGTTTTTGGTTATTTGGGTATGGTTTATGCTATTTTGAGTATTGGTTTAATTGGTTGTGTAGTTTGAGCTCATCACATGTATACTGTTGGTATAGATTTTGATTCTCGTGCTTATTTTACTGCTGCTACTATAGTGATTGCTGTTCCTACTGGTGTAAAAGTTTTTAGATGGTTAGCTACTTTTTTTGGTACTGTTATAGTTTATCAACCTTTATTATTTTGAGTTATAGGTTTTATTTTTTTATTTACTATTGGTGGTTTAACTGGTGTTATATTATCTAATTCTAGAATTGACATTATTTTACATGATACTTATTATGTAGTGTCTCATTTTCATTACGTTTTAAGTCTTGGTGCTGTTTTTGGTTTGTTTGCAGGTGTTACTTTGTGATGATCTTTTATTACTGGTTTTGTTTTGAATAAAATTTATATGTATTCTGTTTTTTTTTTATTTTTTATTGGAGTTAATATGACTTTTTTTCCTTTACATTTTGCTGGTTTACATGGTTTCCCACGAAAATATGTAGACTATCCAGATGTTTATTCTTTCTGAAATGTTTTATCTTCTTTTGGTTCTCTTATTAGTATTTTTTCTCTTTTTTTTTTTGTTTTTGTTTTATTAGAATCTTTCATTAGTTATCGTGTTTTAGTTGTTGATTACTTTAATGGTGTTAGACCTGAAAATGCTAATTTAGGTTATAATTTTTACCATAGTTTCCAAGATGGGGTTTATTTGAGAGTGCCTCATAATTAATTGTTTTTATTTTTTATTGGTATTTTTTTCCTTTTTTATAAATTTCGACGTTTTATTTTTGTTATTATTTCTTTTGAATTTTTAATAATGGGAGTTTTTTATTTGTTTTCTTTTTTTTTTGGTTTTTTTTCTTTTTTTTACTTTTTATGTTTTAGTGTTTTTTGTAGTCTTATAGGTGTTGTTTTAATAGTTTATTTTATTAAGTTCTATGGTTGTGATTATGTTTTTTTTTAAAATCACWTANTATCAAACCCCAATTGAGTGGTTAGCTTAAGTTTAAAGCACCGGATTTTTAATCCGGGGATTAATCTGCTTAAAACTGTTTTTATTTTGATTTGAAATCAAAATTTGGATTTTTCCGCAGTTTTTGTCTTTATTTTTGATTTTTTTTTGTTGTTTTTTGTTTTTGTTTTTTGTTTTTGTTTTTTGTTTTGTTTTTGTTTTTTGTTCCTTTTTTTAAGTTTTCTTTCTTTTTTTTTGATTTTGGTTTTATTGTTTTTAAATTTAATTTTTATTTAAATAGTATTATTTTTTCTTTTGTTTTGATTTTGATTTCTGTTAGTGTTTTTTTTTATAGTCTTTATTATCTTAATATGGAAATTAATTTTTTTTATTATTTTTTTGTTTTGCTTGTTTTTATTTGTAGTATATTTTTTTTGGTTTTTTGTGATAGTGTTTTTTTTGTTTTGCTTGGTTGAGATTTGTTAGGTATTTCTAGTTTTTTTTTAGTTCTTTTTTATAATAATTGAGATAGTTGTAGTGGTTCTATGAATACTGTTTTAACCAATCGTATGGGTGATTTTTTTATTTTTGTTTTTTTTTCTTTGTCTTTTTTTACTTTTTTTAATTTTTTTAGTTTTTCCTATTTTTGTTTTTATTCTTCTTTTTTTCTTATTTTGGCTGCTTTTACTAAGAGTGCTCAGTTTCCTTTTGGTGGTTGATTACCTAAGGCAATGAGTGCTCCTACTCCTGTTAGTTCTTTAGTACATAGTAGTACTCTTGTTACTGCTGGTATTGTTTTGATGATTAAATTTAATGTTATTATTATGAGTTCTTTTCTTTTAAAGTTGGTTCTTATTTCTGGTGTTTTTACTATGTTTTTTTCTAGTTTTTGTGCTTTGTATGAGAATGATTTAAAGAAGGTTGTTGCTCTTAGTACTTTGTCTCAAATGGGTCTTTCAATGGTTTCTTTTGGTTTTGGTTTAAGTTTTCTTTGTTATGTTCATTTATTAAGTCATGCTATTTTTAAGAGTTGTCTTTTCATACAGATTGGTTATTTGATTCATTGTTCTTTTGGTCAACAGGATGGTCGTGGTTATTCTTTTGGTAATTTGCCTTATTTTGTTCAGCTTCAGATTTTAATTACTCTTTTTTGTTTGTGTGGTTTGTTTTTTTTAAGTGGTTCTGTTAGTAAAGATTATATTCTTGTTTTTTTTTTTTCTAGTTATTTTATGTTGTTTTTTTCTTTTTTTTTTTTTATTTCTGTTTTTATTACTTTTTTATATAGTTATCGCATTTGAAGTAGTCTTTTCTTAACTTTTTTTAATTCTTTATATTATAGTTGTAGTAGTTTTTTATTTTTTTTTATTAGTATTCCTTTGGTTTTTTTTTCTTTGTTTTTTATTTGGTGATTGAATCTTAATTTTTTTAGAATTCCTGTTGTTTTTGTTTATATTGATTTTTATTTTTTTTTTTTTTTTATTTTATTGTTTTTTTTTTTTTATTTTATTGTTTTCAAGTTTTTGTCTTTTTCTGTTTATTGTTTTTTGATGGATTATTTTCCTATTTTATTTACTCGTTTTTTTCATGATTTTAAGTTTTTTGATTTGTTTTTGAATAAGTTAAATCTTACTTTTTTTTCCTTTTTTTCTTTTTCTAGTTTTATTTCTATATTTTCTTATTTTAATAAGTTTAATTTTTTAGTTGTTTTYATTTTTCTTATTTTTGTTGTTTTTTAGATATCTAATTTATTTTTTTAGTTTTTTAAAGTTTTTTTTTTTGTTGATTTTTTTTTTTTTTTATGATTTTTTTTTTTTGTTTTTTTCTTTTGCTTTTTGTTTTTTTTGTTTTAGTTTTTTTTGTTGGTCTGGTAATTTTTTTTTAATTGATTCTTATTTTTATGTTGCTGTTTGTTTTATGTCTGTTTTTATTTTTTCTTTGGTTTTGGTTTCTGAACGTCATCGTGTTATTGTTTTTTTTTCTAAGGTTCTTTTGGTTATTTCTTTTTTTTTTTTTTTTTCTTATAGTGTTTTTTATCTATATGTTTTTTTTGAACTTTCTATGGTTCCTATTATTATTTTAATTCTTGGTTATGGTTATCAGATTGAGAAGGTTAATTCTTTTTTTTATCTTGTGTTTTATGCTACTTTTTGTAGTGTTCCTTTTCTTTTTGTTTATTTTAGTTTGGATTTTTTTTTTGTTGTTCCTTATTTTGATTGTTTTATTTCTTGGGAGATGGTTTTTATTATTAGTTTGGCTTTTATAATGAAATTTCCTGTTTTTTTTTTACATCTTTGGTTGCCTAAAGCTCATGTTGAAGCTCCCACTTCTGCTAGTATTTTATTAGCTGGTTTGTTGTTGAAGTTTGGTACTGTTGGGTTTGTTCGTATTATAAAGAGTCTTAGTTATTGTCATATTAATTATTGATTTTTTTTTTCGGTTTTAGGTATGTTTATTTCTTGTTTTGTTTGTGTTTTTCAGAGTGATTTTAAGTCTTTAGCTGCTTATTCTTCTGTTGTTCATATGAATTTTTTGTTGTTTTTTCTTTTGTTTTTTGGTTTGTATTCCAAAACTGGTAGTTTTTTAATAATGGTTTCTCACGGATACACTTCTTCTGTTATGTTTTATTTCATTGGTGAGTTTTATCGTTCTTTAGGTAGTCGAATGATTTATTTTTTGAACAGTTTTATGTCTTCTAGTTTTATTTTTTCTTTTTTAATTTCTTTGGTTTTTTTATCTAATTGTGGTATACCTCCTTCTATTTCTTTTTTTTCTGAGTTTTTTTCTTTTTCTGGTTTTTTTTCTTTGTTTTATAATGTTTTTTTTTTGGTTTTTTTTTATTTTTTTGTTTCTTTTTATTATTGTGTTTATATTATTGTTATTTCTTTTTTAGGTAAGAAGTTTTTTTTTTTTAAGAGTTGATTTTTTTTTTGGTCTCTTCCTTTAATTTTTTTTTGTTTTAATGTGTTTGGTTTTTTTTTATTTTTTTAATAGATTTAAGTTAAGTTAAACTATTAGTCTTCAAAACTAAAAATTTTATCTATAAGGTATTTAGTAGGAATTTTCTATATCCAATTGCGGTTTGGAAGTTTTTTTACCTTAACAAATTTTAGGCGAGTCTTCTAAACTTGTTTTGGGGTTTCCCGTTTGTTTTTTAAGTTTTTTCATAATTTCCATGTTTTGAGTTTTTCTTCTTATCCTTTTTTTATGTTTATTTCTTTAAGTTCTCTTTTTTCTTCTTTTGTTGTTTTTTTCAAGTTTGGTATTTTTTYTTTTCTTTTTTTTTCTTTTTTTTCTTTTTTATTTCTTATTTTTTGTTGGTTTAAGGATATTTGTATAGAGGGTCTTTGCGGTTATCATAATTTTTATGTTATAGATGGTTTTAAGTTTGGTTTTGTTTTGTTTATTTTTAGTGAATTTATATTTTTTTTTAGTGTTTTTTGGTTTTATTTTGATTCTGCTTTAGTTCCTGCTCATGAAATTGGTTGTGGTTGGGGATTTTTTGGTTTGGATAAGATTAATCCTTTTGGAGTTCCTCTTTTAAATACTGTTATTCTTCTTAGAAGTGGTGTTACTGTTACTTGGTCTCATTATTGTCTTTTGAATAATTTTTATTGTTTAGATGGTTTGATTTTAACTATTCTTCTTTCTTTTATTTTTGTTTTGGTTCAGTTTTTTGAGTATAAGAGTTCTAGTTTTTCTATCTCTGATGGTGTTTATGGTAGTATTTTTTATTTTTCTACTGGTTTTCATGGTTTTCATGTTATTCTAGGTGCTGTTTTCCTCACTTATAATCTTTTTCGTTTTTTATTATATCATTTTAATTATTCTCATCATTTGGGTTATGAGTTTTCTATTTTGTATTGGCATTTTGTAGATGTTGTTTGGTTATTTTTATTTGTTTTTGTTTATTGGTGAGGTTATTAGGTTTTATTTTTACTTTTTGGATTTTTTTAATTTTTTTGATTTTTTTCTTTTTGTTTTTGTTTTACAGTTTATTTTTTGTCAAAAAGATAGATTAATTAATGTTTTTTTTAATAAGTTTTTTTCTTTTTTAGTTGGTGTTTTTTCTTATAATTCTTCTTGTTTTATTAGATATATTTTTTCTTCTTTTATTTTTGTTTTTTTGTTGACTTGTTGTTTTGGAGGTTATTTTAGTTATTCTTTTTGTCCTTTGGGTATTATTGAGTTTACTTTTTTTTTTTCTTTTGTTTCTTGATTTTCTACTTTTTTGTTTTTGATTTCTAGTCAGAAATTTTCTGTTTATATGAAGAAGTCTGGTGATGGTTTTTTTAAGACTTTTTTTTTGTTGTTTGTTGAGATTATTAGTGAGTTTAGTCGTCCTATTGCTTTAAGTGTTCGTTTGTTTGCTAATATTATAGTTGGTCATGTTATTAGTGCTTGTTTTTATGTTTTTTTTGAGTGTGTTTTTGGTTTTTCTTTTTTAATTGTTTTTGCTATTGTTTTTGAGTGTTTTGTTTTTGTTTTGCAGAGTTATATTTTTTCTCGTTTAATTTACTTATATATTAACGAGTAGCTTTTTAGTTTATTTAAAATTTTTACTTGTGGTGTAAAAGAAATTTGAGCTTTGTAAGTTAGTTTAAGTAGAATTTTTGTTTTTGGTACAAATGGTTATCTTACATTGAGGATTATTTTAATTTAGAATATTTAGCTGTTAACTAAAAGGTTTATCTTCATAAGAGTTTAGTTTATATTTAAAATATTAAATTGTAAATTTAAAGTTTTTTGCTCTTGCAGTAATTAGTTTAATTAAAATATAACATTTGGATTGTTAAGTTTTTTTACTGATTTTTCTTTTATTTTTTTGTTATTATTGTTTTTTTTTTAAATTGTTTTATTTGTAATATTGTTTTTTGATGGAGTATTTTTTTTTTAATGACTCTTGTTTTTGTTTTTTTAAATTTTAATAATTCTTATTCTTCTATTAACTATTTTATTTTTCAGGAGTTTCTTGGTTTGCTTTTTGTTTTTTTTTCTTTTGGTATTCTTCAATTTTTTATTATTTTATTAAAAGTTGGTGTTTCTCCTTTTCATTTTTGGTGTTTAAATATTTTTAATGGTCTTAGAGGTTTTAATACTTTTTGATTTCTTACTTTTCAGAAGTTACCTTACTTTCCTGTTTTTTCTTTTATTTTTGATTATAGTTTTTTTTTTTTTCTTGTTTTTGGTATTATTTTTTGTTATTTTAATCTTTTTTTTTGTAAGTCTTTTAAGAGCATAGTTTTTATTTCTTCTGTTGAGTCTTTTAATTGGTTGTTAATTTCTCTTTTCTCTTCTTTGTTTTCTGGTTTTTTTTTGTTTCTTTACTATGTTTTTGTTATGTTTTTTTTGTTGGATTATAGTTCTACTAAAGGTTATGATTTTTATAATTGGGAATTGGTTTTTCTTTTTATAAATTTTCCTATGACTATTACTTTTTTTGTTAAAATTTTTTCTATTATTTTTTTTTTTAATATTAGTTCTTTTTATCTGTTGTTTGTTTTATTTTTAATGGTCTTTTCTGTTTTTGGTTTTGGTTTTTGGTTTTTTAATGTTGGTTTGAAATTTAGTTATTATGGTTTTTATAATTTTAGTTTTTTTTATTTTKTTTTTTTTCCTTTGATGTTTTTTTGTCTTTTTTAAAAGAGTTTTAGTTTATATAGAATTTATCACTTACAATGATGGGGTTTAAACTCTTACCAATTTAGTAAAATTTTATTATATTGCTTTGATATGGCAAAGTTCTTTTTGATTTGGTATTTTTTGTTTTGTTTTTAGTGGCTCTTTTTTCTTTTTTATTTGCTTTTTTTTTTTATTTATTTGTTTGTTTTGCTTCTTTTTTTGATTTTTATTTTTGTAAGTCTTCTTCTTTTGAGAGTGGTTTTATGAGTGTTGGTTTAATTCAGAATTCTTTTAGAATTCACTTTTTTGTTATTATAATCATGTTTGTTGTTTTTGATTTGGAGATTGTTATTTTTATTGGTATTCTTATTTCTGATTTAAATTCTTTTGTTTGTTTTTTTTTTTTGTTTTTTTTTTTGTTCTTGTTTTTTTATATGGAGTGGTATTATGGTAAGCTTGTTTGAAATTTTTAATATTAAAAAACTTTATTATAATTTAGTATATCTCGTTGTCGTTGAGAAGGTTTTAAGTTTTATCTTATTATTATATTTTTTTTTTTTCTTGTTTTTAGTATCAAAAACCGATTGGGGTTTTGATATATTATATATTATATATTATAAAAATAATATAAATATAATATATTTATTAATTATATTTATATATNNATAATTATATTTATATATATAAATAATTATATTTATATTATTTTTATTATGTATGTATGTATATTTATGTTGATATTAATTAGTTAATATCATATCCTTTGTTTAGGATAATTGTTTGATGGAGATTTTATTAATTAGGTAGACTTGTTTAATTTAAGCTGGTAAACTTTGAACTTTCTTAAGTCYCAAAAGTTTCAGGAAAACAAGTCTACCTAATTAATGGTTTTATTTTAATTGAAATTATATGTCTATGAGTTCGATTAAAATAAAATTTTGTAGTATGATNNNNNNNNNNNNNNNNNNNNNNNNNNNNNNNNNNNNNN
>Cambodia_Human_L11 - m
GTCGTTTATTTTTCGATTTTTTTATTTATAATTTTGTTGGTTTTTTTTGTTGTTTTTTTTGTTATACAGAGTATTGCTTTTATTACTTTATATGAGCGTCATTTGTTGGGTCTTAGTCAATCTCGACTTGGTCCTACGAAGGTAGGTTTTTTTGGTGTTTTGCAGGCTATTGTAGATGGAGTTAAGCTTCTAAGTAAAGAACAATTTTTACCTTATAATTCTTCTTATTTTTTTTTTTTATTTATTCCTTCTGTTTCTTTTTGTTTGATATATTTGGAGTGGTTTGTTCTTCCTTTTTTTTTTGATTTTTTTACTTTTAATTATTCTGTTTTGTTTTTTCTTTGTTTGGTTGGTTTTTCTGTTTATACTACTTTAATTTCTGGAATTGTTTCCAAATCTAAGTATTCTATAATTGGTTCTATTCGTGCTAGTAGTCAGAGTATTTCTTATGAGATTTCTTTTACTTTTTTTGTTTTTTGTGTTGTTCTTCATGTTGGTGTTTTTAGTTTTTTTAGTTTTTTTAGTTTTAGTATAGTTGTTCTTTTTTTTCCTTTTCTTATTATGATTATTGGTGAGCTTAATCGTGCTCCTTTTGATTTTTCTGAGGGTGAGAGTGAACTTGTTAGTGGTTATAATATTGAATATTCTAGTGTTGCTTTTGTTCTTTTGTTTTTGAGTGAGTATGGTGTGTTGATTTTTTTTTGTGTTCTTTTTTCTTTTTTGTTTTTTGGTGGTTCTGTTTTTATGTCTTTTGTTATTTTTTCTTTTTTGATTTTTATTCGTAGTTCTTTTCCTCGTTATCGTTATGATATGATGATAGGTTTTTTTTGATTTATTATGTTACCTATTTCTATGATTTTGTTTTTATTTTTTTGTTTGTTATTTTTTTAGGGATTTAGTTTATATTAAAATGTTTGTTTTGCGTACAAAAGAATTTTTTCTCTGAATTTTTTTTCTTAGTTTATAGATTTGATTATGGTCATTGTAATGATAAAATGGTGTTATATAATTTTTAATCACTTGAGTGGACAATGTTTTTCTATCCCGGCAATGTATTGCTTGTATAAACTCAGTACCAGAATAATCGGATAGACTGAGTAAGCTTATACCCTAAATGTGTTTTGGCCATGGTTTTTTTTTTGATTTTTTTACAACTGTTTAGTGCAATGTGCAGTTTTTTTTTGTTGTTTTATCTTGGTCAATAAGATTAGACAAATGACCTGGATTAGTACCCAGTTAATCTAAATTTAAAAGTTGCAGGAGTAAAGTAATATTTAAACTGTAATAATATTGGCGGATTTTTTAATTATCTTTGGAGGTTGAGCTGTAATTGAGAACCCTCATTATCAGCTTTGATTTTTGTCGCATGTATGATCGTTTATGTCCTTCTTAAAGAGGTGCATTAAAGATTATTTGGTGTTTAATCAATGATATCTATTAAAACAGATAAATACCTGGTATATATCAAAGTTTTCGTTTGACCTACAATATCTTATGTTTCGGATAAGGAGGAGAGATTCTTCTTTGAAGTTGTAAAAGACAGTAAATGCTTTTTAATGTAGCATTGAAGTATTTAGAGAAATCGTACAAATCATCCATCAATTGCCCACAGGGGAGTAAGTTGTAGTAAAGTAGGTGTAGGGGAATCTGTACCTAGTTTAAGTTGGTTATATTTTAATAATTTGGTTTTTTTCCAAGTGTTTTTTCCTTCTTTAATAAGTTAGTATATTTTAGTACATTGGGTTCATATCCTAAAGGAGAATTTTCACTTATTTTTTATTGTTTTTTTTATTTAATTTTTTCTTTTTTAAGGGGGTACTTTTAAGGTTTTTGGGRGTTATTAGTATAATAAGTATTTTTAATTGCAAATTAAAAGGTTAATAGCTTTTTTTATTCTTTTAAGTTTTTAAATGTTCCTGTTAGTTTTTCTTTATCTGTTTTTTGGAATTTTGGTAGTATTTTGGGTATGGTTCTTTTTTTTCAGATTTTTAGTGGTTTATTTTTATCTTTTTATTATGTTGCTGATGGTTTTAATTCTTTTTCTAGTGTTCAGTATATCATAAGTGATGTTAATTTTGGTTGGGTTTTTCGTATTTTACATTTTAACGGTGCTAGTTTATTTTTTTTTTTTTTGTATTTGCATTTTTTTAAGGGTCTTTTTTTTTGTAGTTATCGTTTGTCTGGTACTTGGGTTATTGGTTTAACTATTTTTTTTTTTGTTATAATGGAGGCTTTTATAGGTTATGTTTTAGTTTGGGCTCAGATGAGTTTTTGAGCTTCTGTTGTTATTACTAGTCTTTTAAGTGTTATTCCTTGCTTTGGTTTTTCTATTGTTTATTGGATTTGGAGTGGTTTTTCTGTTGTTAATTCTACTCTTAAGTTTTTTTTTGTTATTCATTTTTTAATGCCTTGATTGGTTTTTCTTTTAGTTTTTGTTCATTTGTTTTTTTTACATTCTACTGGTAGGACTTCTGTTTTATATTGTCATGGTGATTATGATAAAATTAGTTTTTTCCCTTATTATTTTTATAAAGATTCTTATAATTTGGTTGTTTTTTTTCTTTTTTTTATTTTTTCTTTTTTTTTTCCTTTTTTACTTGGTGATCCTGAAATGTTTGTTGAGTCTGATCCAATGGTTAGACCTGTACATATTGTTCCTGAGTGATATTTCTTATTTGCTTATGCTATTTTGCGTGCTATCCCTAATAAAGTTTTAGGTGTTTTTTTTCTTGTTTTTAGTATTTTTATTTTTTATTTTTATGTTTTTTTTAATAATTATTATAGTGTTCTTGATAATTTGAATTTTTTTTTAGTTGTTTTTTTTATTTTGGTTTCTGTTTTTTTAAGTTGATTAGGTCAGTGTCATGTTGAATATCCTTTTATTGGTTTGAGAGTTGTTTTTTCTTTTTTTTATTTTTTTTTTGCTTTTTTAATTGTTTTCTCTCGATTTTTGACTAAATTTATTTTTTCTTAGTAAACTTAGTATAATTTATTATATTGGATTTAGGATCCTGGGATTTTTGTTTACTTTTAATTATTTCCAAGGTTACATGATAGGTTTTTCTAATAATTATCTTTGTAGATACATGGATTGGTTTCATAATTTTAATTGTAGTTTATTATTTGGTGTTTTATTTTTTGTTTTTATAGTTATTGTTAATCTTTTTGTTAATTCTTATTATTTTAAGAGTCATAATATTGAATATCAATTTGGTGAGTTTTTATGTAGTTTGTTGCCTTTATTTATTTTGGTTTTTCAAATGTTTCCTTCTTTATCTTTGTTGTATTTTAGTGGTTTGTCTTATTTAGATAGTAGTTTAACTGTTAAAGTTGTTGGTCATCAATGGTATTGAAGTTATGATTATAGGGATATCGGTATTGAATTTGATTCTTATATGAAGTCTATTGATTCTTTATTGATTGGTGAGCCTCGTTTATTAGAAGTTGATAATCGTTGTGTCGTTCCTTGTGATACTAATATTCGATTTTGTATTACATCGGCTGATGTTATTCACTCTTGATCTCTTCCCTCTTTTTGTATTAAACTTGATGCTATGAGTGGTATTTTAAGTACTGTTACTTGTAGTTTTCCTATGGTTGGTGTTTTTTATGGTCAGTGTTCTGAGATTTGTGGTGCTAATCATAGTTTTATACCTATTTGTTTGGAGGTTTCTTTGTTGGAAAATTTTAAAGATTGATGTTATTTAATGTCTAGTTAATTTTGAGGTATTAGTATATTTTAGTATTATTCTTTTTCGAGGAGTCGGATTTATACCTTTATTGAATTAGCATAATTTAATGTATTTGTTTTAAGCGCAAAAGATTTTATTCAATTTTACTCTTTTAGTTTATAAAAAATATGACTTTGAAGCAGTTAAGAATCATAGAGTATATTTTTTTTTTATATATATATTAGTATTGCATACTATGTTAGGATATTTTCAAAGATTTTGATAAATAGAAGCAAAGTGTTTAAGGTGTAGTTTTTTTTTTTGTTACAAAAATAATTTTACTACTCTTAGTGTTGATACATCGAACTTTGTGATATCTGTTTTTAATTTTTATATTAGAAAATTATATATTGTTTTTTTTTTTTGTAGTTTTAATAATTTGAAGTTTTTTTGTTTTAAGTTTTATAACTTTACTACTTTTYTTTTYTTTTTTTTTTTTTAATTATAATTCTTTATAGTTTTTATTATCTAACAATTAGTAAATTAATAAATTATGTTTTTTTTTTTAATATAAATGAATTACTAATTATCTGGTCAAATGTTTATTAAAGACTTAGGATTTATATTAAATCTGTCTTCTGCCCTATGGTTTTTTTAAATGGCAGTCTTAGCGTGAGGACATTAAAGTAGCAAAATAATTTGTGCTTTTATTGGGTTCGAGTATGAATGAAGTTTTGGCTGGTGATATTTTTTTTTTTTTTTGAATTTAATATACATCTAAAAAGAGATGTTTATAATAAAACAAAGATAAGTCTTCGGAAATTTTATTTCTATTAAAAGTTTTTTTTTTTAGTAATTTATCTAGGGAAGATTATTATATAATTTTTTTTTACTATTTTTAATTTAAAAAATTACTCCGGAGTTAACAGAAAAACATGCCTTATGTAGTTCTTATATTTTGGTAAGTTTTACATCGATGTTGTATCTTTATTAGCTGAAGAGGAGAAATTTCAGTTTTTTAGACTGTTCTTCTTTTAATAAATAAAACGTGATATTAGTTTAATTCATCGTGAGATAGAATTGTTTATCTTGTTTATTATTTTTTTTTATCGGGATTAGTACGAAAGGAATTTCACTATAATTTTAAATTTTTTAATCTTTTTTTTAATTTTTTTTGTTTATTTTTTTCTTGTCTTAGTTTTCTTGTTTTTGATCCTTTAAAGAGTGCTTTTTTTTTAGTTCTTTCTTTAATTTTTTTGGTTTTTTTTATTTCTTTTGGTTTTTATGTTTGGTTTTCTTATTTTATTTGTTTGATTTTTTTGAGTGGTATTTTTGTTATTATTGTTTATTTTTCTAGTTTTTCTAAATATATTTATGTCAATATTAATTTTTTTCTTGTCCTTTTTGTTTTCTTGTTTTTTTTTTTTTATTCTTTTTTTTTCTTTTTAGATCCTAGTTATCATAATTCTTTAAATTTTCTTTATTATGATTTGTTTTTTTCTTTTATTTTTTGGGTTGTTTTTTGTTTGTTTTTTTTTATAAATTTTGTTAGCTTTTTTCTTTGTTTTTCTGGTGCTCTTCGACTGTATTAATTTTGGTTTATTAGTATAATAAGTATATTTGATTTCCAATCAAATGGTCATTAAACTATGCTATTTTAGTTTATGTAAAATGTCTAATTTGTAATTAGAAGAATTTTTAGCAACTTTCTAGTTTTTGTTTTTTATAGTACTAATCATAAAGATATTGGTAGTATTTATTTAATTTTTGGTTTATGAGCTGGTATAGTTGGTTCTGCTCTTTCTATAATTATTCGTATCGAGTTAAGTAAGCCTGGTATGTTTATTGGAGATGGTCAATTATATAATTCTATTTTAACTGCTCATGCTATTTTGATAATTTTTTTTATGGTTATACCTAGGATGATTGGTGGTTTTGGTAATTGAATGGTTCCTTTAATATTAGGTGCACCTGATATGAGTTTTCCTCGATTAAATAATATTAGTTTTTGATTATTACCTGCTTCTATTTTTTTGGTTTTTTTGGCTTGTTTTGTTGATAATGGTTTAGGTACTAGTTGAACTATTTATCCCCCTTTATCTACTTCAGGACATCCTGGTTCTAGTGTTGATTTGGCTATTTTTAGTTTACATCTTTCTGGTATTAGTTCTATTTTGGGTGGTATTAATTTTATGTGTACTGTTAAAAATTTACGTTCTAGTTCTGTTTCTCTCAATAATATGAGTTTATTTATTTGAACTATTTTTGTTACTGTTTTTTTATTGGTTTTGTCTTTACCTGTTTTAGCTGGTGCTATTACTATGTTGTTAATTGATCGTAATTTTAATGGTTCTTTTTTTGATCCTAGTTTTGGTGGTAATCCTTTGATTTATCAGCATTTGTTTTGGTTTTTTGGTCATCCAGAAGTTTATATTTTAATTTTACCTGCTTTCGGTATTATTAGTCAATGTACTTTGTATTTGACTGGTAAAAAAGAAGTTTTTGGTTATTTGGGTATGGTTTATGCTATTTTGAGTATTGGTTTAATTGGTTGTGTAGTTTGAGCTCATCACATGTATACTGTTGGTATAGATTTTGATTCTCGTGCTTATTTTACTGCTGCTACTATAGTGATTGCTGTTCCTACTGGTGTAAAAGTTTTTAGATGGTTAGCTACTTTTTTTGGTACTGTTATAGTTTATCAACCTTTATTATTTTGAGTTATAGGTTTTATTTTTTTATTTACTATTGGTGGTTTAACTGGTGTTATATTATCTAATTCTAGAATTGACATTATTTTACATGATACTTATTATGTAGTGTCTCATTTTCATTACGTTTTAAGTCTTGGTGCTGTTTTTGGTTTGTTTGCAGGTGTTACTTTGTGATGATCTTTTATTACTGGTTTTGTTTTGAATAAAATTTATATGTATTCTGTTTTTTTTTTATTTTTTATTGGAGTTAATATGACTTTTTTTCCTTTACATTTTGCTGGTTTACATGGTTTCCCACGAAAATATGTAGACTATCCAGATGTTTATTCTTTCTGAAATGTTTTATCTTCTTTTGGTTCTCTTATTAGTATTTTTTCTCTTTTTTTTTTTGTTTTTGTTTTATTAGAATCTTTCATTAGTTATCGTGTTTTAGTTGTTGATTACTTTAATGGTGTTAGACCTGAAAATGCTAATTTAGGTTATAATTTTTACCATAGTTTCCAAGATGGGGTTTATTTGAGAGTGCCTCATAATTAATTGTTTTTATTTTTTATTGGTATTTTTTTCCTTTTTTATAAATTTCGACGTTTTATTTTTGTTATTATTTCTTTTGAATTTTTAATAATGGGAGTTTTTTATTTGTTTTCTTTTTTTTTTGGTTTTTTTTCTTTTTTTTACTTTTTATGTTTTAGTGTTTTTTGTAGTCTTATAGGTGTTGTTTTAATAGTTTATTTTATTAAGTTCTATGGTTGTGATTATGTTTTTTTTTAAAATCAYTTANTATCAAACCCCAATTGAGTGGTTAGCTTAAGTTTAAAGCACCGGATTTTTAATCCGGGGATTAATCTGCTTAAAACTGTTTTTATTTTGATTTGAAATCAAAATTTGGATTTTTCCGCAGTTTTTGTCTTTATTTTTGATTTTTTTTTGTTGTTTTTTGTTTTTGTTTTTTGTTTTTGTTTTTTGTTTTGTTTTTGTTTTTTGTTCCTTTTTTTAAGTTTTCTTTCTTTTTTTTTGATTTTGGTTTTATTGTTTTTAAATTTAATTTTTATTTAAATAGTATTATTTTTTCTTTTGTTTTGATTTTGATTTCTGTTAGTGTTTTTTTTTATAGTCTTTATTATCTTAATATGGAAATTAATTTTTTTTATTATTTTTTTGTTTTGCTTGTTTTTATTTGTAGTATATTTTTTTTGGTTTTTTGTGACAGTGTTTTTTTTGTTTTGCTTGGTTGAGATTTGTTAGGTATTTCTAGTTTTTTTTTAGTTCTTTTTTATAATAATTGAGATAGTTGTAGTGGTTCTATAAATACTGTTTTAACCAATCGTATGGGTGATTTTTTTATTTTTGTTTTTTTTTCTTTGTCTTTTTTTACTTTTTTTAATTTTTTTAGTTTTTCCTATTTTTGTTTTTATTCTTCTTTTTTTCTTATTTTGGCTGCTTTTACTAAGAGTGCTCAGTTTCCTTTTGGTGGTTGATTACCTAAGGCAATGAGTGCTCCTACTCCTGTTAGTTCTTTAGTACATAGTAGTACTCTTGTCACTGCTGGTATTGTTTTGATGATTAAATTTAATGTTATTATTATGAGTTCTTTTCTTTTAAAGTTGGTTCTTATTTCTGGTGTTTTTACTATGTTTTTTTCTAGTTTTTGTGCTTTGTATGAGAATGATTTGAAGAAGGTTGTTGCTCTTAGTACTTTGTCTCAAATGGGTCTTTCAATGGTTTCTTTTGGTTTTGGTTTAAGTTTTCTTTGTTATGTTCATTTATTAAGTCATGCTATTTTTAAGAGTTGTCTTTTCATACAGATTGGTTATTTGATTCATTGTTCTTTTGGTCAACAGGATGGTCGTGGTTATTCTTTTGGTAATTTGCCTTATTTTGTTCAGCTTCAGATTTTAATTACTCTTTTTTGTTTGTGTGGTTTGTTTTTTTTAAGTGGTTCTGTTAGTAAAGATTATATTCTTGTTTTTTTTTTTTCTAGTTATTTTATGTTATTTTTTTCTTTTTTTTTTTTTATTTCTGTTTTTATTACTTTTTTATATAGTTATCGCATTTGAAGTAGTCTTTTTTTAACTTTTTTTAATTCTTTATATTATAGTTGTAGTAGTTTTTTATTTTTTTTTATTAGTATTCCTTTGGTTTTTTTTTCTTTGTTTTTTATTTGGTGATTGAATCTTAATTTTTTTAGAATTCCTGTTGTTTTTGTTTATATTGATTTTTATTTTTTTTTTTTTTTTATTTTATTGTTTTTTTTTTTTTATTTTATTGTTTTCAAGTTTTTGTCTTTTTCTGTTTATTGTTTTTTGATGGATTATTTTCCTGTTTTATTTACTCGTTTTTTTCATGATTTTAAGTTTTTTGATTTGTTTTTGAATAAGTTAAATCTTACTTTTTTTTCCTTTTTTTCTTTTTCTAGTTTTATTTCTATATTTTCTTATTTTAATAAGTTTAATTTTTTAGTTGTTTTCATTTTTCTTATTTTTGTTGTTTTTTAGATATCTAATTTATTTTTTTAGTTTTTTAAAGTTTTTTTTTTTWTTGATTTTTTTTTTTTTTTATGATTTTTTTTTTTTGTTTTTTTCTTTTGCTTTTTGTTTTTTTTGTTTTAGTTTTTTTTGTTGGTCTGGTAATTTTTTTTTAATTGATTCTTATTTTTATGTTGCTGTTTGTTTTATGTCTGTTTTTATTTTTTCTTTGGTTTTGGTTTCTGAACGTCATCGTGTTATTGTTTTTTTTTCTAAGGTTCTTTTGGTTATTTCTTTTTTTTTTTTTTTTTCTTATAGTGTTTTTTATCTATATGTTTTTTTTGAACTTTCTATGGTTCCTATTATTATTTTAATTCTTGGTTATGGTTATCAGATTGAGAAGGTTAATTCTTTTTTTTATCTTGTGTTTTATGCTACTTTTTGTAGTGTTCCTTTTCTTTTTGTTTATTTTAGTTTGGATTTTTTTTTTGTTGTTCCTTATTTTGATTGTTTTATTTCTTGGGAGATGGTTTTTATTATTAGTTTGGCTTTTATAATGAAATTTCCTGTTTTTTTTTTACATCTTTGGTTGCCTAAAGCTCATGTTGAAGCTCCCACTTCTGCTAGTATTTTATTGGCTGGTTTGTTGTTGAAGTTTGGTACTGTTGGGTTTGTTCGTATTATAAAGAGTCTTAGTTATTGTCATATTAATTATTGATTTTTTTTTTCGGTTTTAGGTATGTTTATTTCTTGTTTTGTTTGTGTTTTTCAGAGTGATTTTAAGTCTTTAGCTGCTTATTCTTCTGTTGTTCATATGAATTTTTTGTTGTTTTTTCTTTTGTTTTTTGGTTTATATTCCAAAACTGGTAGTTTTTTAATAATGGTTTCTCACGGATACACTTCTTCTGTTATGTTTTATTTCATTGGTGAGTTTTATCGTTCTTTAGGTAGTCGAATGATTTATTTTTTGAACAGTTTTATGTCTTCTAGTTTTATTTTTTCTTTTTTAATTTCTTTGGTTTTTTTATCTAATTGTGGTATACCTCCTTCTATTTCTTTTTTTTCTGAGTTTTTTTCTTTTTCTGGTTTTTTTTCTTTGTTTTATAATGTTTTTTTTTTGGTTTTTTTTTATTTTTTTGTTTCTTTTTATTATTGTGTTTATATTATTGTTATTTCTTTTTTAGGTAAGAAGTTTTTTTTTTTTAAGAGTTGATTTTTTTTTTGGTCTCTTCCTTTAATTTTTTTTTGTTTTAATGTGTTTGGTTTTTTTTTATTTTTTTAATAGATTTAAGTTAAGTTAAACTATTAGTCTTCAAAACTAAAAATTTTATCTATAAGGTATTTAGTAGGAATTTTCTATATCCAATTGCGGTTTGGAAGTTTTTTTACCTTAACAAATTTTAGGCGAGTCTTCTAAACTTGTTTTGGGGTTTCCCGTTTGTTTTTTAAGTTTTTTCATAATTTCCATGTTTTGAGTTTTTCTACTTATCCTTTTTTTATGTTTATTTCTTTAAGTTCTCTTTTTTCTTCTTTTGTTGTTTTTTTCAAGTTTGGTATTTTTTTTTTTCTTTTTTTTTCTTTTTTTTCTTTTTTATTTCTTATTTTTTGTTGGTTTAAGGATATTTGTATAGAGGGTCTTTGTGGTTATCATAATTTTTATGTTATAGATGGTTTTAAGTTTGGTTTTGTTTTGTTTATTTTTAGTGAATTTATATTTTTTTTTAGTGTTTTTTGGTTTTATTTTGATTCTGCTTTAGTTCCTGCTCACGAAATTGGTTGTGGTTGGGGATTTTTTGGTTTGGATAAGATTAATCCTTTTGGAGTTCCTCTTTTAAATACTGTTATTCTTCTTAGAAGTGGTGTTACTGTTACTTGGTCTCATTATTGTCTTTTGAATAATTTTTATTGTTTAGATGGTTTGATTTTAACTATTCTTCTTTCTTTTATTTTTATTTTGGTTCAGTTTTTTGAGTATAAGAGTTCTAGTTTTTCTATCTCTGATGGTGTTTATGGTAGTATTTTTTATTTTTCTACTGGTTTTCATGGTTTTCATGTTATTCTAGGTGCTGTTTTCCTCACTTATAATCTTTTTCGTTTTTTATTATATCATTTTAATTATTCTCATCATTTGGGTTATGAGTTTTCTATTTTGTATTGGCATTTTGTAGATGTTGTTTGGTTATTTTTATTTGTTTTTGTTTATTGGTGAGGTTATTAGGTTTTATTTTTACTTTTTGGATTTTTTTAATTTTTTTGATTTTTTTCTTTTTGTTTTTGTTTTGCAGTTTATTTTTTGTCAGAAAGATAGATTAATTAATGTTTTTTTTAATAAGTTTTTTTCTTTTTTAGTCGGTGTTTTTTCTTATAATTCTTCTTGTTTTATTAGATATATTTTTTCTTCTTTTATTTTTGTTTTTTTGTTGACTTGTTGTTTTGGGGGTTATTTTAGTTATTCTTTTTGTCCTTTGGGTATTATTGAGTTTACTTTTTTTTTTTCTTTTGTTTCTTGATTTTCTACTTTTTTGTTTTTGATTTCTAGTCAGAAATTTTCTGTTTATATGAAGAAGTCTGGTGATGGTTTTTTTAAGACTTTTTTTTTGTTATTTGTTGAGGTTATTAGTGAGTTTAGTCGTCCTATTGCTCTAAGTGTTCGTTTGTTTGCTAATATTATAGTTGGTCATGTTATTAGTGCTTGTTTTTATGTTTTTTTTGAGTGTGTTTTTGGTTTTTCTTTTTTAATTGTTTTTGCTATTGTTTTTGAGTGTTTTGTTTTTATTTTACAGAGTTATATTTTTTCTCGTTTAATTTACTTATATATTAACGAGTAGCTTTTTAGTTTATTTAAAATTTTTACTTGTGGTGTAAAAGAAATTTGAGCTTTGTAAGTTAGTTTAAGTAGAATTTTTGTTTTTGGTACAAATGGTTATCTTACATTGAGGATTATTTTAATTTAGAATATTTAGCTGTTAACTAAAAGGTCTATCTTCATAAGAGTTTAGTTTATATTTAAAATATTAAATTGTAAATTTAAAGTTTTTTGCTCTTGCAGTAATTAGTTTAATTAAAATATAACATTTGGATTGTTAAGTTTTTTTACTGATTTTTCTTTTATTTTTTTGTTATTATTGTTTTTTTTTTAAATTGTTTTATTTGTAATATTGTTTTTTGATGGAGTATTTTTTTTTTAATGACTCTTGTTTTTGTTTTTTTAAATTTTAATAATTCTTATTCTTCTATTAACTATTTTATTTTTCAGGAGTTTCTTGGTTTGCTTTTTGTTTTTTTTTCTTTTGGTATTCTTCAATTTTTTATTATTTTATTAAAAGTTGGTGTTTCTCCTTTTCATTTTTGGTGTTTAAATATTTTTAATGGTCTTAGAGGTTTTAATACTTTTTGATTTCTTACTTTTCAGAAGTTACCTTACTTTCCTGTTTTTTCTTTTATTTTTGATTATAGTTTTTTTTTTTTTCTTGTTTTTGGTATTATTTTTTGTTATTTTAATCTTTTTTTTTGTAAGTCTTTTAAGAGCATAGTTTTTATTTCTTCTGTTGAGTCTTTTAATTGGTTGTTAATTTCTCTTTTCTCTTCTTTGTTTTCTGGTTTTTTTTTGTTTCTTTACTATGTTTTTGTTATGTTTTTTTTGTTGGATTATAGTTCTACCAAAGGTTATGATTTTTATAATTGGGAGTTGGTTTTTCTTTTTATAAATTTTCCTATGACTATTACTTTTTTTGTTAAAATTTTTTCTATTATTTTTTTTTTTAATATTAGTTCTTTTTATCTGTTGTTTGTTTTATTTTTAATGGTCTTTTCTGTTTTTGGTTTTGGTTTTTGGTTTTTTAATGTTGGTTTGAAATTTAGTTATTATGGTTTTTATAATTTTAGTTTTTTTTATTTTTTTTTTTTTCCTTTGATGTTTTTTTGTCTTTTTTAAAAGAGTTTTAGTTTATATAGAATTTATCACTTACAATGATGGGGTTTAAACTCTTACCAATTTAGTAAAATTTTATTATATTGCTTTGATATGGCAAAGTTCTTTTTGATTTGGTATTTTTTGTTTTGTTTTTAGTGGCTCTTTTTTCTTTTTTGTTTGCTTTTTTTTTTTATTTATTTGTTTGTTTTGCTTCTTTTTTTGATTTTTATTTTTGTAAGTCTTCTTCTTTTGAGAGTGGTTTTATGAGTGTTGGTTTAATTCAGAATTCTTTTAGAATTCACTTTTTTGTTATTATAATCATGTTTGTTGTTTTTGATTTGGAGATTGTTATTTTTATTGGTATTCTTATTTCTGATTTAAATTCTTTTGTTTGTTTTTTTTTTTTGTTTTTTTTTTTGTTCTTGTTTTTTTATATGGAGTGGTATTATGGTAAGCTTGTTTGAAATTTTTAATATTAAAAAACTTTATTATAATTTAGTATATCTCGTTGTCGTTGAGAAGGTTTTAAGTTTTATCTTATTATTATATTTTTTTTTTTTCTTGTTTTTAGTATCAAAAACCGATTGGGGTTTTGATATATTATATATTATATATTATAAAAATAATATAAATATAATATATTTATTAATTATATTTATATATAAATAATTATATTTATATATATAAATAATTATATTTATATTATTTTTATTATGTATGTATGTATATTTATGTTGATATTAATTAGTTAATATCATATCCTTTGTTTAGGATAATTGTTCGATGGAGATTTTATTAATTAGGTAGACTTGTTTAATTTAAGCTGGTAAACTTTGAACTTTTTCGGGTTCCTAAAGTTTCAGGAAAACAAGTCTACCTAATTAATGGTTTTATTTTAATTGAAATTATATGTCTATAAGTTCGATTAAAATAAAATTTTGTAGTATGATTGTATACTATATANNNNNNNNNNNNNNNNNNNNNNNNN
>Cambodia_Human_L12 - m
GTCGTTTATTTTTCGATTTTTTTATTTATAATTTTGCTGGTTTTTTTTGTTGTTTTTTTTGTTATACAGAGTATTGCTTTTATTACTTTATACGAGCGTCATTTGTTGGGTCTTAGTCAATCTCGACTTGGTCCTACAAAGGTAGGTTTTTTTGGTGTTTTTCAGGCTATTGTAGATGGAGTTAAGCTTTTAAGTAAAGAACAATTTTTGCCTTACAATTCTTCTTATTTTTTTTTTTTGTTTATTCCTTCTGTTTCTTTTTGTTTGATATATTTGGAGTGGTTTGTTCTTCCTTTTTTTTTTGATTTTTTTACTTTTAATTATTCTGTTTTGTTTTTTCTTTGTTTGATTGGTTTTTCTGTTTATACTACTTTAATTTCTGGAATTGTTTCCAAATCTAAGTATTCTATAATTGGTTCTATTCGTGCTAGTAGTCAGAGTATTTCTTATGAGATTTCTTTTACCTTTTTTGTTTTCTGTGTTGTTCTTCATGTTGGTGTTTTTAGTTTTTTTAGTTTTTTTAGTTTTAGTATAGTTGTTCTTTTTTTTCCTTTTCTTATTATGATTATTGGTGAGCTTAATCGTGCTCCTTTTGATTTCTCTGAGGGTGAGAGTGAACTTGTTAGTGGTTATAATATTGAATATTCTAGTGTTGCTTTTGTTCTTTTGTTTTTGAGTGAGTATGGTGTTTTGATTTTTTTTTGTGTTCTTTTTTCTTTTTTATTTTTTGGTGGTTCTGTTTTTATGTCTTTTTTTATTTTCTCTCTTTTGATTTTTATTCGTAGTTCTTTTCCTCGTTATCGTTATGATTTAATGATAGGTTTTTTTTGATTTGTTATGTTACCTATTTCTATGATTTTGTTTTTATTTTTTTGTTTGTTATTTTTTTAGGGATTTAGTTTATATTAAAATGTTTGTTTTGCATACAAAAGAATTTTTTCTCTGGATTTTTTTTTTTAGTTTATAGATTTGATTATGGTCATTGTAATGATAAAATGGTGTTATATAATTTTTAATCACTTGAGTGGACAATGTTTTTCTATCCCGGCAATGTATTGCTTGTATAAACTCAGTACCAGAATAATCGGATAGACTGAGTAAGCTTATACCCTAAATGTGTTTTGGCCATGGTTTTTTTTTTGATTTTTTTACAACTGTTTAGTGCAATGTGCAGTTTTTTTTTGTTGTTTTATCTTGGTCAATAAGATTAGATAAATGACCTGGATTAGTACCCAGTTAATCTAAATTTAAAAGTTGCAGGAGTAAAGTAATATTTAAACTGTAATAATATTGGCGGATTTTTTAATTATCTTTGGAGGTTGAGCTGTAATTGAGAACCCTCATTATCAGCTTTGATTTTTGTCGCATGTATGATCGTTTATGTCCTTCTTAAAGAGGTGCATTAAAGATTATTTGGTGTTTAATCAATGATATCTATTAAAACAGATAAATACCTGGTATATATCAAAGTTTTCGTTTGACCTACAATATCTTATGTTTCGGATAAGGGGGAGAGATTTTCCTTTGAAGTTGTAAAAGACAGTAAATGCTTTTTAATGTAGCATTGAAGTATTTAGAGAAATCGTACAAATCATCCATCAATTGCCCACAGGGGAGTAAGTTGTAGTAAAGTAGGTGTAGGGGAATCTGTACCTAGTTTAAGTTGGTTATATTTTAATAATTTGGTTTTTTTCCAAGTGTTTTTTCCTTCTTTAATAAGTTAGTATATTTTAGTACATTGGGTTCATATCCTAAAGGAGAGTTTTCACTTATTTTTTATTGTTTTTTTTATTTAATTTTTTCTTTTTTAAGGGGGTACTTTTAAGGTTTTTGGGAGCTATTAGTATAAGAAGTATTTTTAATTGCAAATTAAAAGGTTAATAGCTTTTTTTATTCTTTTAAGTTTTTAAATGTTCCTGTTAGTTTTTCTTTATCTGTTTTTTGAAATTTTGGTAGTATTTTGGGCATGGTTCTTTTTTTCCAGATTTTTAGTGGTTTATTTTTATCTTTTTATTATGTTGCTGATGGTTTTAATTCTTTTTCTAGTGTTCAGTATATTATAAGTGATGTTAATTTTGGTTGGGTTTTTCGTATTTTGCATTTTAATGGTGCTAGTTTATTTTTTTTTTTTTTGTATTTGCATTTTTTTAAGGGTCTTTTTTTTTGTAGTTATCGTTTGTCTGGTACTTGGATTATTGGTTTAACTATTTTTTTTTTTGTTATAATGGAGGCTTTTATAGGTTATGTTTTAGTTTGGGCTCAGATGAGTTTTTGAGCTTCTGTTGTTATTACTAGTCTTTTAAGTGTTATTCCTTATTTTGGTTTTTCTATTGTTTATTGAATTTGGAGTGGTTTTTCTGTTGTTAATTCTACTCTTAAGTTTTTTTTTGTTATTCATTTTTTAATGCCTTGGTTGGTTTTTCTTTTAGTTTTTGTTCATTTATTTTTTTTACATTCTACTGGTAGGACTTCTGTTTTATATTGTCATGGTGATTATGATAAAATTAGTTTTTTTCCTTACTATTTTTATAAAGATTCTTATAATTTGGTTGTTTTTTTTCTTTTTTTTATTTTTTCTTTTTTTTTTCCTTTTTTGCTTGGTGATCCTGAGATGTTTGTTGAGTCTGATCCAATGGTTAGACCTGTTCATATTGTTCCTGAGTGATATTTCTTATTTGCTTATGCTATTTTGCGTGCTATTCCTAATAAAGTTTTAGGAGTTTTTTTTCTTGTTTTTAGTATTTTTATTTTTTATTTTTATGTTTTTTTTAATAATTATTATAGTGTTCTTGATAATTTGAATTTTTTTTTGGTTGTTTTTTTTATTTTGGTTTCTGTTTTTTTAAGTTGATTAGGTCAGTGTCATGTTGAATATCCTTTTATTGATTTGAGAGTTGTTTTTTCTTTTTTGTATTTTTTTTTTGCTTTTTTAATTGTTTTTTCTCGATTTTTAACTAAATTTATTTTTTCTTAGTAAACTTAGTATAATTTATTATATTGGATTTAGGATCCTGGGATTTTTGTTTACTTTTAATTATTTTCAAGGTTACATGATAGGTTTTTCTAATAATTATCTTTGTAGATATATGGATTGGTTTCATAATTTTAATTGTAGTTTGTTATTTGGTGTTTTATTTTTTGTTTTTATAGTTATTGTTAATCTTTTTGTTAATTCTTATTATTTTAAGAGTCATAATATTGAGTATCAATTTGGTGAGTTTTTATGTAGTTTGTTACCTTTATTTATTTTGGTTTTTCAAATGTTTCCTTCTTTGTCTTTGTTGTATTTTAGTGGTTTGTCTTATTTGGATAGTAGTTTAACTGTTAAAGTTGTTGGTCATCAGTGGTATTGAAGTTATGATTATAGGGATATTGGTGTTGAGTTTGATTCTTATATGAAGTCTATTGATTCTTTATTGATTGGTGAGCCTCGTTTATTAGAAGTTGATAATCGCTGTGTTGTTCCTTGTGATACTAATATTCGATTTTGTATTACATCGGCTGATGTTATTCATTCTTGATCTCTTCCTTCTTTTTGTATTAAACTTGATGCTATGAGTGGTATTTTAAGTACTGTTACTTGTAGTTTTCCTATGGTTGGTGTTTTTTATGGTCAATGTTCTGAGATTTGTGGTGCTAATCATAGTTTTATGCCTATTTGTTTGGAGGTTTCTTTGTTGGAAAATTTTAAAGATTGATGTTATTTAATGTCTAGTTAATTTTGAGGTATTAGTATATTTTAGTATTATTCTTTTTCGAGGAGTCGGATTTATACCTTTATTGAATTAGCATAATTTAATGTATTTGTTTTAAGCGCAAAAGATTTTATTCAATTTTACTCTTTTAGTTTATAAAAAATATGACTTTGAAGCAGTTAAGAATCATAGAGTATATTTTTTTTTTATATATATATTAGTATTGCATACTATGTTAGGATATTTTCAAAGATTTTGATAAATAGAAACAAAGTGTTTAAGGTGTAGTTTTTTTTTTTGTTACAAAAATAATTTTACTACTCTTAGTGTTGATACATCGAACTTTGTGATATCTGTTTTTAATTTTTATATTAGAAAATTATATGTTGTTTTTTTTTTTTGTAGTTTTAATAATTTGAAGTTTTTTTGTTTTAAGTTTTATAACTTTACTACTTTACTTTTCTTTTTTTCTTTTTAATTATAATTCTTTATAGTTTTTATTATCTAACAATTAGTAAATTAATAAATTATGTTTTTTTTTTTAATATAAATGAATTACTAATTATCTGGTCAAATGTTTATTAAAGACTTAGGATTTATATTAAATCTGTCTTCTGCCCTATGGTTTTTTTAAATGGCAGTCTTAGCGTGAGGACATTAAAGTAGCAAAATAATTTGTGCTTTTATTGGGTTCGAGTATGAATGAAGTTTTGGCTGGTGATATTTTTTTTTTTTTTTGAATTTAATACACATCTAAAAAGAGATGTTTATAATAAAACAAAGATAAGTCTTCGGAAATTTTATTTCTATTAAAAATTTTTTTTTTTAGTAATTTATCTAGGGAAGATTATTATATAATTTTTTTTTACTATTTTTAATTTAAAAAATTACTCCGGAGTTAACAGAAAAACATGCCTTATGTAGTTCTTATATTTTGGTAAGTTTTACATCGATGTTGTATCTTTATTGGCTGAAGAGGAGAAATTTCAGTTCTTTAGACTGTTCTTCTTTTAATAAATAAAACGTGATATTAGTTTAATTCATCGTGAGATAGAATTGTTTATCTTGTTTATTATTTTTTTTTATCGGGATTAGTACGAAAGGAATTTCACTATAATTTTAAATTTTTTAATCTTTTTTTTAATTTTTTTTGTTTATTTTTTTCTTGTCTTAGTTTTCTTGTTTTTGATCCTCTAAAGAGTGCTTTTTTTTTAGTTCTTTCTTTAATTTTTTTGGTTTTTTTTATTTCTTTTGGTTTTTATGTTTGGTTTTCTTATTTTATTTGTTTGATTTTTTTGAGTGGTATTTTTGTTATCATTGTTTATTTTTCTAGTTTTTCTAAATATATTTATGTTAATATTAATTTTTTTCTTGTTCTTTTTGTTTTCTTGTTTTTTTTTTTTTATTCTTTTTTTTTCTTTTTGGATTCTAGTTACTATAATTCTTTAAATTTTTTTTATTATGATTTGTTTTTTTCTTTTATTTTTTGGGTTGTTTTTTGTTTGTTTTTTTTTATAAATTTTGTTAGTTTTTTTCTTTGTTTTTCTGGTGCTCTTCGACTGTATTAATTTTGGTTTATTAGTATAATGAGTATATTTGATTTCCAATCAAATGGTTATTAAACTATGCTATTTTAGTTTATATAAAATGTCTAATTTGTAATTAGAAGAATTTTTAGCAACTTTCTGGTTTTTGTTTTTTATAGTACTAATCATAAAGATATTGGTAGTATTTATTTAATTTTTGGTTTATGAGCTGGTATAGTTGGTTCTGCTCTTTCTATAATTATTCGTATTGAGTTAAGTAAGCCTGGTATGTTTATTGGGGATGGTCAATTGTATAATTCTATTTTAACTGCTCATGCTATTTTGATAATTTTTTTTATGGTTATACCTAGCATGATTGGTGGTTTTGGTAATTGAATGGTTCCTTTAATATTAGGTGCACCTGATATAAGTTTTCCTCGATTAAATAATATTAGTTTTTGATTGTTACCTGCTTCTATTTTTTTGGTTTTTTTGGCTTGTTTTGTTGATAATGGTTTAGGTACTAGTTGAACTATTTATCCTCCTTTATCTACTTCAGGTCACCCTGGTTCTAGTGTTGATTTGGCTATTTTCAGTTTACATCTTTCTGGTATTAGTTCTATTTTAGGTGGTATTAATTTTATGTGTACTGTTAAAAATTTACGTTCTAGTTCTGTTTCTCTTAATAATATGAGTTTATTTATTTGGACTATTTTTGTTACTGTTTTTTTATTGGTTTTGTCTTTACCTGTTTTAGCTGGTGCTATTACTATGTTGTTAATTGATCGTAATTTTAATGGTTCTTTTTTTGATCCTAGTTTTGGTGGTAATCCTTTGATTTATCAGCATTTGTTTTGGTTTTTTGGTCATCCAGAAGTTTATATTTTAATTTTACCTGCTTTCGGTATTATTAGTCAATGTACTTTATATTTGACTGGTAAAAAAGAAGTTTTTGGTTATTTGGGTATGGTTTATGCTATTTTAAGTATTGGTTTGATTGGTTGTGTAGTTTGGGCTCATCACATGTATACTGTTGGTATAGATTTTGATTCTCGTGCTTATTTTACTGCTGCTACTATAGTAATTGCTGTTCCCACTGGTGTAAAAGTTTTTAGATGGTTAGCTACTTTTTTTGGTACTGTTATAGTTTATCAACCTTTGTTATTTTGAGTTATAGGTTTTATTTTTTTATTTACTATTGGTGGTTTAACTGGTGTTATATTATCTAATTCTAGAATTGACATTATTTTACATGATACTTATTATGTAGTATCTCATTTTCATTATGTTTTAAGTCTTGGTGCTGTTTTTGGTTTGTTTGCAGGTGTTACTTTGTGATGATCTTTTATTACTGGTTTTGTTTTGAATAAAATTTATATGTATTCTGTTTTTTTTTTATTTTTTATTGGAGTTAATATGACTTTTTTTCCTTTACATTTTGCTGGTTTACATGGTTTCCCACGAAAATATGTGGATTATCCAGATGTTTATTCTTTTTGAAATGTTTTATCTTCTTTTGGTTCTCTTATTAGTATTTTTTCTCTTTTTTTTTTTGTTTTTGTTCTACTAGAATCTTTTATTAGTTATCGTGTTTTAGTTGTTGATTACTTTAATGGTGTTAGACCTGAAAATACTAATTTAGGTTATAATTTTTATCATAGTTTCCAAGATGGGGTTTATTTGAGAGTACCTCATAATTAATTGTTTTTATTTTTTATTGGTATTTTTTTCCTTTTTTATAAATTTCGACGTTTTATTTTTGTTATTATTTCTTTTGAATTTTTAATGATGGGAGTTTTTTATTTGTTTTCTTTTTTTTTTGGTTTTTTTTCTTTTTTTTACTTTTTATGTTTTAGTGTTTTTTGTAGTCTTATGGGTGTTGTTTTAATAGTTTATTTTATTAAGTTTTATGGTTGTGATTATGTTTTTTTTTAAAATCACATAATCTCTAACCCCAATTGAGTGGTTAGCTTAAGTTTAAAGCATCGGATTTTTAATCCGGGGATTAATCTGCTTAAAACTGTTTTTATTTTGATTTGAAATCAAAATTTGGATTTTTCCGCAGTTTTTGTCTTTGTTTTTGATTTTTTTTTGTTGTTTTTTGTTTTTGTTTTTTGTTTTTGTTTTTTGTTTTGTTTTTGTTTTTTGTTCCTTTTTTTAAGTTTTCTTTCTTTTTTTTTGATTTTGGTTTTATTGTTTTTAAGTTTAATTTTTATTTAAGTAGTATTATTTTCTCTTTTGTTTTGATTTTGATTTCTGTTAGTGTTTTTTTTTATAGTCTTTATTATCTTAATATGGAAATTAATTTTTTTTATTATTTTTTTGTTTTGCTTGTTTTTATTTGTAGTATATTTTTTTTGGTTTTTTGTGATAGTGTTTTTTTTGTTTTGCTTGGTTGAGATTTGTTAGGTATTTCTAGTTTTTTTTTAGTTCTTTTTTATAATAATTGGGATAGTTGTAGGGGTTCTATGAATACTGTTTTAACTAATCGTATGGGTGATTTTTTTATTTTTGTTTTTTTTTCTTTGTCTTTTTTTACTTTTTTTAATTTTTTTAGTTTTTCTTATTTTTGTTTTTACTCTTCTTTTTTTCTTGTTTTGGCTGCTTTTACTAAGAGTGCTCAGTTTCCTTTTGGTGGTTGATTACCTAAGGCAATGAGTGCTCCTACTCCTGTTAGTTCTTTAGTACATAGTAGTACTCTTGTCACTGCTGGTATTGTTTTGATGATTAAATTTAATGTTATTATTATAAGTTCTTTTCTTTTAAAGTTGGTTCTTATTTCTGGTGTTTTTACTATGTTTTTTTCTAGTTTTTGTGCTTTATATGAGAATGATTTAAAGAAGGTTGTTGCTCTTAGTACTTTATCTCAAATGGGTCTTTCTATGGTTTCTTTTGGTTTTGGTTTAAGTTTTCTTTGTTATGTTCATTTATTGAGTCATGCTATTTTTAAGAGTTGTCTTTTCATACAGATTGGTTATTTAATTCATTGTTCTTTTGGTCAACAGGATGGTCGTGGTTATTCTTTTGGTAATTTGCCTTATTTTGTTCAGCTTCAGATTTTGATTACTCTTTTTTGTTTGTGTGGTTTGTTTTTTTTGAGTGGTTCTGTTAGTAAAGATTATATTCTCGTTTATTTTTTTTCTAATTATTTTATGTTGTTTTTTTCTTTTTTTTTTTTTATTTCTGTTTTTATTACTTTTTTATATAGTTATCGTATTTGGAGTAGTCTTTTTTTAACTTTTTTTAATTCTTTATATTACAGTTGTAGTAGTTTTTTGTTTTTTTTTATTAGTATTCCTTTGGTTTTTTTTTCTTTATTTTTTATTTGGTGATTGAATCTTAATTTTTTTAGAATTCCTGTTGTTTTTGTTTATATTGATTTTTATTTTTTTTTTTTTTTTATTTTATTGTTTTTGTTTTTTTATTTTATTGTTTTTAAGTTTTTATCTTTTTCTGTTTATTGTTTTTTGATAGATTATTTTCCTATTTTGTTTACTCGTTTTTTTCATGATTTTAAGTTTTTTGATTTGTTTTTGAATAAGTTAAATTTTACTTTTTTTTCTTTTTTTTCTTTTTCTAGTTTTGTTTCTATATCTTTTTATTTTAATAAGTTTAATTTTTTAGTTGTTTTTATTTTTCTTATTTTTGTTGTTTTTTAGGTATCTAATTTATTTTTTTAGTTTTTTAAAGTTTTTTTTTTTWTTGATTTTTTTTTTTTTTTATGATTTTTTTTTTTTGTTTTTTTCTTTTGCTTTTTGTTTTTTTTGTTTTAGTTTTTTTTGTTGATCTGGTAATTTTTTTTTAATTGATTCTTATTTTTATGTTGCTGTTTGTTTTATGTCTGTTTTTATTTTTTCTTTGGTTTTGGTTTCTGAGCGTCATCGTGTTATTGTTTTTTTTTCTAAGGTTCTTTTGATTATTTCTTTTTTTTTTTTTTTTTCTTATAGTGTTTTCTATTTGTATGTTTTTTTTGAGCTTTCTATGGTTCCTATTATTATTTTAATTCTTGGTTATGGTTATCAGATTGAGAAGGTTAATTCTTTTTTTTATCTTGTTTTTTATGCTACTTTTTGTAGTGTTCCTTTTCTTTTTGTTTATTTTAGTTTGGATTTTTTTTTTGTTGTTCCTTATTTTGATTGTTTTATTTCTTGGGAAATGGTTTTTATTATTAGTTTGGCTTTTATAATGAAATTTCCTGTTTTTTTTTTACATCTTTGGTTACCTAAAGCTCATGTTGAAGCTCCTACTTCTGCTAGTATTTTATTAGCTGGTTTGTTATTGAAGTTTGGTACTGTTGGGTTTGTTCGTATTATAAAGAGTCTTAGTTATTGTCATATTAATTATTGGTTTTTTTTTTCAGTTTTGGGTATGTTTATTTCTTGTTTTGTTTGTGTTTTTCAGAGTGATTTTAAGTCTTTAGCTGCTTATTCTTCTGTTGTTCATATGAATTTTTTGTTGTTTTTTCTTTTGTTTTTTGGTTTATATTCTAAAACTGGTAGTTTTTTAATGATGGTTTCTCATGGTTATACTTCTTCTGTTATGTTTTATTTTATTGGTGAGTTTTATCGTTCTTTAGGTAGTCGAATGATTTATTTTTTGAATAGTTTTATGTCTTCTAGTTTTATTTTTTCTTTCTTGATTTCTTTGGTTTTTTTATCTAATTGTGGTATACCGCCTTCTATTTCTTTTTTTTCTGAGTTTTTTTCTTTTTCTGGTTTTTTTTCTTTGTTTTATAATGTTTTTTTTTTGGTTTTTTTTTATTTTTTTGTTTCTTTTTATTATTGTGTTTATATTATTGTTATTTCTTTTTTGGGTAAGAAGTTTTTTTTTTTTAAGAGTTGATTTTTTTTTTGATCTCTTCCTTTAATTTTTTTTTGTTTTAATGTTTTTGGTTTTTTTTTATTTTTTTAATAGATTTAAGTTAAGTTAAACTATTAGTCTTCAAAACTAAAAATTTTATCTATAAGGTATTTAGTAGGAATTTTCTATATCCAATTGCGGTTTGGAAGTTTTTTTACCTTAACAAATTTTAGGCGAGTCTTCTAAACTTGTTTTGGGTTTTCCCGTTTGTTTTTTAAGTTTTTTCATAATTTCCATGTTTTGAGCTTTTCTACTTATCCTTTTTTTATGTTTATTTCTTTAAGTTCTCTTTTTTCTTCTTTTGTTGTTTTTTTCAAGTTTGGTATTTTTTCTTTTCTTTTTTTTTCTTTTTTTTCTTTTTTAGTTCTTATTTTTTGTTGGTTTAAAGATATTTGTATGGAGGGTCTTTGTGGTTATCATAATTTTTATGTTATAGATGGTTTCAAGTTTGGTTTTGTTTTGTTTATTTTTAGGGAGTTTATGTTTTTTTTTAGTGTTTTTTGGTTTTATTTTGATTCTGCTTTGGTTCCTGCTCATGAGATTGGTTGTGGTTGGGGATTTTTTGGTTTGGATAAGATTAATCCTTTTGGAGTTCCTCTTTTGAATACTGTTATTCTTCTTAGAAGTGGTGTTACTGTTACTTGGTCTCATTATTGTCTTTTGAATAATTTTTATTGTTTAGATGGTTTAATTTTGACTATTCTTCTTTCTTTTATTTTTATTTTGGTTCAGTTTTTTGAGTATAAGAGTTCCAGTTTTTCTATTTCTGATGGTGTTTATGGTAGTATTTTTTATTTTTCTACTGGTTTTCATGGTTTTCATGTTATTTTAGGTTCTATTTTTTTGACTTATAATCTTTTTCGTTTTTTATTATATCATTTTAATTATTCTCGTCATTTGGGTTATGAGTTTTCTATTTTGTATTGGCATTTTGTAGATGTTGTTTGGTTATTTTTATTTGTTTTTGTTTATTGATGAGGTTATTAGGTTTTATTTTTACTTTTTGGATTTTTTTAACTTTTTTGATTTTTTTATTTTTGTTTTTGTTTTACAGTTTATTTTTTGTCAAAAGGATAGTTTAATTAATGTTTTTTTTAATAAGTTTTTTTCTTTTTTAGTTGGTGTTTTTTCTTATAATTCTTCTTGTCTTATCAGATATATTTTTTCTTCTTTTATTTTTGTTTTTTTGTTGACTTGTTGTTTTGGTGGTTATTTTAGTTATTCTTTTTGTCCTTTGGGTATTATTGAGTTTACTTTTTTTTTTTCTTTTGTTTCTTGATTTTCCACTTTTTTGTTTTTGATTTCTAGCCAGAAGTTTTCTGTTTATATGAAGAAGTCTGGTGATGGTTTTTTTAAGACTTTTTTTTTACTATTTGTTGAGATTATTAGTGAGTTTAGTCGTCCTATTGCTTTGAGTGTTCGTTTGTTTGCTAACATTATAGTTGGTCATGTTATTAGTGCTTGTTTTTATGTTTTTTTTGAGTGTGTTTTTGGTTTTTCTTTTTTAATTGTTTTTGCTATTGTTTTTGAGTGTTTTGTTTTTATTTTGCAGAGTTATATTTTTTCTCGTTTAATTTATTTATATATTAACGAGTAGCTTTTTAGTTTATTTAAAATTTTTACTTGTGGTGTAAAAGAAATTTGAGCTTTGTAAGTTAGTTTAAGTAGAATTTTTGTTTTTGGTGCAAATGGTTATCTTACATTGAGGATTATTTTAATTTAGAATATTTAGCTGTTAACTAAAAGGTTTATCTTCATAAGAGTTTAGTTTATATTTAAAATATTAAATTGTAAATTTAAAGTTTTTTGCTCTTGCAGTAATTAGTTTAATTAAAATATAACATTTGGATTGTTAAGTTTTTTTACTGATTTTTCTTTTATTTTTTTGTTATTTTTGTTTTTTTTTTAAATTGTTTTATTTGTAATATTATTTTTTGATGGAGTGTTTTTTTTTTAATGACTCTTGTTTTTGTTTTTTTAAATTTTAATAATTCTTATTCTTCTATTAATTATTTTATTTTTCAGGAGTTTCTTGGTTTACTTTTTGTTTTTTTTTCTTTTGGTGTTTTTCAATTTTTTATTATTTTATTAAAGGTTGGTATTTCTCCTTTTCATTTTTGGTGTTTAAATATTTTTAATGGTCTTAGAGGTTTTAGCACTTTTTGATTTCTTACTTTCCAAAAGTTACCTTACTTTCCTGTTTTTTCTTTTATTTTTGATTATAGTTTTTTTTTTTTTCTTGTTTTTGGTATTATTTTTTGTTATTTCAATCTTTTTTTTTGTAAATCTTTTAAGAGTATAGTTTTTATTTCTTCTGTTGAGTCTTTTAATTGGTTGTTAATTTCTCTTCTTTCTTCTTTGTTTTCTGGTTTTTTTTTGTTTCTTAATTATGTTTTTGTTATGTTTTTTTTGTTGGATTACAGTTCTGCTAAAGGTTATGATTTTTATAATTGGGAATTGGTTTTTCTTTTTATAAATTTTCCTATGACTATTACTTTTTTCATTAAAATTTTTTCTATTATTTTTTTTTTAAATATTAGTTCTTTTTATCTATTGTTTGTTTTATTTTTGATGGTTTTTTCTGTTTTTGGTTTTGGTTTTTGGTTTTTTAATGTTGGCTTAAAATTTAGTTATTATGGTTTTTATAATTTTAGTTTTTTTTATTTTGTTTTTTTTCCTTTGATGTTTTTTTGTCTTTTTTAAAAGAGTTTTAGTTTATATAGAATTTATCACTTACAATGATGGGGTTTAAACTCTTACCAATTTAGTAAAATTTTATTATATTGCTTTGATATGGCAAAGTTCTTTTTGATTTGGTATTTTTTGTTTTATTTTTAGTAGCTCTTTTTTCTTTTTTATTTGCTTTTTTTTTTTATTTGTTTGTTTATTTTGCTTCTTTTTTTGATTTTTATTTTTGTAAGTCTTCTTCTTTTGAGAGTGGTTTTATGAGTGTTGGTTTAATTCAGAATTCTTTTAGAATTCACTTTTTTGTTATTATAATTATGTTTGTTGTTTTTGATTTGGAGATTGTTATTTTTATTGGTATTCTTATTTCTGATTTAAATTCTTTTGTTTGTTTTTTTTTTTTATTTTTTTTTTTGTTCTTGTTTTTTTATATGGAGTGGTATTATAGTAAGCTTGTTTGAAATTTTTAATAGTAAAAAACTTTATTATAATTTAGTATATCTCGTTGTCGTTGAGAAGGTTTTAAGTTTTATCTTATTATTATATTTTTTTTTTTTCTTGTTTTTAGTATCAAAATCCAGTTGGGGTTTTGATWTATTATAWATTWTATATTATAAAAATAATATAAATATAATATATTTATTAATTATATTTATATATAAATAATTATATTTATATATATAAATAATTATATTTATATTATTTTTATTATGTATGTATGTATATTTATRTTGATATTAATTAGTTAATATCATATCCYTTATTTAGGATAATTATTTGAGGAAAATTTTATTAATTAGGTAAACTTGTTTCATTTAAGCTGATAAACTTTGGACTTTTTTAAGTCTCAAAAGTTTCAGGAAAACAAGTTTACCTAATTAATGGTTTTATTTTAATTGAAATTATATGTCTATAAGCTCGATTAAAATAAAATTTTGTAGTATGATNNNNNNNNNNNNNNNNNNGTTGCATAATTTTTTTATTN
>Cambodia_Human_L13 - m
GTCGTTTATTTTTCGATTTTTTTATTTATAATTTTGTTGGTTTTTTTTGTTGTTTTTTTTGTTATACAGAGTATTGCTTTTATTACTTTATATGAGCGTCATTTGTTGGGTCTTAGTCAATCTCGACTTGGTCCTACGAAGGTAGGTTTTTTTGGTGTTTTGCAGGCTATTGTAGATGGAGTTAAGCTTCTAAGTAAAGAACAATTTTTACCTTATAATTCTTCTTATTTTTTTTTTTTATTTATTCCTTCTGTTTCTTTTTGTTTGATATATTTGGAGTGGTTTGTTCTTCCTTTTTTTTTTGATTTTTTTACTTTTAATTATTCTGTTTTGTTTTTTCTTTGTTTGGTTGGTTTTTCTGTTTATACTACTTTAATTTCTGGAATTGTTTCCAAATCTAAGTATTCTATAATTGGTTCTATTCGTGCTAGTAGTCAGAGTATTTCTTATGAGATTTCTTTTACTTTTTTTGTTTTTTGTGTTGTTCTTCATGTTGGTGTTTTTAGTTTTTTTAGTTTTTTTAGTTTTAGTATAGTTGTTCTTTTTTTTCCTTTTCTTATTATGATTATTGGTGAGCTTAATCGTGCTCCTTTTGATTTTTCTGAGGGTGAGAGTGAACTTGTTAGTGGTTATAATATTGAATATTCTAGTGTTGCTTTTGTTCTTTTGTTTTTGAGTGAGTATGGTGTGTTGATTTTTTTTTGTGTTCTTTTTTCTTTTTTGTTTTTTGGTGGTTCTGTTTTTATGTCTTTTGTTATTTTTTCTTTTTTGATTTTTATTCGTAGTTCTTTTCCTCGTTATCGTTATGATATGATGATAGGTTTTTTTTGATTTATTATGTTACCTATTTCTATGATTTTGTTTTTATTTTTTTGTTTGTTATTTTTTTAGGGATTTAGTTTATATTAAAATGTTTGTTTTGCGTACAAAAGAATTTTTTCTCTGAATTTTTTTTCTTAGTTTATAGATTTGATTATGGTCATTGTAATGATAAAATGGTGTTATATAATTTTTAATCACTTGAGTGGACAATGTTTTTCTATCCCGGCAATGTATTGCTTGTATAAACTCAGTACCAGAATAATCGGATAGACTGAGTAAGCTTATACCCTAAATGTGTTTTGGCCATGGTTTTTTTTTTGATTTTTTTACAACTGTTTAGTGCAATGTGCAGTTTTTTTTTGTTGTTTTATCTTGGTCAATAAGATTAGACAAATGACCTGGATTAGTACCCAGTTAATCTAAATTTAAAAGTTGCAGGAGTAAAGTAATATTTAAACTGTAATAATATTGGCGGATTTTTTAATTATCTTTGGAGGTTGAGCTGTAATTGAGAACCCTCATTATCAGCTTTGATTTTTGTCGCATGTATGATCGTTTATGTCCTTCTTAAAGAGGTGCATTAAAGATTATTTGGTGTTTAATCAATGATATCTATTAAAACAGATAAATACCTGGTATATATCAAAGTTTTCGTTTGACCTACAATATCTTATGTTTCGGATAAGGAGGAGAGATTCTTCTTTGAAGTTGTAAAAGACAGTAAATGCTTTTTAATGTAGCATTGAAGTATTTAGAGAAATCGTACAAATCATCCATCAATTGCCCACAGGGGAGTAAGTTGTAGTAAAGTAGGTGTAGGGGAATCTGTACCTAGTTTAAGTTGGTTATATTTTAATAATTTGGTTTTTTTCCAAGTGTTTTTTCCTTCTTTAATAAGTTAGTATATTTTAGTACATTGGGTTCATATCCTAAAGGAGAATTTTCACTTATTTTTTATTGTTTTTTTTATTTAATTTTTTCTTTTTTAAGGGGGTACTTTTAAGGTTTTTGGGAGTTATTAGTATAATAAGTATTTTTAATTGCAAATTAAAAGGTTAATAGCTTTTTTTATTCTTTTAAGTTTTTAAATGTTCCTGTTAGTTTTTCTTTATCTGTTTTTTGGAATTTTGGTAGTATTTTGGGTATGGTTCTTTTTTTTCAGATTTTTAGTGGTTTATTTTTATCTTTTTATTATGTTGCTGATGGTTTTAATTCTTTTTCTAGTGTTCAGTATATCATAAGTGATGTTAATTTTGGTTGGGTTTTTCGTATTTTACATTTTAACGGTGCTAGTTTATTTTTTTTTTTTTTGTATTTGCATTTTTTTAAGGGTCTTTTTTTTTGTAGTTATCGTTTGTCTGGTACTTGGATTATTGGTTTAACTATTTTTTTTTTTGTTATAATGGAGGCTTTTATAGGTTATGTTTTAGTTTGGGCTCAGATGAGTTTTTGAGCTTCTGTTGTTATTACTAGTCTTTTAAGTGTTATTCCTTACTTTGGTTTTTCTATTGTTTATTGGATTTGGAGTGGTTTTTCTGTTGTTAATTCTACTCTTAAGTTTTTTTTTGTTATTCATTTTTTAATGCCTTGATTGGTTTTTCTTTTAGTTTTTGTTCATTTGTTTTTTTTACATTCTACTGGTAGGACTTCTGTTTTATATTGTCATGGTGATTATGATAAAATTAGTTTTTTCCCTTATTATTTTTATAAAGATTCTTATAATTTGGTTGTTTTTTTTCTTTTTTTTATTTTTTCTTTTTTTTTTCCTTTTTTACTTGGTGATCCTGAAATGTTTGTTGAGTCTGATCCAATGGTTAGACCTGTACATATTGTTCCTGAGTGATATTTCTTATTTGCTTATGCTATTTTGCGTGCTATCCCTAATAAAGTTTTAGGTGTTTTCTTTCTTGTTTTTAGTATTTTTATTTTTTATTTTTATGTTTTTTTTAATAATTATTATAGTGTTCTTGATAATTTGAATTTTTTTTTAGTTGTTTTTTTTATTTTGGTTTCTGTTTTTTTAAGTTGATTAGGTCAGTGTCATGTTGAATATCCTTTTATTGGTTTGAGAGTTGTTTTTTCTTTTTTTTATTTTTTTTTTGCTTTTTTAATTGTTTTCTCTCGATTTTTGACTAAATTTATTTTTTCTTAGTAAACTTAGTATAATTTATTATATTGGATTTAGGATCCTGGGATTTTTGTTTACTTTTAATTATTTCCAAGGTTACATGATAGGTTTTTCTAATAATCATCTTTGTAGATACATGGATTGGTTTCATAATTTTAATTGTAGTTTATTATTTGGTGTTTTATTTTTTGTTTTTATAGTTATTGTTAATCTTTTTGTTAATTCTTATTATTTTAAGAGTCATAATATTGAATATCAATTTGGTGAGTTTTTATGTAGTTTGTTGCCTTTATTTATTTTGGTTTTTCAAATGTTTCCTTCTTTATCTTTGTTGTATTTTAGTGGTTTGTCTTATTTAGATAGTAGTTTAACTGTTAAAGTTGTTGGTCATCAATGGTATTGAAGTTATGATTATAGGGATGTCGGTATTGAATTTGATTCTTATATGAAGTCTATTGATTCTTTATTGATTGGTGAGCCTCGTTTATTAGAAGTTGATAATCGTTGTGTCGTTCCTTGTGATACTAATATTCGATTTTGTATTACATCGGCTGATGTTATTCACTCTTGATCTCTTCCTTCTTTTTGTATTAAACTTGATGCTATGAGTGGTATTTTAAGTACTGTTACTTGTAGTTTTCCTATGGTTGGTGTTTTTTATGGTCAGTGTTCTGAGATTTGTGGTGCTAATCATAGTTTTATACCTATTTGTTTGGAGGTTTCTTTGTTGGAAAATTTTAAAGATTGATGTTATTTAATGTCTAGTTAATTTTGAGGTATTAGTATATTTTAGTATTATTCTTTTTCGAGGAGTCGGATTTATACCTTTATTGAATTAGCATAATTTAATGTATTTGTTTTAAGCGCAAAAGATTTTATTCAATTTTACTCTTTTAGTTTATAAAAAATATGACTTTGAAGCAGTTAAGAATCATAGAGTATATTTTTTTTTTATATATATATTAGTATTGCATACTATGTTAGGATATTTTCAAAGATTTTGATAAATAGAAGCAAAGTGTTTAAGGTGTAGTTTTTTTTTTTGTTACAAAAATAATTTTACTACTCTTAGTGTTGATACATCGAACTTTGTGATATCTGTTTTTAATTTTTATATTAGAAAATTATATATTGTTTTTTTTTTTTGTAGTTTTAATAATTTGAAGTTTTTTTGTTTTAAGTTTTATAACTTTACTACTTTTYTTTTTTTTTTTTTTTTTTAATTATAATTCTTTATAGTTTTTATTATCTAACAATTAGTAAATTAATAAATTATGTTTTTTTTTTTAATATAAATGAATTACTAATTATCTGGTCAAATGTTTATTAAAGACTTAGGATTTATATTAAATCTGTCTTCTGCCCTATGGTTTTTTTAAATGGCAGTCTTAGCGTGAGGACATTAAAGTAGCAAAATAATTTGTGCTTTTATTGGGTTCGAGTATGAATGAAGTTTTGGCTGGTGATATTTTTTTTTTTTTTTGAATTTAATATACATCTAAAAAGAGATGTTTATAATAAAACAAAGATAAGTCTTCGGAAATTTTATTTCTATTAAAAGTTTTTTTTTTTAGTAATTTATCTAGGGAAGATTATTATATAATTTTTTTTTACTATTTTTAATTTAAAAAATTACTCCGGAGTTAACAGAAAAACATGCCTTATGTAGTTCTTATATTTTGGTAAGTTTTACATCGATGTTGTATCTTTATTAGCTGAAGAGGAGAAATTTCAGTTTTTTAGACTGTTCTTCTTTTAATAAATAAAACGTGATATTAGTTTAATTCATCGTGAGATAGAATTGTTTATCTTGTTTATTATTTTTTTTTATCGGGATTAGTACGAAAGGAATTTCACTATAATTTTAAATTTTTTAATCTTTTTTTTAATTTTTTTTGTTTATTTTTTTCTTGTCTTAGTTTTCTTGTTTTTGATCCTTTAAAGAGTGCTTTTTTTTTAGTTCTTTCTTTAATTTTTTTGGTTTTTTTTATTTCTTTTGGTTTTTATGTTTGGTTTTCTTATTTTATTTGTTTGATTTTTTTGAGTGGTATTTTTGTTATTATTGTTTATTTTTCTAGTTTTTCTAAATATATTTATGTCAATATTAATTTTTTTCTTGTCCTTTTTGTTTTCTTGTTTTTTTTTTTTTATTCTTTTTTTTTCTTTTTAGATCCTAGTTATCATAATTCTTTAAATTTTCTTTATTATGATTTGTTTTTTTCTTTTATTTTTTGGGTTGTTTTTTGTTTGTTTTTTTTTATAAATTTTGTTAGCTTTTTTCTTTGTTTTTCTGGTGCTCTTCGACTGTATTAATTTTGGTTTATTAGTATAATAAGTATATTTGATTTCCAATCAAATGGTCATTAAACTATGCTATTTTAGTTTATGTAAAATGTCTAATTTGTAATTAGAAGAATTTTTAGCAACTTTCTAGTTTTTGTTTTTTATAGTACTAATCACAAAGATATTGGTAGTATTTATTTAATTTTTGGTTTATGAGCTGGTATAGTTGGTTCTGCTCTTTCTATAATTATTCGTATCGAGTTAAGTAAGCCTGGTATGTTTATTGGAGATGGTCAATTATATAATTCTATTTTAACTGCTCATGCTATTTTGATAATTTTTTTTATGGTTATACCTAGGATGATTGGTGGTTTTGGTAATTGGATGGTTCCTTTAATATTAGGTGCACCTGATATGAGTTTTCCTCGATTAAATAATATTAGTTTTTGATTATTACCTGCTTCTATTTTTTTGGTTTTTTTGGCTTGTTTTGTTGATAATGGTTTAGGTACTAGTTGAACTATTTATCCCCCTTTATCTACTTCAGGACATCCTGGTTCTAGTGTTGATTTGGCTATTTTTAGTTTACATCTTTCTGGTATTAGTTCTATTTTGGGTGGTATTAATTTTATGTGTACTGTTAAAAATTTACGTTCTAGTTCTGTTTCTCTCAATAATATGAGTTTATTTATTTGAACTATTTTTGTTACTGTTTTTTTATTGGTTTTGTCTTTACCTGTTTTAGCTGGTGCTATTACTATGTTGTTAATTGATCGTAATTTTAATGGTTCTTTTTTTGATCCTAGTTTTGGTGGTAATCCTTTGATTTATCAGCATTTGTTTTGGTTTTTTGGTCATCCAGAAGTTTATATTTTAATTTTACCTGCTTTCGGTATTATTAGTCAATGTACTTTGTATTTGACTGGTAAAAAAGAAGTTTTTGGTTATTTGGGTATGGTTTATGCTATTTTGAGTATTGGTTTAATTGGTTGTGTAGTTTGAGCTCATCACATGTATACTGTTGGTATAGATTTTGATTCTCGTGCTTATTTTACTGCTGCTACTATAGTGATTGCTGTTCCTACTGGTGTAAAAGTTTTTAGATGGTTAGCTACTTTTTTTGGTACTGTTATAGTTTATCAACCTTTATTATTTTGAGTTATAGGTTTTATTTTTTTATTTACTATTGGTGGTTTAACTGGTGTTATATTATCTAATTCTAGAATTGACATTATTTTACATGATACTTATTATGTAGTGTCTCATTTTCATTACGTTTTAAGTCTTGGTGCTGTTTTTGGTTTGTTTGCAGGTGTTACTTTGTGATGATCTTTTATTACTGGTTTTGTTTTGAATAAAATTTATATGTATTCTGTTTTTTTTTTATTTTTTATTGGAGTTAATATGACTTTTTTTCCTTTACATTTTGCTGGTTTACATGGTTTCCCACGAAAATATGTAGACTATCCAGATGTTTATTCTTTCTGAAATGTTTTATCTTCTTTTGGTTCTCTTATTAGTATTTTTTCTCTTTTTTTTTTTGTTTTTGTTTTACTAGAATCTTTCATTAGTTATCGTGTTTTAGTTGTTGATTACTTTAATGGTGTTAGACCTGAAAATGCTAATTTAGGTTATAATTTTTACCATAGTTTCCAAGATGGGGTTTATTTGAGAGTGCCTCATAATTAATTGTTTTTATTTTTTATTGGTATTTTTTTCCTTTTTTATAAATTTCGACGTTTTATTTTTGTTATTATTTCTTTTGAATTTTTAATAATGGGAGTTTTTTATTTGTTTTCTTTTTTTTTTGGTTTTTTTTCTTTTTTTTACTTTTTATGTTTTAGTGTTTTTTGTAGTCTTATAGGTGTTGTTTTAATAGTTTATTTTATTAAGTTCTATGGTTGTGATTATGTTTTTTTTTAAAATCAYTTNNTATCAAACCCCAATTGAGTGGTTAGCTTAAGTTTAAAGCACCGGATTTTTAATCCGGGGATTAATCTGCTTAAAACTGTTTTTATTTTGATTTGAAATCAAAATTTGGATTTTTCCGCAGTTTTTGTCTTTATTTTTGATTTTTTTTTGTTGTTTTTTGTTTTTGTTTTTTGTTTTTGTTTTTTGTTTTGTTTTTGTTTTTTGTTCCTTTTTTTAAGTTTTCTTTCTTTTTTTTTGATTTTGGTTTTATTGTTTTTAAATTTAATTTTTATTTAAATAGTATTATTTTTTCTTTTGTTTTGATTTTGATTTCTGTTAGTGTTTTTTTTTATAGTCTTTATTATCTTAATATGGAAATTAATTTTTTTTATTATTTTTTTGTTTTGCTTGTTTTTATTTGTAGTATATTTTTTTTGGTTTTTTGTGATAGTGTTTTTTTTGTTTTGCTTGGTTGAGATTTGTTAGGTATTTCTAGTTTTTTTTTAGTTCTTTTTTATAATAATTGAGATAGTTGTAGTGGTTCTATGAATACTGTTTTAACCAATCGTATGGGTGATTTTTTTATTTTTGTTTTTTTTTCTTTGTCTTTTTTTACTTTTTTTAATTTTTTTAGTTTTTCCTATTTTTGTTTTTATTCTTCTTTTTTTCTTATTTTGGCTGCTTTTACTAAGAGTGCTCAGTTTCCTTTTGGTGGTTGATTACCTAAGGCAATGAGTGCTCCTACTCCTGTTAGTTCTTTAGTACATAGTAGTACTCTTGTCACTGCTGGTATTGTTTTGATGATTAAATTTAATGTTATTATTATGAGTTCTTTTCTTTTAAAGTTGGTTCTTATTTCTGGTGTTTTTACTATGTTTTTTTCTAGTTTTTGTGCTTTGTATGAGAATGATTTAAAGAAGGTTGTTGCTCTTAGTACTTTGTCTCAAATGGGTCTTTCAATGGTTTCTTTTGGTTTTGGTTTAAGTTTTCTTTGTTATGTTCATTTATTAAGTCATGCTATTTTTAAGAGTTGTCTTTTCATACAGATTGGTTATTTGATTCATTGTTCTTTTGGTCAACAGGATGGTCGTGGTTATTCTTTTGGTAATTTGCCTTATTTTGTTCAGCTTCAGATTTTAATTACTCTTTTTTGTTTGTGTGGTTTGTTTTTTTTAAGTGGTTCTGTTAGTAAAGATTATATTCTTGTTTTTTTTTTTTCTAGTTATTTTATGTTTTTTTTTTCTTTTTTTTTTTTTATTTCTGTTTTTATTACTTTTTTATATAGTTATCGCATTTGAAGTAGTCTTTTTTTAACTTTTTTTAATTCTTTATATTATAGTTGTAGTAGTTTTTTATTTTTTTTTATTAGTATTCCTTTGGTTTTTTTTTCTTTGTTTTTTATTTGGTGATTGAATCTTAATTTTTTTAGAATTCCTGTTGTTTTTGTTTATATTGATTTTTATTTTTTTTTTTTTTTTATTTTATTGTTTTTTTTTTTTTATTTTATTGTTTTCAAGTTTTTGTCTTTTTCTGTTTATTGTTTTTTGATGGATTATTTTCCTATTTTATTTACTCGTTTTTTTCATGATTTTAAGTTTTTTGATTTGTTTTTGAATAAGTTAAATCTTACTTTTTTTTCCTTTTTTTCTTTTTCTAGTTTTATTTCTATATTTTCTTATTTTAATAAGTTTAATTTTTTAGTTGTTTTCATTTTTCTTATTTTTGTTGTTTTTTAGATATCTAATTTATTTTTTTAGTTTTTTAAAGTTTTTTTTTTTATTGATTTTTTTTTTTTTTTATGATTTTTTTTTTTTGTTTTTTTCTTTTGCTTTTTGTTTTTTTTGTTTTAGTTTTTTTTGTTGGTCTGGTAATTTTTTTTTAATTGATTCTTATTTTTATGTTGCTGTTTGTTTTATGTCTGTTTTTATTTTTTCTTTGGTTTTGGTTTCTGAACGTCATCGTGTTATTGTTTTTTTTTCTAAGGTTCTTTTGGTTATTTCTTTTTTTTTTTTTTTTTCTTATAGTGTTTTTTATCTATATGTTTTTTTTGAACTTTCTATGGTTCCTATTATTATTTTAATTCTTGGTTATGGTTATCAGATTGAGAAGGTTAATTCTTTTTTTTATCTTGTGTTTTATGCTACTTTTTGTAGTGTTCCTTTTCTTTTTGTTTATTTTAGTTTGGATTTTTTTTTTGTTGTTCCTTATTTTGATTGTTTTATTTCTTGGGAGATGGTTTTTATTATTAGTTTGGCTTTTATAATGAAATTTCCTGTTTTTTTTTTACATCTTTGGTTGCCTAAAGCTCATGTTGAAGCTCCCACTTCTGCTAGTATTTTATTAGCTGGTTTGTTGTTGAAGTTTGGTACTGTTGGGTTTGTTCGTATTATAAAGAGTCTTAGTTATTGTCATATTAATTATTGATTTTTTTTTTCGGTTTTAGGTATGTTTATTTCTTGTTTTGTTTGTGTTTTTCAGAGTGATTTTAAGTCTTTAGCTGCTTATTCTTCTGTTGTTCATATGAATTTTTTGTTGTTTTTTCTTTTGTTTTTTGGTTTATATTCCAAAACTGGTAGTTTTTTAATAATGGTTTCTCACGGATACACTTCTTCTGTTATGTTTTATTTTATTGGTGAGTTTTATCGTTCTTTAGGTAGTCGAATGATTTATTTTTTGAACAGTTTTATGTCTTCTAGTTTTATTTTTTCTTTTTTAATTTCTTTGGTTTTTTTATCTAATTGTGGTATACCTCCTTCTATTTCTTTTTTTTCTGAGTTTTTTTCTTTTTCTGGTTTTTTTTCTTTGTTTTATAATGTTTTTTTTTTGGTTTTTTTTTATTTTTTTGTTTCTTTTTATTATTGTGTTTATATTATTGTTATTTCTTTTTTAGGTAAGAAGTTTTTTTTTTTTAAGAGTTGATTTTTTTTTTGGTCTCTTCCTTTAATTTTTTTTTGTTTTAATGTGTTTGGTTTTTTTTTATTTTTTTAATAGATTTAAGTTAAGTTAAACTATTAGTCTTCAAAACTAAAAATTTTATCTATAAGGTATTTAGTAGGAATTTTCTATATCCAATTGCGGTTTGGAAGTTTTTTTACCTTAACAAATTTTAGGCGAGTCTTCTAAACTTGTTTTGGGGTTTCCCGTTTGTTTTTTAAGTTTTTTCATAATTTCCATGTTTTGAGTTTTTCTTCTTATCCTTTTTTTATGTTTATTTCTTTAAGTTCTCTTTTTTCTTCTTTTGTTGTTTTTTTCAAATTTGGTATTTTTTTTTTTCTTTTTTTTTCTTTTTTTTCTTTTTTATTTCTTATTTTTTGTTGGTTTAAGGATATTTGTATAGAGGGTCTTTGCGGTTATCATAATTTTTATGTTATAGATGGTTTTAAGTTTGGTTTTGTTTTGTTTATTTTTAGTGAATTTATATTTTTTTTTAGTGTTTTTTGGTTTTATTTTGATTCTGCTTTAGTTCCTGCTCACGAAATTGGTTGTGGTTGGGGATTTTTTGGTTTGGATAAGATTAATCCTTTTGGAGTTCCTCTTTTAAATACTGTTATTCTTCTTAGAAGTGGTGTTACTGTTACTTGGTCTCATTATTGTCTTTTGAATAATTTTTATTGTTTAGATGGTTTGATTTTAACTATTCTTCTTTCTTTTATTTTTATTTTGGTTCAGTTTTTTGAGTATAAGAGTTCTAGTTTTTCTATCTCTGATGGTGTTTATGGTAGTATTTTTTATTTTTCTACTGGTTTTCATGGTTTTCATGTTATTCTAGGTGCTGTTTTCCTCACTTATAATCTTTTTCGTTTTTTATTATATCATTTTAATTATTCTCATCATTTGGGTTATGAGTTTTCTATTTTGTATTGGCATTTTGTAGATGTTGTTTGGTTATTTTTATTTGTTTTTGTTTATTGGTGAGGTTATTAGGTTTTATTTTTACTTTTTGGATTTTTTTAATTTTTTTGATTTTTTTCTTTTTGTTTTTGTTTTGCAGTTTATTTTTTGTCAAAAAGATAGATTAATTAATGTTTTTTTTAATAAGTTTTTTTCTTTTTTAGTTGGTGTTTTTTCTTATAATTCTTCTTGTTTTATTAGATATATTTTTTCTTCTTTTATTTTTGTTTTTTTGTTGACTTGTTGTTTTGGAGGTTATTTTAGTTATTCTTTTTGTCCTTTGGGTATTATTGAGTTTACTTTTTTTTTTTCTTTTGTTTCTTGATTTTCTACTTTTTTGTTTTTGATTTCTAGTCAGAAATTTTCTGTTTATATGAAGAAGTCTGGTGATGGTTTTTTTAAGACTTTTTTTTTGTTATTTGTTGAGATTATTAGTGAGTTTAGTCGTCCTATTGCTTTAAGTGTTCGTTTGTTTGCTAATATTATAGTTGGTCATGTTATTAGTGCTTGTTTTTATGTTTTTTTTGAGTGTGTTTTTGGTTTTTCTTTTTTAATTGTTTTTGCTATTGTTTTTGAGTGTTTTGTTTTTATTTTGCAGAGTTATATTTTTTCTCGTTTAATTTACTTATATATTAACGAGTAGCTTTTTAGTTTATTTAAAATTTTTACTTGTGGTGTAAAAGAAATTTGAGCTTTGTAAGTTAGTTTAAGTAGAATTTTTGTTTTTGGTACAAATGGTTATCTTACATTGAGGATTATTTTAATTTAGAATATTTAGCTGTTAACTAAAAGGTTTATCTTCATAAGAGTTTAGTTTATATTTAAAATATTAAATTGTAAATTTAAAGTTTTTTGCTCTTGCAGTAATTAGTTTAATTAAAATATAACATTTGGATTGTTAAGTTTTTTTACTGATTTTTCTTTTATTTTTTTGTTATTATTGTTTTTTTTTTAAATTGTTTTATTTGTAATATTGTTTTTTGATGGAGTATTTTTTTTTTAATGACTCTTGTTTTTGTTTTTTTAAATTTTAATAATTCTTATTCTTCTATTAACTATTTTATTTTTCAGGAGTTTCTTGGTTTGCTTTTTGTTTTTTTTTCTTTTGGTATTCTTCAATTTTTTATTATTTTATTAAAAGTTGGTGTTTCTCCTTTTCATTTTTGGTGTTTAAATATTTTTAATGGTCTTAGAGGTTTTAATACTTTTTGATTTCTTACTTTTCAGAAGTTACCTTACTTTCCTGTTTTTTCTTTTATTTTTGATTATAGTTTTTTTTTTTTTCTTGTTTTTGGTATTATTTTTTGTTATTTTAATCTTTTTTTTTGTAAGTCTTTTAAGAGCATAGTTTTTATTTCTTCTGTTGAGTCTTTTAATTGGTTGTTAATTTCTCTTTTCTCTTCTTTGTTTTCTGGTTTTTTTTTGTTTCTTTATTATGTTTTTGTTATGTTTTTTTTGTTGGATTATAGTTCTACTAAAGGTTATGATTTTTATAATTGGGAATTGGTTTTTCTTTTTATAAATTTTCCTATGACTATTACTTTTTTTGTTAAAATTTTTTCTATTATTTTTTTTTTTAATATTAGTTCTTTTTATCTGTTGTTTGTTTTATTTTTAATGGTCTTTTCTGTTTTTGGTTTTGGTTTTTGGTTTTTTAATGTTGGTTTGAAATTTAGTTATTATGGTTTTTATAATTTTAGTTTTTTTTATTTTTTTTTTTTTCCTTTGATGTTTTTTTGTCTTTTTTAAAAGAGTTTTAGTTTATATAGAATTTATCACTTACAATGATGGGGTTTAAACTCTTACCAATTTAGTAAAATTTTATTATATTGCTTTGATATGGCAAAGTTCTTTTTGATTTGGTATTTTTTGTTTTGTTTTTAGTGGCTCTTTTTTCTTTTTTATTTGCTTTTTTTTTTTATTTGTTTGTTTGTTTTGCTTCTTTTTTTGATTTTTATTTTTGTAAGTCTTCTTCTTTTGAGAGTGGTTTTATGAGTGTTGGTTTAATTCAGAATTCTTTTAGAATTCACTTTTTTGTTATTATAATCATGTTTGTTGTTTTTGATTTGGAGATTGTTATTTTTATTGGTATTCTTATTTCTGATTTAAATTCTTTTGTTTGTTTTTTTTTTTTGTTTTTTTTTTTGTTCTTGTTTTTTTATATGGAGTGGTATTATGGTAAGCTTGTTTGAAATTTTTAATATTAAAAAACTTTATTATAATTTAGTATATCTCGTTGTCGTTGAGAAGGTTTTAAGTTTTATCTTATTATTATATTTTTTTTTTTTCTTGTTTTTAGTATCAAAAACCGATTGGGGTTTTGATATATTATATATTATATATTATAAAAATAATATAAATATAATATATTTATTAATTATATTTATATATAAATAATTATATTTATATATATAAATAATTATATTTATATTATTTTTATTATGTATGTATATATATTTATGTTGATATTAATTAGTTAATATCATATCCTTTTTTTAGGATAATTGTTTGATGGAGATTTTATTAATTAGGTAGACTTGTTTAATTTAAGCTGGTAAACTTTGAACTTTTTTGGGTTCTCAAAGTTTCAGGAAAACAAGTCTACCTAATTAATGGTTTTATTTTAATTGAAATTATATGTCTATAAGTTCGATTAAAATAAAATTTTGTAGTATGATNGTATANNNNNNNNNNNNGTTGCATAATTTTTTTATTN
>Cambodia_Dog_L14 - m
GTCGTTTATTTTTCGATTTTTTTAGTGATGTTAATTTTGGTTTTTTTGGTTATTTTTTTTGTTATACAGAGTATTGCTTTTATTACTTTATATGAGCGTCATCTTTTGGGTCTTAGTCAATCTCGTTTAGGCCCTACGAAGGTGGGTTTTTTTGGTGTTTTACAAGCCATTGTTGATGGTATTAAGCTTCTTAGTAAGGAGCAATTTTTACCTTATAATTCTTCTTATTTTTTTTTTTTGTTTGTTCCTTTAGTTTCTTTTTGTTTGATATATTTGGAGTGATTTGTTTTACCTTTTTTTTTTGATTTTTTTACCTTTAATTATTCTGTTTTGTTTTTTCTTTGTTTGGTTGGTTTTTCTGTTTATACTACTTTGATTTCTGGTATTGTTTCTAAGTCTAAGTATTCTATGATTGGTTCTATTCGAGCAAGTAGTCAGAGTATTTCTTATGAAATTTCTTTTACTTTTTTTGTTTTTTGCATTGTTTTACATGTTGGTGTTTTTAGTTTTTTTAGTTTTTTTAGTTTTAGCATATTGGTTCTTTTTTTTCCTTTTTTAATTATGATTATTGGTGAACTTAATCGTGCTCCTTTTGATTTTTCTGAGGGTGAGAGTGAACTTGTTAGTGGTTATAATGTTGAGTATTCTAGTGTTTCTTTTGTTYTKYTKTTTYTTAGTGAGTATGGTGTGTTGATTTTCTTTTGTGTTTTGTTCTCTTTTTTGTTTTTTAATGGTTCTGTTTTGTTTTCTTTTTTTGTTTTTTCTTTGTTGATTTTTATTCGTAGTTCTTATCCTCGTTATCGTTATGATATAATAATAGGTTTTTTTTGGTTTATTATATTACCTATTTCTATGATTCTTTTTTTGTTTTTTTGTTTGTTATTTTTTTAGGGATTTAGTTTAAATTAAAATTTTTGTTTTGCATACAAAAGGATTTAATCTCTGARTTTTTTTTTTTGGTTTATAGATTTGATTATGGTCATTGTAATGATAAAATGGTGTTATATAATTTTTAATCACGTGAGTGGACAATGTATTTCTATCCCGGCAATTTATTGCTTGTATAAACTCAGTACCAGAATAATCGGATAGACTGAGTAAGCTTATACCCTAAATGTGTTTTAATCATGGCTTTATTTTTGATATTTTTACAACTGTTTAGTGCAATGTGCAGTTTTTTTTATTTTTTTTGTCTTGGTTGATAAGATTAGATAAATGACCTGGATTAGTACCCAGTTAATCTAAATTTAAAAGTTGCAGGAGTAAAGTAATATTTAAACTGTAATAATATTGGCGGATTTTTTAGTTATCTTTGGAGGTTGAGCTGTAATTGAGAACCCTCATTATCAGCTTTGATTTTTGTCGCATGTATGATCGTTTATGTCCTTCTTAAAGAGGTGCATTAAAAATTATTTGGTGTTTAATCAATGATATTTATTAAAACAGATAAATACCTGGTATATATCAAAGTTTTCGTTTGACCTACAATATCTTATGTTTCGGATAAGGAGGAGAGATATTTCCTTGAAGTTGTAAAAGACAGTAAATACTTTTTAATGTAGTATTGAAGTACTTAGAGAAATCGTACAAATCATCCATCAATTGCCCACAGGGGAGTAAGTTGTAGTAAAGTAGGTGTAGGGGAATCTGTACCTAGTTTAAGTTGGTTATATTTTAATAATTTGGTTTTTTTCCAAGTGTTTTTTCCTTCTTTAATAAGTTAGTATATTTTAGTACATTGGGTTCATATCCTARAGGAGAWTTTTCACTTATTTTTTWTTGTTTTTTYTATTTAATTTTTTCTTTTTTAAGGGGGTAYTTTTAAGGTTTTTGGGAGYTATTAGTATAWTWAGTATTTTTAATTGCAAATTGAAAGGTTTTTAGCTTTTTATATTCTTTTAAGTTTTTAAATGTTCCTGTTAGTTTTTCTTTATCTATTTTTTGAAATTTTGGTAGTATTTTGGGCATAGTTCTTTTTTTTCAGATTTTTAGTGGTCTTTTTTTAACTTTTTATTATATTGCTGATGGTTTAAATTCTTTTTCTAGTGTTGAGTATATTATAAGTGATGTTAATTTTGGTTGGATTTTTCGTATTTTGCATTTTAATGGTGCTAGTTTGTTTTTTTTTTTTTTATATCTTCATTTTTTTAAGGGTTTATTTTTTTGTAGTTATCGTTTGTCGGGTACTTGAATTGTTGGTCTTACTATTTTTTTTTTTGTTATGATAGAGGCTTTTATGGGTTATGTTTTGGTTTGGGCTCAGATAAGTTTTTGGGCTTCTGTTGTTATTACTAGTCTTTTGAGTGTTATTCCTTATTTTGGTTTTACTATTGTTTATTGGATTTGGAGTGGTTTTTCTGTTGTTAATTCAACTCTTAAGTTTTTTTTTGTTATTCATTTTTTATTGCCTTGATTAGTATTTTTATTGGTTTTTGTTCATTTGTTTTTTTTGCATTCTACTGGTAGTACTTCTGTCTTATATTGTCATGGTGATTATGATAAGATTAGTTTTTATCCTTATTATTTTTATAAAGATTCTTATAATTTGGTTGTTTTTTTGCTTTTTTTTATTTTTTCTCTTTTTTTTCCTTTTTTWYTGGGTGATCCTGAGATGTTTGTTGAATCAGATCCTATAGTTAGACCTGTTCATATTGTACCTGAGTGGTATTTTTTATTTGCTTATGCTATTCTTCGTGCTATCCCTAATAAAGTTTTAGGTGTTTTTTTTCTTGTTTTTAGTATTTTTATTTTTTATTTCTATGTTTTTTTTAATAATTATTATAGTGTTTTAGATAATTTGAATTGTTTTTTGGTTTCTATTTTTATTTTGGTTTCTATTTTTTTGAGTTGATTAGGTCAATGTCATGTTGAATATCCTTTTGTTGATTTGAGTGTTATTTTTTCTTTTTTATATTTTTTTTTTGCTTTTTTAATTGTTTTTTCTCGATATTTAACTAAATTTATTTATTCTTAGTAAACTTAGTATAATATATTATATTGGATTTAGGTTTCAATGATTTTTGTTTACTTTTAATTATTTTCAAGGTTATATGATGGGGTTTTCTAATAATTATCTTTGTAGGTATATAGATTGATTTCATAATTTTAATTGTAGTCTTTTATTTGGTGTTTTGTTTTTTGTTTTTATAGTTATTGTTAATTTGTTTGTTAATTCTTATTATTTTAAGAGTCATAGTATTGAATATCAATTTGGTGAGTTTTTATGTAGTTTATTGCCTTTATTTATTTTGGTTTTTCAAATGTTTCCTTCTTTATCTTTGTTGTATTTTAGTGGTTTATCTTACATAGATAGTAGGTTGACTGTTAAGGTTGTTGGTCATCAATGGTATTGAAGTTATGATTATAGTGATATTGGTATTGAGTTTGATTCTTATATAAAATCCATTGATTCTCTTTTGATTGGTGAACCTCGTTTATTGGAAGTTGATAATCGTTGTGTGGTTCCTTGTGATACTAATATTCGTTTTTGTATTACTTCTGCAGATGTTATTCATTCTTGGTCTTTGCCTTCTTTTTGTATTAAGCTTGATGCGATAAGAGGTATTTTAAGTACTGTTACTTGTAGTTTTCCTATAGTAGGTGTATTTTATGGTCAGTGTTCTGAAATTTGTGGTGCTAATCATAGTTTTATACCTATTTGTTTAGAGGTTAGTTTATTGGAAAATTTTAAGGATTGATGTTATTTAATGTCTAGTTAATTTTGAGGTATTAGTATATTTTAGTATTATTCTTTTTCGAGGAGTCGGATTTATACCTTTATTGAATTAGCATAATTTAATGTATTTGTTTTAAGCGCAAAAGATTTTGTTCAATTTTACTCTTTTAGTTTATATAAAATATGACTTTGAAGCAGTTAAGAATTATAGAGTATATTTTTATGTTGAATATATGTTAGTATTGCATACTATATTAGGATATTTTCAAAGWTTTTGATTAATAGAAATAGAGTGTTTAAATTGTAGTTTGTTTTTTTGTTACAAAAATAATTTTACTGCTTTTAGTGTTGAAACATCGAACTCTATGATATCTGTTTTATATTAACATATTAGAAAATTATATATTATGTTTTTTTTTYKTAGTTTCAATAATTTGAAGTTTTTTTGTTTTAAGTTTTATAACTTTACTACTTTTTATTTTTTCTTTTATTTTTGATTATAAGGCTTTATAATCTTTATTATCTAATAATTAGTAAATTAATAAATTATGTTTTTGTTTTTAATATAAATGAATTACTAATTATCCGATCAAATGTTTATTAAAGACTTAGGATTTATATTAAATCTGTCTTCTGCCCTATGGATTTTTTAAATGGCAGTCTTAGCGTGAGGACATTAAAGTAGCAAAATAATTTGTGCTTTTATTGGGTTCGAGTATGAATGAAGTTTTGGTTGGTGATATTTTTTTTTTTTTTTGAATTTAATATATATCTAAGAAAAGATATCTATAATAATACAAAGATAAGTCTTCGGAAATTTTATTTCTATTAAATATTTTTTAATTTAGTAATTTATCTAGGGAAGATTATTATATAATTTTTTTTTACTATTTTTAATAAAAAAAATTACTCCGGAGTTAACAGAAAAACATGCCTTATATAGTTCTTATATTTTGGTAAGTTTTACATCGATGTTGTATCTTTATTAGCTGAAGAGGAGAAATTTCAGTTTTTTAGACTGTTCTTCTTTTAATAAATAAAACGTGATATTAGTTTAATTCATCGTGAGATAGAATTGTTTATCTTGTTTATTATTTTTTTTTATCGGGATTAGTACGAAAGGAATTTCATTATAATTTTAAATTTTTTAATTTTTTTTTTAATTTTTTTTGTTTATTTTTTTCTTGTCTTAGTTTTCTTGTTTTTGATCCTTTGAAGAGTGCTTTTTTTTTGGTTCTTTCTTTAATTTTTTTGGTTTTTTTTATTTCTTTTGGTTTTTATGTTTGGTTTTCTTATTTTATTTGTTTGATTTTTTTAAGTGGTATTTTTGTTATTATTGTTTATTTTTCTAGTTTTTCTAAGTATGTTTATGTTAATATTAATTTTTTTCTTGTTTTTTTTGTTTTTTTATTCTTTTTTTTTTATTCTTTTTTTTTTTTTTTAGATTCTAGTTACTATAATTCTTTGAATTTTTTTTATTATGATTTGTTTTTTTCTTTTGTTTTTTGGGTTGTTTTTTGTTTATTTTTTTTTATGAATTTTATTAGTTATTTTCTTTGTTTTTCTGGTGCTCTTCGATTATATTAATTTTGGTTTATTAGTATAATGAGTATTTTTGATTTCCAATCAAAGGGTAATTAAACTATGCTATTTTAGTTTATTTAAAATTTCTAACTTGTAATTAGAGGAATCTTTAGCAACTTTTTAGTTTTTGTATTTTATAGTACTAATCATAAGGATATTGGTAGTGTTTATTTAATTTTTGGTTTGTGGGCTGGTATAGTTGGTTCCGCTCTTTCTATGATTATTCGTATTGAATTGAGTAAACCTGGTATATTTATTGGGGATGGTCAGCTTTATAATTCTATTTTAACTGCTCATGCTATTTTAATAATTTTTTTTATGGTTATACCTAGTATGATTGGTGGTTTTGGTAATTGGATAGTTCCTCTTATATTAGGTGCCCCTGATATAAGTTTTCCTCGTTTAAATAATATTAGTTTTTGATTGTTACCTGCATCTATTTTTTTGGTTTTTTTGGCTTGTTTTGTTGATAATGGTTTAGGTACTAGTTGAACTATTTATCCTCCTTTATCTACTTCTGGTCATCCCGGTTCTAGTGTAGATTTGGCTATTTTTAGTTTGCACCTTTCTGGTATTAGTTCAATTTTAGGTGGTATTAATTTTATGTGTACTATTAAGAATTTGCGCTCTAGTTCTGTCTCTCTTAATAATATAAGTTTGTTTATTTGAACTATTTTTGTTACTGTTTTTTTATTGGTTTTATCTTTACCTGTTTTAGCTGGTGCTATTACTATATTATTGATTGATCGTAATTTTAATGGTTCTTTTTTTGATCCTAGTTTCGGTGGTAATCCTTTAATTTATCAACATTTGTTTTGGTTTTTCGGTCATCCAGAAGTTTATATTTTAATTTTACCTGCTTTTGGTATTATTAGTCAGTGTACTTTATATTTGACTGGTAAAAAAGAAGTTTTTGGTTATTTAGGAATGGTTTATGCTATCTTAAGTATTGGATTGATTGGTTGTGTAGTTTGGGCTCATCATATGTATACTGTTGGAATGGATTTTGATTCTCGTGCTTATTTTACTGCTGCAACTATAGTAATTGCTGTACCCACTGGTGTTAAGGTTTTTAGTTGGTTGGCTACTTTTTTTGGTACTGTTATAGTTTATCAACCTTTGTTGTTTTGAGTTATAGGTTTTATTTTTTTATTTACTATTGGTGGTTTGACTGGTGTTATATTATCTAATTCTAGAATTGATATTATTTTACATGATACTTATTATGTAGTATCTCATTTTCATTATGTTTTGAGTTTAGGTGCTGTTTTTGGTTTGTTTGCAGGTGTTACTTTGTGATGGTCTTTTATTACTGGTTTTGTTTTGAATAAGATTTATATATATTCTGTTTTTTTTTTGTTTTTTATTGGTGTTAATATAACTTTTTTTCCTTTGCATTTTGCTGGTTTACATGGTTTTCCACGAAAATATATAGATTATCCAGATGTTTATTCTTTTTGAAATGTTTTATCTTCTTTTGGTTCTCTTATTAGAATTTTTTCTCTTTTTTTTTTTGTTTTTGTTTTGTTAGAGTCTTTTATTAGTTATCGTGTTTTGGTTGTTGATTATTTTAATGGAGTTAGTCCTGAAAATACTAATCTTGGTTATAATTTTTATCATAGTTTCCAAGATGGAGTTTATTTGAGTGTACCTCATAAATAGTTGTTTTTATTTTTTATTGGTATTTTTTTTCTTTTTTATAAGTTTCGACGTTTTATTTTTGTAATTATTTCTTTTGAGTTTTTGATAATAGGTGTTTTTTATCTATTTTCTTTTTTTTTTGGTTTTTTTTCTTTTTTTTATTTTTTATGTTTTAGTGTTTTTTGTAGACTTATGGGTGTTGTTTTAATGGTTTATTTTATTAAGTTTTACGGTTGTGATTATGTTTTTTTTTAAAATCACATAATATCAAACCCCAATTGAGTGGTTAGCTTAAGTTTAAAGCGTTGGATTTTTAATCCAATGATTTATCCACTTAAAACTGTATTTATTTTGATTTGAAATCAAAATTTGGATTTTTCCGCAGTTTTTGTCTTTATTTTTGATTTTTTTTTGTTGTYTTTTGTTTTTTTTTKTTGTTTTTGTTTTTTGTTTTTTTTTTGTTGTTTGTTCCTTTTTTTAAGTTTTCTTTTTTTTTTTTTGATTTTGGCTTTATTGTTTTTAAGTTTAATTTTTATTTAAATAGTATTGTTTTTTCTTTTGTTTTGATTTTAATTTCTGTTAGTGTTTTTTTTTATAGTTTGTATTATTTAAATATGGAAATTAATTTTTTTTATTATTTTTTTGTTTTGTTGGTTTTTATTTGTAGTATATTTTTTTTGGTTTTTTGTGATAGTGTTTTTTTTGTTTTGCTTGGTTGGGATTTGTTAGGTATTTCTAGTTTTTTTTTAGTTCTTTTTTATAATAATTGAGATAGTTGTAGGGGTTCTATGAATACTGTTTTGACTAATCGTATAGGTGATTTTTTTATTTTTGTTTTTTTTTCTTTGTCTTTTTTTACTTTTTTTAATTTTTTTAGTTTTTCTTATTTTTGTTTTTATTCTTCTTTTTTTCTTATTTTGGCTGCTTTTACTAAGAGTGCTCAGTTTCCTTTTGGTGGTTGGTTACCTAAGGCTATAAGTGCTCCTACTCCTGTTAGTTCTTTGGTTCATAGTAGTACTCTTGTTACTGCTGGTATTATTCTTATAATTAAGTTTAATGTTTTAATTATAAGTTCTTTTTTGTTGAAGTTGGTTTTGATTTCTGGTGTTTTTACTATGTTTTTTTCTAGTTTTTGTGCTTTGTACGAGAATGATTTGAAAAAGGTTGTTGCTTTAAGTACTTTGTCGCAAATGGGTCTTTCTATAGTTTCTTTTGGTTTTGGTCTTGATTTTCTTTGTTATGTTCATTTATTGAGTCATGCTATTTTTAAAAGTTGTCTTTTTATACAGGTTGGTTATTTGATTCATTGTTCTTTTGGTCAGCAGGATGGTCGTGGTTATTCTTTTGGTAATTTACCTTATTTTGTTCAGCTTCAAATTTTGATTACTCTTTTTTGCTTGTGTGGTTTGTTTTTTTTAAGTGGTTCTGTTAGTAAGGATTATATTCTTACTTTTTTTTTTTCTAATTTTTTTATGTTTTTTTTTTCTWTTTTTTTTTTTGTTTCTGTTTTTTTTACTTTTTTATATAGTTATCGTATTTGAAGTAGTTTTTTTTTAACTTTTTTTAATTCTGTTTATTATAGTTGTAGTAGTTTTTTGTTTTTTTTTATTAGTTTTCCTTTGGTTATTTTTTCTTTATTTTTTATTTGGTGGTTGAGTTTGAATTTTTTTAGTATTCCTGTTGTTTTTGTTTATTTGGATTTTTATTTTTTTTTTTTTTTTGTTYTATTGTTTTTAATTTTTTATTTTATTGTTTTTAAGTTTTTGTCTTTTTCTATTTATTGTTTTTTAATGGATTATTTTCCTATTCTTTTTACTCGTTTTTTTTTTGATTTGAAATTTGTTGATTTGTTTTTAAATAAGCTTAATTTTTCTTTTTTTTCTTTTTTTTCTTATTCTAGTTTTATTTCTATGTTTTCTTATTTTAATAAGTTTAATTTTTTAGTGGTTTTTATTTTTTTGATTTTTATTGTTTTTTAGTTATCTAATTTATTTTTTTAGTTTTTTAAAGTTTTTTTTTTTKTTGTTTTTTTTTTTTTTTTWTGATTTTTTTTTTTTGTTTTTTTCTTTTTGTTTTTGTTTTTTTTGTTTTAGTGTTTTTTGTTGGTCTGGTAATTTTTTTTTAGTTGACTCTTATTTTTATGTTGCTGTTTGCTTTATGTCTGTTTTTATTTTTTCTTTGGTTTTGGTTTCTGAGCGTCATCGTGTTATTGTTTTTTTTTCTAAGGTTCTTTTGATCATTTCTTTTTTTTTTTTCTTTTCTTATAGTATTTTTTATTTGTATGTTTTTTTTGAACTTTCTATAGTTCCTATTATTATTTTAATTCTTGGTTATGGTTATCAAATTGAGAAGGTTAATTCTTTTTTTTATCTTGTTTTTTATGCTGTTTTTTGTAGTGTACCTTTTCTTTTTGTTTATTTTAATTTGGATTTTTTTTTTGTTGTTCCTTATTTTGATTGTTTTATTTCTTGGGAGATGGTTTTTATTATTAGTTTGGCTTTTATAATGAAGTTTCCTGTTTTTTTTTTACATCTTTGATTACCTAAGGCTCATGTAGAGGCTCCCACTTCTGCTAGTATTCTTTTAGCTGGTTTGTTGTTAAAGTTTGGTACTGTTGGGTTTGTTCGTATTATAAAGAGTCTCAGTTATTGTCATATTAATTATTGGTTCTTTTTTTCTATTTTAGGTATGTTTGTTTCTTGTTTTGTTTGTGTTTTTCAGAGTGATTTTAAGTCTTTGGCTGCTTATTCTTCTGTTGTTCATATGAATTTTTTATTGTTTTTTCTTTTGTTTTTTGGTTTATATTCTAAAACTGGTAGTTTTTTAATGATAGTAGCTCACGGTTATACTTCTTCTGTTATGTTTTATTTTATTGGTGAGTTTTATCGTTCTTTAGGTAGTCGTATGATTTATTTTTTAAATAGTTTTATGTCTTCTAGTTTTATTTTTTCTTTTTTGATTTCTTTAGTTTTTTTATCTAATTGTGGGATACCTCCTTCTATTTCTTTTTTTTCTGAGTTTTTTTCTTTTTCTGGTTTTTTTTCTTTGTTTTATAATGTTTTTTTTTTGGTTTTTTTTTATTTTTTTGTTTCTTTTTATTATTGTGTTTATATTATTGTTATTTCTTTTTTAGGTAAGAAATTTTTTTTTTTCAAAAGTTGGTTTTTTTTTTGATCTCTTCCTTTGGTTTTTTTTTGTTTTAATGTTTTTGGTTTTTTTTTGTTTTTTTAATAGATTTAAGTTAAGTTAAACTATTAGTCTTCAAAACTAAAAATTTTATCTATAAGGTATTTAGTAGGAGTTTTCTATATCCAATTGCGGTTTGGGAGTTTTTTTACCTTAACAAATTTTAGGCGAGTCTTCTAAACTTGTTTTGGGTTTTCCCGTTTGTTTTTTAGATTTTTTCATAATTTTCATGTTTTAAGTTTTTCTACTTACCCTTTTTTTATGTTTATTTCTTTAAGTTCTCTTTTTTCTTCTTTTGTTGTTTTTTTTAAGTTTGGTATTGTTTCTTTTTTATTTTTTTCTTTTTTTTCTTTTTTGGTTCTTATTTTTTGTTGGTTTAAGGATATTTGTATGGAGGGTTTGTGTGGTTTTCATAATTTTTATGTTATGGATGGTTTTAAATTTGGTTTTGTTTTATTTATTTTTAGTGAGTTTATGTTTTTTTTTAGTGTTTTTTGGTTTTATTTTGATTCTGCTTTAGTACCTGCTCATGAGATTGGTTGTGGTTGGGGGTTTTTTGGTTTGGATAAAATTAATCCTTTTGGAGTTCCTTTGTTAAATACTATTATTTTACTTAGAAGTGGTGTTACTGTTACTTGATCTCATTATTGCCTTTTGAATAATTTTTATTGTTTAGATGGTTTGGTTTTAACAATTGTTCTTTCTTTTATTTTTATTTTGGTTCAGTTTTTTGAATATAAGAGTTCTAGTTTTTCTATTTCTGATGGTGTCTATGGGAGTATTTTTTATTTTTCTACTGGTTTTCATGGTTTTCATGTTATCTTAGGTGCTGTTTTTCTTACTTATAATCTTTTTCGTTTTTTGCTATATCATTTTAATTATTCTCATCATCTTGGTTATGAGTTTTCTATTTTATATTGGCATTTTGTAGATGTTGTTTGGTTATTTTTATTTGTTTTTGTTTATTGATGGGGTTATTAGGTTTTATTTTTACTTTTTGGATTTTTTTAATTTTTTTGATTTTTTTATTTTTGTTTTTGTTTTACAGTTTATTTTTTGTCAGAAGGATAGTTTAATTAATGTTTTTTTTAATAAGTTTTTTTCTTTTTTAGTTGGTGTTTTTTCTTATAATTCTTCTTGTTTTATTAGTTATATTTTCTCCTCTTTTATTTTTGTTTTTTTGTTGACTTGTTGTTTTGGTGGTTATTTTAGTTATTCTTTTTGTCCTTTAGGTATTATTGAATTTACTTTTTTTTTTTCTTTTGTTTCTTGATTTTCTACTTTTTTGTTTTTGATTTCTAGTCAAAAATTTTCTGTTTATATAAAAAAGTCTGGTGATGGGTTTTTTAAGACTTTTTTTTTGTTGTTTGTTGAGATTATTAGTGAATTTAGTCGTCCTATTGCTTTGAGTGTTCGTTTGTTTGCCAATATTATGGTTGGTCATGTTATTAGTGCTTGTTTTTATGTTTTTTTTGAGTGTGTTTTTGGGTTTGCTTTTTTAATTGTTTTTGCTATTGCTTTTGAGTGTTTTGTTTTTATTTTGCAGAGTTATATTTTTTCTCGTTTAATTTATTTATATATTAACGAGTAGCTTTTTAGTTTATTTAAAATGTTTACTTGTGGTGTAAGAGAATTTTAGGCTTTGTAAGTTAGTTTAAGTAGAATTTTTGTTTTTGGTGCAAATGGTTATCTTACATTGAGGATTATTTTAATTTAGAATATTTAGCTGTTAACTAAAAGGTTTATCTTCATAAGAGTTTAGTTTATATTTAAAATATTAAATTGTAAATTTAAAGTTTTTTACTCTTGCAGTAATTAGTTTAATTAAAATATAGCATTTGGATTGTTAAGTTTTTTTACTGATTTTTTTTTTATTTTTTTGTAATTTTTGTTTTTTTTTTGAATTGTTTTATTTGTAATATTGTTTTCTGATGGAGTATTTTTTTTTTAATGACTTTGGTGTTTGTTTTTTTGAATTTTAATAATTCTTATTCTTCTATTAATTATTTTATTTTTCAAGAGTTTCTTGGTTTACTTTTTGTTTTTTTTTCTTTTGGTATTTTTCAGTTTTTTATTATTTTGTTGAAGGTAGGTGTTTCTCCTTTTCATTTTTGGTGTTTGAATATTTTTAATGGTCTTAATGGTTTTAGTACTTTTTGATTTCTTACTTTTCAAAAGTTGCCTTATTTTCCTGTTTTTTCTTTTATTTTTGATTATAGTTTTTTTTTTTTTCTTGTTTTCGGAATTGTTTTTTGTTATTTTAATCTTTTTTTTTGTAAGTCTTTTAAGAGTATAGTTTTTATTTCTTCTGTTGAATCTTTTAATTGGTTGTTGATTTCTTTGTTTTCTTCTCTTTTTTCTGGTTTTTTTTTGTTTTTATATTATGTTTTTGTTATGTTTTTTTTGTTGGATTATAGTTCTTCTAAGGGTTATGATTTTTATAATTGGGAATTGGTTTTTTTGTTTATGAATTTTCCTATGACTATTACTTTTTTTATTAAAGTTTTTTCTATTATTTTTTTTTTAGGTATTAGTTCTTTTTATTTGTTATTTGTTTTATTTTTAATGGTTTTTTCTGTTTTTGGTTTTGGGTTTTGGTTCTTTAATGTTGGTTTAAAATTTAGGTATTATGGTTTTTATAATTTTAGGTTTTTTTATTTTGTTTTTTTTCCTTTAATATTTTTTTGTYTTATTTTAAAGAGTTTTAGTTTATTTAGAATTTATCACTTACAATGATAGGGTTTAAACTCTTACCAATTTAGTAAAATTTTATTATATTGCTTTGATATGGCAAAGTTCTTTTTGATTTGGTATTTTTTGTTTTATTTTTAGTTGTTCTTTTTTCKTTTTTTTTTKKTTTTTTTTTTTATTTGTTTGTTTATTTTGTTTCTTTTTTTGATTTTTATTTTTGTAAGTCTTCTTCCTTTGAGAGAGGGTTTATGAGTGTTGGCTTAATTCAGAATTCTTTTAGTATTCATTTTTTTGTTATTATGATTATGTTTGTTGTTTTTGATTTGGAGATTGTTATTTTTATTGGTATTCTTATTTCGGATTTAAATTCTTTTATTTCTTTTTATTTTTTATTTTTTTTTTTGTTTCTTTTTTTTTATATGGAGTGATATTATGGTAAGCTTGTTTGAAATTTTTAATAGTAAAAAACTTTATTATAAATTAGTATATTTCATTGTCGTTGAAAAGGTTTTAAGTTTTATCTTATTATTATATTTTTTTTTTTTCTTGTTTTTAGTATCAAAAGCCAGTTGGGGTTTTGATATATTATATATTATATATTATAAAAATAATATAAATATAATATATTTATTAATTATATTTATATATAAATAATTATATTTATATATATAAATAATTATATTTATATTATTTTTATTATGTATGTATGTATATTTATGTTGATATTAATTAGTTAATATCATATCCTTTATTTAGGATAATTRTTTGAKGGARATTTTATTAATTAGGTAAACTTGTTTCATTTAAGCTGATAAACTTTGRACTTTTTTRRGTYYCAAAAGTTTCAGGAAAACAAGTYTACCTAATTAATGGTTTTATTTTAATTKAAATTATATGTCTATAAGTTCGATTAAAATAAAATTTTGTAGTATGATNNNNNNNNNNNNNNNNNNNNNNNNNNNNNNNNNNNNNN
>Cambodia_Dog_L15 - m
GTCGTTTATTTTTCGATTTTTTTAGTGATGTTAATTTTGGTTTTTTTGGTTATTTTTTTTGTTATACAGAGTATTGCTTTTATTACTTTATACGAGCGTCATCTTTTAGGTCTTAGTCAATCTCGTTTAGGTCCTACGAAGGTGGGTTTTTTTGGTGTTTTACAAGCCATTGTTGATGGTATTAAGCTTCTTAGTAAGGAGCAATTTTTACCTTATAATTCTTCTTATTTTTTTTTTTTGTTTGTTCCTTTAGTTTCTTTTTGTTTGATATATTTGGAGTGATTTGTTTTACCTTTTTTTTTTGATTTTTTTACTTTTAATTATTCTGTTTTGTTTTTTCTTTGTTTGGTTGGTTTTTCTGTTTATACTACTTTGATTTCTGGTATTGTTTCTAAGTCTAAGTATTCTATGATTGGTTCTATTCGAGCAAGTAGTCAGAGTATTTCTTATGAAATTTCTTTTACTTTTTTTGTTTTTTGTATTGTTTTACATGTTGGTGTTTTTAGTTTTTTTAGTTTTTTTAGTTTTAGCATATTGGTTCTTTTTTTTCCTTTTTTAATTATGATTATTGGTGAACTTAATCGTGCTCCTTTTGATTTTTCTGAGGGTGAGAGTGAACTTGTTAGTGGTTATAATGTTGAGTATTCTAGTGTTTCTTTTGTTYTKYTKTTTYTKAGTGAGTATGGTGTGTTGATTTTCTTTTGTGTTTTGTTCTCTTTTTTGTTTTTTAATGGTTCTGTTTTGTTTTCTTTTTTTGTTTTTTCTTTGTTGATTTTTATTCGTAGTTCTTATCCTCGTTATCGTTATGATATAATAATAGGTTTTTTTTGGTTTATTATATTACCTATTTCTATGGTTCTTTTTTTGTTTTTTTGTTTGTTATTTTTTTAGGGATTTAGTTTAAATTAAAATTTTTGTTTTGCATACAAAAGGATTTGATCTCTGARTTTTTTTTTTTGGTTTATAGATTTGATTATGGTCATTGTAATGATAAAATGGTGTTATATAATTTTTAATCACGTGAGTGGACAATGTATTTCTATCCCGGCAATTTATTGCTTGTATAAACTCAGTACCAGAATAATCGGATAGACTGAGTAAGCTTATACCCTAAATGTGTTTTAATCATGGTTTATTTTTTGATTTTTTTACAACTGTTTAGTGCAATGTGCAGTTTTTTTTTGATTTTTTGTCTTGGTTGATAAGATTAGATAAATGACCTGGATTAGTACCCAGTTAATCTAAATTTAAAAGTTGCAGGAGTAAAGTAATATTTAAACTGTAATAATATTGGCGGATTTTTTAGTTATCTTTGGAGGTTGAGCTGTAATTGAGAACCCTCATTATCAGCTTTGATTTTTGTCGCATGTATGATCGTTTATGTCCTTCTTAAAGAGGTGCATTAAAAATTATTTGGTGTTTAATCAATGATATTTATTAAAACAGATAAATACCTGGTATATATTAAAGTTTTCGTTTGACCTACAATATCTTATGTTTCGGATAAGGAGGAGAGATATTTCCTTGAAGTTGTAAAAGACAGTAAATACTTTTTAATGTAGTATTGAAGTACTTAGAGAAATCGTACAAATCATCCATCAATTGCCCACAGGGGAGTAAGTTGTAGTAAAGTAGGTGTAGGGGAATCTGTACCTAGTTTAAGTTGGTTATATTTTAATAATTTGGTTTTTTTCCAAGTGTTTTTTCCTTCTTTAATAAGTTAGTATATTTTAGTACATTGGGTTCATATCCTARAGGAGAWTTTTCACTTATTTTTTWTTGTTTTTTYTATTTWATTTTTTCTTTTTTAAGGGGGTAYTTTTAAGGTTTTTGKGAGYTATTAGTATAWTWAGTATTTTTAATTGCAAATTGAAAGGTTTTTAGCTTTTTATATTCTTTTAAGTTTTTAAATGTTCCTGTTAGTTTTTCTTTATCTGTTTTTTGAAATTTTGGTAGTATTTTGGGTATAGTTCTTTTTTTTCAGATTTTTAGTGGTCTTTTTTTAACTTTTTATTATATTGCTGATGGTTTAAATTCTTTTTCTAGTGTTGAGTATATTATAAGTGATGTTAATTTTGGTTGGATTTTTCGTATTTTGCATTTTAATGGTGCTAGTTTGTTTTTTTTTTTTTTATATCTTCATTTTTTTAAGGGTTTGTTTTTTTGTAGTTATCGTTTGTCGGGTACTTGGATTGTTGGTCTTACTATTTTTTTTTTTGTTATGATAGAGGCTTTTATGGGTTATGTTTTGGTTTGGGCTCAGATAAGTTTTTGGGCTTCTGTTGTTATTACTAGTCTTTTGAGTGTTATTCCTTATTTTGGTTTTACTATTGTTTATTGGATTTGGAGTGGTTTTTCTGTTGTTAATTCAACTCTTAAGTTTTTTTTTGTTATTCATTTTTTATTGCCTTGATTAGTATTTTTATTGGTTTTTGTTCATTTGTTTTTTTTGCATTCTACTGGTAGTACTTCTGTCTTGTATTGTCATGGTGATTATGATAAGATTAGTTTTTATCCTTATTATTTTTATAAAGATTCTTATAATTTGGTTGTTTTTTTGCTTTTTTTTATTTTTTCTCTTTTTTTTCCTTTTTTWYTGGGTGATCCTGAGATGTTTGTTGAATCAGATCCTATAGTTAGACCTGTTCATATTGTACCTGAGTGGTATTTTTTATTTGCTTATGCTATTCTTCGTGCTATCCCTAATAAAGTTTTAGGTGTTTTTTTTCTTGTTTTTAGTATTTTTATTTTTTATTTCTATGTTTTTTTTAATAATTATTATAGTGTTTTAGATAATTTGAATTGTTTTTTGGTTTCTATTTTTATTTTGGTTTCTATTTTTTTGAGTTGATTAGGTCAATGTCATGTTGAATATCCTTTTGTTGATTTGAGTGTTATTTTTTCTTTTTTGTATTTTTTTTTTGCTTTTTTAATTGTTTTTTCTCGATATTTAACTAAATTTATTTATTCTTAGTAAACTTAGTATAATATATTATATTGGATTTAGGTTTCAATGATTTTTGTTTACTTTTAATTATTTTCAAGGTTATATGATGGGGTTTTCTAATAATTATCTTTGTAGGTATATAGATTGATTTCATAATTTTAATTGTAGTCTTTTGTTCGGTGTTTTGTTTTTTGTTTTTATAGTTATTGTTAATTTGTTTGTTAATTCTTATTATTTTAAGAGTCATAGTATTGAATATCAATTTGGTGAGTTTTTATGTAGTTTACTACCTTTATTTATTTTGGTTTTTCAAATGTTTCCTTCTTTATCTTTGTTGTATTTTAGTGGTTTATCTTATATAGATAGTAGGTTAACTGTTAAGGTTGTTGGTCATCAATGGTATTGAAGTTATGATTATAGTGATATTGGTATTGAGTTTGATTCTTATATAAAATCCATTGATTCTCTTTTGATTGGTGAACCTCGTTTATTGGAAGTTGATAATCGTTGTGTGGTTCCTTGTGATACTAATATTCGTTTTTGTATTACTTCTGCAGATGTTATTCATTCTTGGTCTTTGCCTTCTTTTTGTATTAAGCTTGATGCGATAAGAGGTATTTTAAGTACTGTTACTTGTAGTTTTCCCATAGTAGGTGTATTTTATGGTCAGTGTTCTGAAATTTGTGGTGCTAATCATAGTTTTATACCTATTTGTTTAGAGGTTAGTTTATTGGAAAATTTTAAGGATTGATGTTATTTAATGTCTAGTTAATTTTGAGGTATTAGTATATTTTAGTATTATTCTTTTTCGAGGAGTCGGATTTATACCTTTATTGAATTAGCATAATTTAATGTATTTGTTTTAAGCGCAAAAGATTTTATTCAATTTTACTCTTTTAGTTTATATAAAATATGACTTTGAAGCAGTTAAGAATTATAGAGTATATTTTTATGTTGAATATATGTTAGTATTGCATACTATATTAGGATATTTTCAAAGTTTTTGATTAATAGAAATAGAGTGTTTAAATTGTAGTTTGTTTTTTTGTTACAAAAATAATTTTACTGCTTTTAGTGTTGAAACATCGAACTCTATGATATCTGTTTTATATTAACATATTAGAAAATTATATATTATGTTTTTTTTTCGTAGTTTCAATAATTTGAAGTTTTTTTGTTTTAAGTTTTATAACTTTACTACTTTTTATTTTTTCTTTTATTTTTGATTATAAGGCTTTATAATCTTTATTATCTAATAATTAGTAAATTAATAAATTATGTTTTTGTTTTTAATATAAATGAATTACTAATTATCCGATCAAATGTTTATTAAAGACTTAGGATTTATATTAAATCTGTCTTCTGCCCTATGATTTTTTTAAATGGCAGTCTTAGCGTGAGGACATTAAAGTAGCAAAATAATTTGTGCTTTTATTGGGTTCGAGTATGAATGAAGTTTTGGTTGGTGATATTTTTTTTTTTTTTTGAATTTAATATATATCTAAGAAAAGATATCTATAGTAATACAAAGATAAGTCTTCGGAAATTTTATTTCTATTAAATATTTTTTAATTTAGTAATTTATCTAGGGAAGATTATTATATAATTTTTTTTTACTATTTTTAATAAAAAAAATTACTCCGGAGTTAACAGAAAAACATGCCTTATATAGTTCTTATATTTTGGTAAGTTTTACATCGATGTTGTATCTTTATTAGCTGAAGAGGAGAAATTTCAGTTTTTTAGACTGTTCTTCTTTTAATAAATAAAACGTGATATTAGTTTAATTCATCGTGAGATAGAATTGTTTATCTTGTTTATTATTTTTTTTTATCGGGATTAGTACGAAAGGAATTTCATTATAATTTTAAATTTTTTAATTTTTTTTTTAATTTTTTTTGTTTATTTTTTTCTTGTCTTAGTTTTCTTGTTTTTGATCCTTTGAAGAGTGCTTTTTTTTTGGTTCTTTCTTTAATTTTTTTGGTTTTTTTTATTTCTTTTGGTTTTTATGTTTGGTTTTCTTATTTTATTTGTTTGATTTTTTTAAGTGGTATTTTTGTTATTATTGTTTATTTTTCTAGTTTTTCCAAGTATGTTTATGTTAATATTAATTTTTTTCTTGTTTTTTTTGTTTTTTTATTCTTTTTTTTTTATTCTTTTTTTTTTTTTTTAGATTCTAGTTACTATAATTCTTTGAATTTTTTTTATTATGATTTGTTTTTTTCTTTTGTTTTTTGGGTTGTTTTTTGTTTATTTTTTTTTATGAATTTTATTAGTTATTTTCTTTGTTTTTCTGGTGCTCTTCGATTATATTAATCTTGGTTTATTAGTATAATGAGTATTTTTGATTTCCAATCAAAGGGTAATTAAACTATGCTATTTTAGTTTATTTAAAATTTCTAACTTGTAATTAGAGGAATCTTTAGCAACTTTTTAGTTTTTGTATTTTATAGTACTAATCATAAGGATATTGGTAGTGTTTATTTAATTTTTGGTTTGTGGGCTGGTATAGTTGGTTCCGCTCTTTCTATGATTATTCGTATTGAATTGAGTAAACCTGGTATATTTATTGGGGATGGTCAGCTTTATAATTCTATTTTAACTGCTCATGCTATTTTAATAATTTTTTTTATGGTTATACCTAGTATGATTGGTGGTTTTGGTAATTGGATAGTTCCTCTTATATTAGGTGCCCCTGATATAAGTTTTCCTCGTTTAAATAATATTAGTTTTTGATTATTACCTGCATCTATTTTTTTGGTTTTTTTGGCTTGTTTTGTTGATAATGGTTTAGGTACTAGTTGAACTATTTACCCTCCTTTATCTACTTCTGGTCATCCCGGTTCTAGTGTAGATTTGGCTATTTTTAGTTTGCACCTTTCTGGTATTAGTTCAATTTTAGGTGGTATTAATTTTATGTGTACTATTAAGAATTTGCGCTCTAGTTCTGTCTCTCTTAATAATATAAGTTTGTTTATTTGAACTATTTTTGTTACTGTTTTTTTATTGGTTTTATCTTTACCTGTTTTAGCTGGTGCTATTACTATATTATTGATTGATCGTAATTTTAATGGTTCTTTTTTTGATCCTAGTTTCGGTGGTAATCCTTTAATTTATCAACATTTGTTTTGGTTTTTCGGTCATCCAGAAGTTTATATTTTAATTTTACCTGCTTTTGGTATTATTAGTCAGTGTACTTTATATTTGACTGGTAAAAAAGAAGTTTTTGGTTATTTAGGAATGGTTTACGCTATCTTAAGTATTGGATTGATTGGTTGTGTAGTTTGGGCTCATCATATGTATACTGTTGGAATGGATTTTGATTCTCGTGCTTATTTTACTGCTGCAACTATAGTAATTGCTGTACCCACTGGTGTTAAGGTTTTTAGTTGGTTGGCTACTTTTTTTGGTACTGTTATAGTTTATCAACCTTTGTTGTTTTGAGTTATAGGTTTTATTTTTTTATTTACTATTGGTGGTTTGACTGGTGTTATATTATCTAATTCTAGAATTGATATTATTTTACATGATACTTATTATGTAGTATCTCATTTTCATTATGTTTTGAGTTTAGGTGCTGTTTTTGGTTTGTTTGCAGGTGTTACTTTGTGATGGTCTTTTATTACTGGTTTTGTTTTGAATAAGATTTATATATATTCTGTTTTTTTTTTGTTTTTTATTGGTGTTAATATAACTTTTTTTCCTTTGCATTTTGCTGGTTTACATGGTTTTCCACGAAAATATATAGATTATCCAGATGTTTATTCTTTTTGAAATGTTTTATCTTCTTTTGGTTCTCTTATTAGAATTTTTTCTCTTTTTTTTTTTGTTTTTGTTTTGTTAGAGTCTTTTATTAGTTATCGTGTTTTGGTTGTTGATTATTTTAATGGAGTTAGTCCTGAAAATACTAATCTTGGTTATAATTTTTATCATAGTTTCCAAGATGGAGTTTATTTGAGTGTACCTCATAAATAGTTGTTTTTATTTTTTATTGGTATTTTTTTTCTTTTTTATAAGTTTCGACGTTTTATTTTTGTAATTATTTCTTTTGAGTTTTTGATAATAGGTGTTTTTTATCTATTTTCTTTTTTTTTTGGTTTTTTTTCTTTTTTTTATTTTTTATGTTTTAGTGTTTTTTGTAGACTTATGGGTGTTGTTTTAATGGTTTATTTTATTAAGTTTTACGGTTGTGATTATGTTTTTTTTTAAAATCACATAATATCAAACCCCAATTGAGTGGTTAGCTTAAGTTTAAAGCGTTGGATTTTTAATCCRRKGATTTATCYRCTTAAAACTGTATTTATTTTGATTTGAAATCAAAATTTGGATTTTTCCGCAGTTTTTGTCTTTATTTTTGATTTTTTTTTGTTGTYTTTTGTTTTTTTTTKTTGTTTTTGTTTTTTGTTTTTTTTTTGTTGTTTGTTCCTTTTTTTAAGTTTTCTTTTTTTTTTTTTGATTTTGGCTTTATTGTTTTTAAGTTTAATTTTTATTTAAATAGTATTGTTTTTTCTTTTGTTTTGATTTTAATTTCTGTTAGTGTTTTTTTTTATAGTTTGTATTATTTAAATATGGAAATTAATTTTTTTTATTATTTTTTTGTTTTGTTGGTTTTTATTTGTAGTATATTTTTTTTGGTTTTTTGTGATAGTGTTTTTTTTGTTTTGCTTGGTTGGGATTTATTAGGTATTTCTAGTTTTTTTCTAGTTCTTTTTTATAATAATTGGGATAGTTGTAGGGGTTCTATGAATACTGTTTTGACTAATCGTATAGGTGATTTTTTTATTTTTGTTTTTTTTTCTTTGTCTTTTTTTACTTTTTTTAATTTTTTTAGTTTTTCTTATTTTTGTTTTTATTCTTCTTTTTTTCTTATTTTGGCTGCTTTTACTAAGAGTGCTCAGTTTCCTTTTGGTGGTTGGTTACCTAAGGCTATAAGTGCTCCTACTCCTGTTAGTTCTTTGGTTCATAGTAGTACTCTTGTTACTGCTGGTATTATTCTTATAATTAAGTTTAATGTTTTAATTATAAGTTCTTTTTTGTTGAAGTTGGTTTTGATTTCTGGTGTTTTTACTATGTTTTTTTCTAGTTTTTGTGCTTTGTATGAGAATGATTTGAAAAAGGTTGTTGCTTTAAGTACTTTGTCGCAAATGGGTCTTTCTATAGTTTCTTTTGGTTTTGGTCTTGATTTTCTTTGTTATGTTCATTTATTGAGTCATGCTATTTTTAAAAGTTGTCTTTTTATACAGGTTGGTTATTTGATTCATTGTTCTTTTGGTCAGCAGGATGGTCGTGGTTATTCTTTTGGTAATTTACCTTATTTTGTTCAGCTTCAAATTTTGATTACTCTTTTTTGCTTGTGTGGTTTGTTTTTTTTGAGTGGTTCTGTTAGTAAGGATTATATTCTTACTTTTTTTTTTTCTAATTTTTTTATGTTTTTTTTTTCTWTTTTTTTTTTTGTTTCTGTTTTTTTTACTTTTTTATATAGTTATCGTATTTGAAGTAGTTTTTTTTTAACTTTTTTTAATTCTGTTTATTATAGTTGTAGTAGTTTTTTGTTTTTTTTTATTAGTTTTCCTTTGGTTATTTTTTCTTTATTTTTTATTTGGTGGTTGAGTTTGAATTTTTTTGGTATTCCTGTTGTTTTTGTTTATTTGGATTTTTATTTTTTTTTTTTTTTTGTTYTATTGTTTTTTWTTTTTTATTTTATTGTTTTTAAGTTTTTGTCTTTTTCTATTTATTGTTTTTTAATGGATTATTTTCCTATTCTTTTTACTCGTTTTTTTTTTGATTTGAAATTTGTTGATTTGTTTTTAAATAAGCTTAATTTTTCTTTTTTTTCTTTTTTTTCTTATTCTAGTTTTATTTCTATGTTTTCTTATTTTAATAAGTTTAATTTTTTAGTGGTTTTTATTTTTTTGATTTTTATTGTTTTTTAGTTATCTAATTTATTTTTTTAGTTTTTTAAAGTTTTTTTTTTTGTTGTTKTTTTTTTTTTTTTATGATTTTTTCTTTTTGTTTTTTTCTTTTTGTTTTTGTTTTTTTTGTTTTAGTGTTTTTTGTTGGTCTGGTAATTTTTTTTTAGTTGACTCTTATTTTTATGTTGCTGTTTGTTTTATGTCTGTTTTTATTTTTTCTTTGGTTTTGGTTTCTGAGCGTCATCGTGTTATTGTTTTTTTTTCTAAGGTTCTTTTGATTATTTCTTTTTTTTTTTTCTTTTCTTATAGTATTTTTTATTTGTATGTTTTTTTTGAACTTTCTATAGTTCCTATTATTATTTTAATTCTTGGTTATGGTTATCAAATTGAGAAGGTTAATTCTTTTTTTTATCTTGTTTTTTATGCTGTTTTTTGTAGTGTACCTTTTCTTTTTGTTTATTTTAGTTTGGATTTTTTTTTTGTTGTTCCTTATTTTGATTGTTTTATTTCTTGGGAGATGGTTTTTATTATTAGTTTGGCTTTTATAATGAAGTTTCCTGTTTTTTTTTTACATCTTTGATTACCTAAGGCTCATGTAGAGGCTCCCACTTCTGCTAGTATTCTTTTAGCTGGTTTGTTGTTAAAGTTTGGTACTGTTGGGTTTGTTCGTATTATAAAGAGTCTTAGTTATTGTCATATTAATTATTGGTTCTTTTTTTCTATTTTAGGTATGTTTGTTTCTTGTTTTGTTTGTGTTTTTCAGAGTGATTTTAAGTCTTTGGCTGCTTATTCTTCTGTTGTTCATATGAATTTTTTATTGTTTTTTCTTTTGTTTTTTGGTTTATATTCTAAAACTGGTAGTTTTTTAATGATAGTAGCTCACGGTTATACTTCTTCTGTTATGTTTTATTTTATTGGTGAGTTTTATCGTTCTTTAGGTAGTCGTATGATTTATTTTTTAAATAGTTTTATGTCTTCTAGTTTTATTTTTTCTTTTTTGATTTCTTTAGTTTTTTTATCTAATTGTGGGATACCTCCTTCTATTTCTTTTTTTTCTGAGTTTTTTTCTTTTTCTGGTTTTTTTTCTTTGTTTTATAATGTTTTTTTTTTGGTTTTTTTTTATTTTTTTGTTTCTTTTTATTATTGTGTTTATATTATTGTTATTTCTTTTTTAGGTAAGAAATTTTTTTTTTTTAAAAATTGGTTTTTTTTTTGATCTCTTCCTTTGGTTTTTTTTTGCTTTAATGTTTTTGGTTTTTTTTTGTTTTTTTAATAGATTTAAGTTAAGTTAAACTATTAGTCTTCAAAACTAAAAATTTTATCTATAAGGTATTTAGTAGGAGTTTTCTATATCCAATTGCGGTTTGGGAGTTTTTTTACCTTAACAAATTTTAGGCGAGTCTTCTAAACTTGTTTTGGGTTTTCCCGTTTGTTTTTTAGATTTTTTCATAATTTTCATGTTTTAAGTTTTTCTACTTACCCTTTTTTTATGTTTATTTCTTTAAGTTCTCTTTTTTCTTCTTTTGTTGTTTTTTTTAAGTTTGGTATTGTTTCTTTTTTATTTTTTTCTTTTTTTTCTTTTTTGGTTCTTATTTTTTGTTGGTTTAAGGATATTTGTATGGAGGGTTTGTGTGGTTTTCATAATTTTTATGTTATGGATGGTTTTAAATTTGGTTTTGTTTTATTTATTTTTAGTGAGTTTATGTTTTTTTTTAGTGTTTTTTGGTTTTATTTTGATTCTGCTTTAGTACCTGCTCATGAGATTGGTTGTGGTTGGGGGTTTTTTGGTTTGGATAAAATTAATCCTTTTGGGGTTCCTTTGTTAAATACTATTATTTTACTTAGAAGTGGTGTTACTGTTACTTGATCTCATTATTGTCTTTTGAATAATTTTTATTGTTTAGATGGTTTGGTTTTAACGATTGTTCTTTCTTTTATTTTTATTTTGGTTCAGTTTTTTGAATATAAGAGTTCTAGTTTTTCTATTTCTGATGGTGTCTATGGGAGTATTTTTTATTTTTCTACTGGTTTTCATGGTTTTCATGTTATCTTAGGTGCTGTTTTTCTTACTTATAATCTTTTTCGTTTTTTGCTATATCATTTTAATTATTCTCATCATCTTGGTTATGAGTTTTCTATTTTATATTGGCATTTTGTAGATGTTATTTGGTTATTTTTATTTATTTTTGTTTATTGATGGGGTTATTAGGTTTTATTTTTACTTTTTGGATTTTTTTAATTTTTTTGATTTTTTTATTTTTGTTTTTGTTTTACAGTTTATTTTTTGTCAGAAGGATAGTTTAATTAATGTTTTTTTTAATAAGTTTTTTTCTTTTTTAGTTGGTGTTTTTTCTTATAATTCTTCTTGTTTTATTAGTTATATTTTTTCCTCTTTTATTTTTGTTTTTTTGTTGACTTGTTGTTTTGGTGGTTATTTTAGTTATTCTTTTTGTCCTTTAGGTATTATTGAATTTACTTTTTTTTTTTCTTTTGTTTCTTGATTTTCTACTTTTTTGTTTTTGATCTCTAGTCAAAAATTTTCTGTTTATATAAAAAAGTCTGGTGATGGGTTTTTTAAGACTTTTTTTTTGTTGTTTGTTGAGATTATTAGTGAATTTAGTCGTCCTATTGCTTTGAGTGTTCGTTTGTTTGCCAATATTATGGTTGGTCATGTTATTAGTGCTTGTTTTTATGTTTTTTTTGAGTGTGTTTTTGGGTTTGCTTTTTTAATTGTTTTTGCTATTGCTTTTGAGTGTTTTGTTTTTATTTTGCAGAGTTATATTTTTTCTCGTTTAATTTATTTATATATTAACGAGTAGCTTTTTAGTTTATTTAAAATGTTTACTTGTGGTGTAAGAGAATTTTAGGCTTTGTAAGTTAGTTTAAGTAGAATTTTTGTTTTTGGTGCAAATGGTTATCTTACATTGAGGATTATTTTAATTTAGAATATTTAGCTGTTAACTAAAAGGTTTATCTTCATAAGAGTTTAGTTTATATTTAAAATATTAAATTGTAAATTTAAAGTTTTTTACTCTTGCAGTAATTAGTTTAATTAAAATATAGCATTTGGATTGTTAAGTTTTTTTACTGATTTTTTTTTTATTTTTTTGTAATTTTTGTTTTTTTTTTGAATTGTTTTATTTGTAATATTGTTTTTTGATGGAGTATTTTTTTTTTAATGACTTTGGTGTTTGTTTTTTTGAATTTTAATAATTCTTATTCTTCTATTAATTATTTTATTTTTCAAGAGTTTCTTGGTTTACTTTTTGTTTTTTTTTCTTTTGGTATTTTTCAGTTTTTTATTATTTTGTTGAAGGTAGGTGTTTCTCCTTTTCATTTTTGGTGTTTGAATATTTTTAACGGTCTTAATGGTTTTAGTACTTTTTGATTTCTTACTTTTCAAAAGTTGCCTTATTTTCCTGTTTTTTCTTTTATTTTTGATTATAGTTTTTTTTTTTTTCTTGTTTTCGGAATTGTTTTTTGTTATTTTAATCTTTTTTTTTGTAAGTCTTTTAAGAGTATAGTTTTTATTTCTTCTGTTGAATCTTTTAATTGGTTGTTGATTTCTTTGTTTTCTTCTCTTTTTTCTGGTTTTTTTTTGTTTTTGTATTATGTTTTTGTTATGTTTTTTTTGTTGGATTATAGTTCTTCTAAGGGTTATGATTTTTATAATTGGGAATTGGTTTTTTTGTTTATGAATTTTCCTATGACTATTACTTTTTTTATTAAAGTTTTTTCTATTATTTTTTTTTTAGGTATTAGTTCTTTTTATTTGTTATTTGTTTTATTTTTGATGGTTTTTTCTGTTTTTGGTTTTGGGTTTTGGTTCTTTAATGTTGGTTTAAAATTTAGGTATTATGGTTTTTATAATTTTAGGTTTTTTTATTTTGTTTTTTTTCCTTTAATATTTTTTTGTYTTATTTTAAAGAGTTTTAGTTTATTTAGAATTTATCACTTACAATGATAGGGTTTAAACTCTTACCAATTTAGTAAAATTTTATTATATTGCTTTGATATGGCAAAGTTCTTTTTGATTTGGTATTTTTTGTTTTATTTTTAGTTGTTCTTTTTTCKTTTTTTTTTKKTTTTTTTTTTTATTTGTTTGTTTATTTTGTTTCTTTTTTTGATTTTTATTTTTGTAAGTCTTCTTCTTTTGAGAGAGGGTTTATGAGTGTTGGCTTAATTCAGAATTCTTTTAGTATTCATTTTTTTGTTATTATGATTATGTTTGTTGTTTTTGATTTGGAGATTGTTATTTTTATTGGTATTCTTATTTCGGATTTAAATTCTTTTATTTCTTTTTATTTTTTATTTTTTTTTTTGTTTCTTTTTTTTTATATGGAGTGATATTATGGTAAGCTTGTTTGAAATTTTTAATAGTAAAAAACTTTATTATAAATTAGTATATTTCATTGTCGTTGAAAAGGTTTGAAGTTTTATCTTATTATTATATTTTTTTTTTTTCTTGTTTTTAGTATCAAAATCCAGTTGGGGTTTTGATATATTATATATTATATATTATAAAAATAATATAAATATAATATATTTATTAATTATATTTATATATAAATAATTATATTTATATATATAAATAATTATATTTATATTATTTTTATTATGTATGTATGTATATTTATGTTGATATTAATTAGTTAATATCATATCCTTTWTTTAGGATAATTRTTTGAKGGARATTTTATTAATTAGGTARACTTGTTTMATTTAAGCTGRTAAACTTTGRACTTTTTTRRGTYYCAAAAGTTTCAGGAAAACAAGTYTACCTAATTAATGGTTTTATTTTAATTKAAATTATATGTCTATAAGYTCGATTAAAATAAAATTTTGTAGTATGATNNNNNNNNNNNNNNNNNNGTTGCATAATTTTTTTATTN
>Cambodia_Dog_L16 - m
GTCGTTTATTTTTCGATTTTTTTATTTATAATTTTGTTGGTTTTTTTTGTTGTTTTTTTTGTTATACAGAGTATTGCTTTTATTACTTTATATGAGCGTCATTTGTTGGGTCTTAGTCAATCTCGACTTGGTCCTACGAAGGTAGGTTTTTTTGGTGTTTTGCAGGCTATTGTAGATGGAGTTAAGCTTCTAAGTAAAGAACAATTTTTACCTTATAATTCTTCTTATTTTTTTTTTTTATTTATTCCTTCTGTTTCTTTTTGTTTGATATATTTGGAGTGGTTTGTTCTTCCTTTTTTTTTTGATTTTTTTACTTTTAATTATTCTGTTTTGTTTTTTCTTTGTTTGGTTGGTTTTTCTGTTTATACTACTTTAATTTCTGGAATTGTTTCCAAATCTAAGTATTCTATAATTGGTTCTATTCGTGCTAGTAGTCAGAGTATTTCTTATGAGATTTCTTTTACTTTTTTTGTTTTTTGTGTTGTTCTTCATGTTGGTGTTTTTAGTTTTTTTAGTTTTTTTAGTTTTAGTATAGTTGTTCTTTTTTTTCCTTTTCTTATTATGATTATTGGTGAGCTTAATCGTGCTCCTTTTGATTTTTCTGAGGGTGAGAGTGAACTTGTTAGTGGTTATAATATTGAATATTCTAGTGTTGCTTTTGTTCTTTTGTTTTTGAGTGAGTATGGTGTGTTGATTTTTTTTTGTGTTCTTTTTTCTTTTTTGTTTTTTGGTGGTTCTGTTTTTATGTCTTTTGTTATTTTTTCTTTTTTGATTTTTATTCGTAGTTCTTTTCCTCGTTATCGTTATGATATGATGATAGGTTTTTTTTGATTTATTATGTTACCTATTTCTATGATTTTGTTTTTATTTTTTTGTTTGTTATTTTTTTAGGGATTTAGTTTATATTAAAATGTTTGTTTTGCGTACAAAAGAATTTTTTCTCTGAATTTTTTTTCTTAGTTTATAGATTTGATTATGGTCATTGTAATGATAAAATGGTGTTATATAATTTTTAATCACTTGAGTGGACAATGTTTTTCTATCCCGGCAATGTATTGCTTGTATAAACTCAGTACCAGAATAATCGGATAGACTGAGTAAGCTTATACCCTAAATGTGTTTTGGCCATGGTTTTTTTTTTGATTTTTTTACAACTGTTTAGTGCAATGTGCAGTTTTTTTTTGTTGTTTTATCTTGGTCAATAAGATTAGACAAATGACCTGGATTAGTACCCAGTTAATCTAAATTTAAAAGTTGCAGGAGTAAAGTAATATTTAAACTGTAATAATATTGGCGGATTTTTTAATTATCTTTGGAGGTTGAGCTGTAATTGAGAACCCTCATTATCAGCTTTGATTTTTGTCGCATGTATGATCGTTTATGTCCTTCTTAAAGAGGTGCATTAAAGATTATTTGGTTTTTAATCAATGATATCTATTAAAACAGATAAATACCTGGTATATATCAAAGTTTTCGTTTGACCTACAATATCTTATGTTTCGGATAAGGAGGGGAGATTCTTCTTTGAAGTTGTAAAAGACAGTAAATGCTTTTTAATGTAGCATTGAAGTATTTAGAGAAATCGTACAAATCATCCATCAATTGCCCACAGGGGAGTAAGTTGTAGTAAAGTAGGTGTAGGGGAATCTGTACCTAGTTTAAGTTGGTTATATTTTAATAATTTGGTTTTTTTCCAAGTGTTTTTTCCTTCTTTAATAAGTTAGTATATTTTAGTACATTGGGTTCATATCCTAAAGGAGAATTTTCACTTATTTTTTATTGTTTTTTTTATTTAATTTTTTCTTTTTTAAGGGGGTACTTTTAAGGTTCTTGGGAGTTATTAGTATAATAAGTATTTTTAATTGCAAATTAAAAGGTTAATAGCTTTTTTTATTCTTTTAAGTTTTTAAATGTTCCTGTTAGTTTTTCTTTATCTGTTTTTTGGAATTTTGGTAGTATTTTGGGTATGGTTCTTTTTTTTCAGATTTTTAGTGGTTTATTTTTATCTTTTTATTATGTTGCTGATGGTTTTAATTCTTTTTCTAGTGTTCAGTATATCATAAGTGATGTTAATTTTGGTTGGGTTTTTCGTATTTTACATTTTAACGGTGCTAGTTTATTTTTTTTTTTTTTGTATTTGCATTTTTTTAAGGGTCTTTTTTTTTGTAGTTATCGTTTGTCTGGTACTTGGATTATTGGTTTAACTATTTTTTTTTTTGTTATAATGGAGGCTTTTATAGGTTATGTTTTAGTTTGGGCTCAGATGAGTTTTTGAGCTTCTGTTGTTATTACTAGTCTTTTAAGTGTTATTCCTTATTTTGGTTTTTCTATTGTTTATTGGATTTGGAGTGGTTTTTCTGTTGTTAATTCTACTCTTAAGTTTTTTTTTGTTATTCATTTTTTAATGCCTTGATTGGTTTTTCTTTTAGTTTTTGTTCATTTGTTTTTTTTACATTCTACTGGTAGAACTTCTGTTTTATATTGTCATGGTGATTATGATAAAATTAGTTTTTTCCCTTATTATTTTTATAAAGATTCTTATAATTTGGTTGTTTTTTTTCTTTTTTTTATTTTTTCTTTTTTTTTTCCTTTTTTACTTGGTGATCCTGAAATGTTTGTTGAGTCTGATCCAATGGTTAGACCTGTACATATTGTTCCTGAGTGATATTTCTTATTTGCTTATGCTATTTTGCGTGCTATCCCTAATAAAGTTTTAGGTGTTTTTTTTCTTGTTTTTAGTATTTTTATTTTTTATTTTTATGTTTTTTTTAATAATTATTATAGTGTTCTTGATAATTTGAATTTTTTTTTAGTTGTTTTTTTTATTTTGGTTTCTGTTTTTTTAAGTTGATTAGGTCAGTGTCATGTTGAATATCCTTTTATTGGTTTGAGAGTTGTTTTTTCTTTTTTTTATTTTTTTTTTGCTTTTTTAATTGTTTTCTCTCGATTTTTGACTAAATTTATTTTTTCTTAGTAAACTTAGTATAATTTATTATATTGGATTTAGGATCCTGGGATTTTTGTTTACTTTTAATTATTTCCAAGGTTACATGATAGGTTTTTCTAATAATTATCTTTGTAGATACATGGATTGGTTTCATAATTTTAATTGTAGTTTATTATTTGGTGTTTTATTTTTTGTTTTTATAGTTATTGTTAATCTTTTTGTTAATTCTTATTATTTTAAGAGTCATAATATTGAATATCAATTTGGTGAGTTTTTATGTAGTTTGTTGCCTTTATTTATTTTGGTTTTTCAAATGTTTCCTTCTTTATCTTTGTTGTATTTTAGTGGTTTGTCTTATTTAGATAGTAGTTTAACTGTTAAAGTTGTTGGTCATCAATGGTATTGAAGTTATGATTATAGGGATATCGGTATTGAATTTGATTCTTATATGAAGTCTATTGATTCTTTATTGATTGGTGAGCCTCGTTTATTAGAAGTTGATAATCGTTGTGTCGTTCCTTGTGATACTAATATTCGATTTTGTATTACATCGGCTGATGTTATTCACTCTTGATCTCTTCCTTCTTTTTGTATTAAACTTGATGCTATGAGTGGTATTTTAAGTACTGTTACTTGTAGTTTTCCTATGGTTGGTGTTTTTTATGGTCAGTGTTCTGAGATTTGTGGTGCTAATCATAGTTTTATACCTATTTGTTTGGAGGTTTCTTTGTTGGAGAATTTTAAAGATTGATGTTATTTAATGTCTAGTTAATTTTGAGGTATTAGTATATTTTAGTATTATTCTTTTTCGAGGAGTCGGATTTATACCTTTATTGAATTAGCATAATTTAATGTATTTGTTTTAAGCGCAAAAGATTTTATTCAATTTTACTCTTTTAGTTTATAAAAAATATGACTTTGAAGCAGTTAAGAATCATAGAGTATATTTTTTTTTTATATATATATTAGTATTGCATACTATGTTAGGATATTTTCAAAGATTTTGATAAATAGAAGCAAAGTGTTTAAGGTGTAGTTTTTTTTTTTGTTACAAAAATAATTTTACTACTCTTAGTGTTGATACATCGAACTTTGTGATATCTGTTTTTAATTTTTATATTAGAAAATTATATATTGTTTTTTTTTTTTGTAGTTTTAATAATTTGAAGTTTTTTTGTTTTAAGTTTTATAACTTTACTACTTTTYTTTTYTTTTTTTTTTTTTAATTATAATTCTTTATAGTTTTTATTATCTAACAATTAGTAAATTAATAAATTATGTTTTTTTTTTTAATATAAATGAATTACTAATTATCTGGTCAAATGTTTATTAAAGACTTAGGATTTATATTAAATCTGTCTTCTGCCCTATGGTTTTTTTAAATGGCAGTCTTAGCGTGAGGACATTAAAGTAGCAAAATAATTTGTGCTTTTATTGGGTTCGAGTATGAATGAAGTTTTGGCTGGTGATATTTTTTTTTTTTTTTGAATTTAATATACATCTAAAAAGAGATGTTTATAATAAAACAAAGATAAGTCTTCGGAAATTTTATTTCTATTAAAAGTTTTTTTTTTTAGTAATTTATCTAGGGAAGATTATTATATAATTTTTTTTTACTATTTTTAATTTAAAAAATTACTCCGGAGTTAACAGAAAAACATGCCTTATGTAGTTCTTATATTTTGGTAAGTTTTACATCGATGTTGTATCTTTATTAGCTGAAGAGGAGAAATTTCAGTTTTTTAGACTGTTCTTCTTTTAATAAATAAAACGTGATATTAGTTTAATTCATCGTGAGATAGAATTGTTTATCTTGTTTATTATTTTTTTTTATCGGGATTAGTACGAAAGGAATTTCACTATAATTTTAAATTTTTTAATCTTTTTTTTAATTTTTTTTGTTTATTTTTTTCTTGTCTTAGTTTTCTTGTTTTTGATCCTTTAAAGAGTGCTTTTTTTTTAGTTCTTTCTTTAATTTTTTTGGTTTTTTTTATTTCTTTTGGTTTTTATGTTTGGTTTTCTTATTTTATTTGTTTGATTTTTTTGAGTGGTATTTTTGTTATTATTGTTTATTTTTCTAGTTTTTCTAAATATATTTATGTCAATATTAATTTTTTTCTTGTCCTTTTTGTTTTCTTGTTTTTTTTTTTTTATTCTTTTTTTTTCTTTTTAGATCCTAGTTATCATAATTCTTTAAATTTTCTTTATTATGATTTGTTTTTTTCTTTTATTTTTTGGGTTGTTTTTTGTTTGTTTTTTTTTATAAATTTTGTTAGCTTTTTTCTTTGTTTTTCTGGTGCTCTTCGACTGTATTAATTTTGGTTTATTAGTATAATAAGTATATTTGATTTCCAATCAAATGGTCATTAAACTATGCTATTTTAGTTTATGTAAAATGTCTAATTTGTAATTAGAAGAATTTTTAGCAACTTTCTAGTTTTTGTTTTTTATAGTACTAATCACAAAGATATTGGTAGTATTTATTTAATTTTTGGTTTATGAGCTGGTATAGTTGGTTCTGCTCTTTCTATAATTATTCGTATCGAGTTAAGTAAGCCTGGTATGTTTATTGGAGATGGTCAATTATATAATTCTATTTTAACTGCTCATGCTATTTTGATAATTTTTTTTATGGTTATACCTAGGATGATTGGTGGTTTTGGTAATTGGATGGTTCCTTTAATATTAGGTGCACCTGATATGAGTTTTCCTCGATTAAATAATATTAGTTTTTGATTATTACCTGCTTCTATTTTTTTGGTTTTTTTGGCTTGTTTTGTTGATAATGGTTTAGGTACTAGTTGAACTATTTATCCCCCTTTATCTACTTCAGGACATCCTGGTTCTAGTGTTGATTTGGCTATTTTTAGTTTACATCTTTCTGGTATTAGTTCTATTTTGGGTGGTATTAATTTTATGTGTACTATTAAAAATTTACGTTCTAGTTCTGTTTCTCTCAATAATATGAGTTTATTTATTTGAACTATTTTTGTTACTGTTTTTTTATTGGTTTTGTCTTTACCTGTTTTAGCTGGTGCTATTACTATGTTGTTAATTGATCGTAATTTTAATGGTTCTTTTTTTGATCCTAGTTTTGGTGGTAATCCTTTGATTTATCAGCATTTGTTTTGGTTTTTTGGTCATCCAGAAGTTTATATTTTAATTTTACCTGCTTTCGGTATTATTAGTCAATGTACTTTGTATTTGACTGGTAAAAAAGAAGTTTTTGGTTATTTGGGTATGGTTTATGCTATTTTGAGTATTGGTTTAATTGGTTGTGTAGTTTGAGCTCATCACATGTATACTGTTGGTATAGATTTTGATTCTCGTGCTTATTTTACTGCTGCTACTATAGTGATTGCTGTTCCTACTGGTGTAAAAGTTTTTAGATGGTTAGCTACTTTTTTTGGTACTGTTATAGTTTATCAACCTTTATTATTTTGAGTTATAGGTTTTATTTTTTTATTTACTATTGGTGGTTTAACTGGTGTTATATTATCTAATTCTAGAATTGACATTATTTTACATGATACTTATTATGTAGTGTCTCATTTTCATTACGTTTTAAGTCTTGGTGCTGTTTTTGGTTTGTTTGCAGGTGTTACTTTGTGATGATCTTTTATTACTGGTTTTGTTTTGAATAAAATTTATATGTATTCTGTTTTTTTTTTATTTTTTATTGGAGTTAATATGACTTTTTTTCCTTTACATTTTGCTGGTTTACATGGTTTCCCACGAAAATATGTAGACTATCCAGATGTTTATTCTTTCTGAAATGTTTTATCTTCTTTTGGTTCTCTTATTAGTATTTTTTCTCTTTTTTTTTTTGTTTTTGTTTTATTAGAATCTTTCATTAGTTATCGTGTTTTAGTTGTTGATTACTTTAATGGTGTTAGACCTGAAAATGCTAATTTAGGTTATAATTTTTATCATAGTTTCCAAGATGGGGTTTATTTGAGAGTGCCTCATAATTAATTGTTTTTATTTTTTATTGGTATTTTTTTCCTTTTTTATAAATTTCGACGTTTTATTTTTGTTATTATTTCTTTTGAATTTTTAATAATGGGAGTTTTTTATTTGTTTTCTTTTTTTTTTGGTTTTTTTTCTTTTTTTTACTTTTTATGTTTTAGTGTTTTTTGTAGTCTTATGGGTGTTGTTTTAATAGTTTATTTTATTAAGTTCTATGGTTGTGATTATGTTTTTTTTTAAAATCAYTTCATATCAAACCCCAATTGAGTGGTTAGCTTAAGTTTAAAGCACCGGATTTTTAATCCGGGGATTAATCTGCTTAAAACTGTTTTTATTTTGATTTGAAATCAAAATTTGGATTTTTCCGCAGTTTTTGTCTTTATTTTTGATTTTTTTTTGTTGTTTTTTGTTTTTGTTTTTTGTTTTTGTTTTTTGTTTTGTTTTTGTTTTTTGTTCCTTTTTTTAAGTTTTCTTTCTTTTTTTTTGATTTTGGTTTTATTGTTTTTAAATTTAATTTTTATTTAAATAGTATTATTTTTTCTTTTGTTTTGATTTTGATTTCTGTTAGTGTTTTTTTTTATAGTCTTTATTATCTTAATATGGAAATTAATTTTTTTTATTATTTTTTTGTTTTGCTTGTTTTTATTTGTAGTATATTTTTTTTGGTTTTTTGTGATAGTGTTTTTTTTGTTTTGCTTGGTTGAGATTTGTTAGGTATTTCTAGTTTTTTTTTAGTTCTTTTTTATAATAATTGAGATAGTTGTAGTGGTTCTATGAATACTGTTTTAACCAATCGTATGGGTGATTTTTTTATTTTTGTTTTTTTTTCTTTGTCTTTTTTTACTTTTTTTAATTTTTTTAGTTTTTCCTATTTTTGTTTTTATTCTTCTTTTTTTCTTATTTTGGCTGCTTTTACTAAGAGTGCTCAGTTTCCTTTTGGTGGTTGATTACCTAAGGCAATGAGTGCTCCTACTCCTGTTAGTTCTTTAGTACATAGTAGTACTCTTGTCACTGCTGGTATTGTTTTGATGATTAAATTTAATGTTATTATTATGAGTTCTTTTCTTTTAAAGTTGGTTCTTATTTCTGGTGTTTTTACTATGTTTTTTTCTAGTTTTTGTGCTTTGTATGAGAATGATTTAAAGAAGGTTGTTGCTCTTAGTACTTTGTCTCAAATGGGTCTTTCAATGGTTTCTTTTGGTTTTGGTTTAAGTTTTCTTTGTTATGTTCATTTATTAAGTCATGCTATTTTTAAGAGTTGTCTTTTCATACAGATTGGTTATTTGATTCATTGTTCTTTTGGTCAACAGGATGGTCGTGGTTATTCTTTTGGTAATTTGCCTTATTTTGTTCAGCTTCAGATTTTAATTACTCTTTTTTGTTTGTGTGGTTTGTTTTTTTTAAGTGGTTCTGTTAGTAAAGATTATATTCTTGTTTTTTTTTTTTCTAGTTATTTTATGTTGTTTTTTTCTTTTTTTTTTTTTATTTCTGTTTTTATTACTTTTTTATATAGTTATCGTATTTGAAGTAGTCTTTTTTTAACTTTTTTTAATTCTTTATATTATAGTTGTAGTAGTTTTTTATTTTTTTTTATTAGTATTCCTTTGGTTTTTTTTTCTTTGTTTTTTATTTGGTGATTGAATCTTAATTTTTTTAGAATTCCTGTTGTTTTTGTTTATATTGATTTTTATTTTTTTTTTTTTTTTATTTTATTGTTTTTTTTTTTTTATTTTATTGTTTTCAAGTTTTTGTCTTTTTCTGTTTATTGTTTTTTGATGGATTATTTTCCTATTTTATTTACTCGTTTTTTTCATGATTTTAAGTTTTTTGATTTGTTTTTGAATAAGTTAAATCTTACTTTTTTTTCCTTTTTTTCTTTTTCTAGTTTTATTTCTATATTTTCTTATTTTAATAAGTTTAATTTTTTAGTTGTTTTCATTTTTCTTATTTTTGTTGTTTTTTAGATATCTAATTTATTTTTTTAGTTTTTTAAAGTTTTTTTTTTTWTTGATTTTTTTTTTTTTTTATGATTTTTTTTTTTTGTTTTTTTCTTTTGCTTTTTGTTTTTTTTGTTTTAGTTTTTTTTGTTGGTCTGGTAATTTTTTTTTAATTGATTCTTATTTTTATGTTGCTGTTTGTTTTATGTCTGTTTTTATTTTTTCTTTGGTTTTGGTTTCTGAACGTCATCGTGTTATTGTTTTTTTTTCTAAGGTTCTTTTGGTTATTTCTTTTTTTTTTTTTTTTTCTTATAGTGTTTTTTATTTATATGTTTTTTTTGAACTTTCTATGGTTCCTATTATTATTTTAATTCTTGGTTATGGTTATCAGATTGAGAAGGTTAATTCTTTTTTTTATCTTGTGTTTTATGCTACTTTTTGTAGTGTTCCTTTTCTTTTTGTTTATTTTAGTTTGGATTTTTTTTTTGTTGTTCCTTATTTTGATTGTTTTATTTCTTGGGAGATGGTTTTTATTATTAGTTTGGCTTTTATAATGAAATTTCCTGTTTTTTTTTTACATCTTTGGTTGCCTAAAGCTCATGTTGAAGCTCCCACTTCTGCTAGTATTTTATTAGCTGGTTTGTTGTTGAAGTTTGGTACTGTTGGGTTTGTTCGTATTATAAAGAGTCTTAGTTATTGTCATATTAATTATTGATTTTTTTTTTCGGTTTTAGGTATGTTTATTTCTTGTTTTGTTTGTGTTTTTCAGAGTGATTTTAAGTCTTTAGCTGCTTATTCTTCTGTTGTTCATATGAATTTTTTGTTGTTTTTTCTTTTGTTTTTTGGTTTATATTCCAAAACTGGTAGTTTTTTAATAATGGTTTCTCACGGATACACTTCTTCTGTTATGTTTTATTTCATTGGTGAGTTTTATCGTTCTTTAGGTAGTCGAATGATTTATTTTTTGAACAGTTTTATGTCTTCTAGTTTTATTTTTTCTTTTTTAATTTCTTTGGTTTTTTTATCTAATTGTGGTATACCTCCTTCTATTTCTTTTTTTTCTGAGTTTTTTTCTTTTTCTGGTTTTTTTTCTTTGTTTTATAATGTTTTTTTTTTGGTTTTTTTTTATTTTTTTGTTTCTTTTTATTATTGTGTTTATATTATTGTTATTTCTTTTTTAGGTAAGAAGTTTTTTTTTTTTAAGAGTTGATTTTTTTTTTGGTCTCTTCCTTTAATTTTTTTTTGTTTTAATGTGTTTGGTTTTTTTTTATTTTTTTAATAGATTTAAGTTAAGTTAAACTATTAGTCTTCAAAACTAAAAATTTTATCTATAAGGTATTTAGTAGGAATTTTCTATATCCAATTGCGGTTTGGAAGTTTTTTTACCTTAACAAATTTTAGGCGAGTCTTCTAAACTTGTTTTGGGGTTTCCCGTTTGTTTTTTAAGTTTTTTCATAATTTCCATGTTTTGAGTTTTTCTTCTTATCCTTTTTTTATGTTTATTTCTTTAAGTTCTCTTTTTTCTTCTTTTGTTGTTTTTTTCAAGTTTGGTATTTTTTTTTTTCTTTTTTTTTCTTTTTTTTCTTTTTTATTTCTTATTTTTTGTTGGTTTAAGGATATTTGTATAGAGGGTCTTTGCGGTTATCATAATTTTTATGTTATAGATGGTTTTAAGTTTGGTTTTGTTTTGTTTATTTTTAGTGAATTTATATTTTTTTTTAGTGTTTTTTGGTTTTATTTTGATTCTGCTTTAGTTCCTGCTCACGAAATTGGTTGTGGTTGGGGATTTTTTGGTTTGGATAAGATTAATCCTTTTGGAGTTCCTCTTTTAAATACTGTTATTCTTCTTAGAAGTGGTGTTACTGTTACTTGGTCTCATTATTGTCTTTTGAATAATTTTTATTGTTTAGATGGTTTGATTTTAACTATTCTTCTTTCTTTTATTTTTATTTTGGTTCAGTTTTTTGAGTATAAGAGTTCTAGTTTTTCTATCTCTGATGGTGTTTATGGTAGTATTTTTTATTTTTCTACTGGTTTTCATGGTTTTCATGTTATTCTAGGTGCTGTTTTCCTCACTTATAATCTTTTTCGTTTTTTATTATATCATTTTAATTATTCTCATCATTTGGGTTATGAGTTTTCTATTTTGTATTGGCATTTTGTAGATGTTGTTTGGTTATTTTTATTTGTTTTTGTTTATTGGTGAGGTTATTAGGTTTTATTTTTACTTTTTGGATTTTTTTAATTTTTTTGATTTTTTTCTTTTTGTTTTTGTTTTGCAGTTTATTTTTTGTCAAAAAGATAGATTAATTAATGTTTTTTTTAATAAGTTTTTTTCTTTTTTAGTTGGTGTTTTTTCTTATAATTCTTCTTGTTTTATTAGATATATTTTTTCTTCTTTTATTTTTGTTTTTTTGTTGACTTGTTGTTTTGGAGGTTATTTTAGTTATTCTTTTTGTCCTTTGGGTATTATTGAGTTTACTTTTTTTTTTTCTTTTGTTTCTTGATTTTCTACTTTTTTGTTTTTGATTTCTAGTCAGAAATTTTCTGTTTATATGAAGAAGTCTGGTGATGGTTTTTTTAAGACTTTTTTTTTGTTATTTGTTGAGATTATTAGTGAGTTTAGTCGTCCTATTGCTTTAAGTGTTCGTTTGTTTGCTAATATTATAGTTGGTCATGTTATTAGTGCTTGTTTTTATGTTTTTTTTGAGTGTGTTTTTGGTTTTTCTTTTTTAATTGTTTTTGCTATTGTTTTTGAGTGTTTTGTTTTTATTTTGCAGAGTTATATTTTTTCTCGTTTAATTTACTTATATATTAACGAGTAGCTTTTTAGTTTATTTAAAATTTTTACTTGTGGTGTAAAAGAAATTTGAGCTTTGTAAGTTAGTTTAAGTAGAATTTTTGTTTTTGGTACAAATGGTTATCTTACATTGAGGATTATTTTAATTTAGAATATTTAGCTGTTAACTAAAAGGTTTATCTTCATAAGAGTTTAGTTTATATTTAAAATATTAAATTGTAAATTTAAAGTTTTTTGCTCTTGCAGTAATTAGTTTAATTAAAATATAACATTTGGATTGTTAAGTTTTTTTACTGATTTTTCTTTTATTTTTTTGTTATTATTGTTTTTTTTTTAAATTGTTTTATTTGTAATATTGTTTTTTGATGGAGTATTTTTTTTTTAATGACTCTTGTTTTTGTTTTTTTAAATTTTAATAATTCTTATTCTTCTATTAACTATTTTATTTTTCAGGAGTTTCTTGGTTTGCTTTTTGTTTTTTTTTCTTTTGGTATTCTTCAATTTTTTATTATTTTATTAAAAGTTGGTGTTTCTCCTTTTCATTTTTGGTGTTTAAATATTTTTAATGGTCTTAGAGGTTTTAATACTTTTTGATTTCTTACTTTTCAGAAGTTACCTTACTTTCCTGTTTTTTCTTTTATTTTTGATTATAGTTTTTTTTTTTTTCTTGTTTTTGGTATTATTTTTTGTTATTTTAATCTTTTTTTTTGTAAGTCTTTTAAGAGCATAATTTTTATTTCTTCTGTTGAGTCTTTTAATTGGTTGTTAATTTCTCTTTTCTCTTCTTTGTTTTCTGGTTTTTTTTTGTTTCTTTACTATGTTTTTGTTATGTTTTTTTTGTTGGATTATAGTTCTACTAAAGGTTATGATTTTTATAATTGGGAGTTGGTTTTTCTTTTTATAAATTTTCCTATGACTATTACTTTTTTTGTTAAAATTTTTTCTATTATTTTTTTTTTTAATATTAGTTCTTTTTATCTGTTGTTCGTTTTATTTTTAATGGTCTTTTCTGTTTTTGGTTTTGGTTTTTGGTTTTTTAATGTTGGTTTGAAATTTAGTTATTATGGTTTTTATAATTTTAGTTTTTTTTATTTTTTTTTTTTTCCTTTGATGTTTTTTTGTCTTTTTTAAAAGAGTTTTAGTTTATATAGAATTTATCACTTACAATGATGGGGTTTAAACTCTTACCAATTTAGTAAAATTTTATTATATTGCTTTGATATGGCAAAGTTCTTTTTGATTTGGTATTTTTTGTTTTGTTTTTAGTGGCTCTTTTTTCTTTTTTATTTGCTTTTTTTTTTTATTTATTTGTTTGTTTTGCTTCTTTTTTTGATTTTTATTTTTGTAAGTCTTCTTCTTTTGAGAGTGGTTTTATGAGTGTTGGTTTAATTCAGAATTCTTTTAGAATTCACTTTTTTGTTATTATAATCATGTTTGTTGTTTTTGATTTGGAGATTGTTATTTTTATTGGTATTCTTATTTCTGATTTAAATTCTTTTGTTTGTTTTTTTTTTTTGTTTTTTTTTTTGTTCTTGTTTTTTTATATGGAGTGGTATTATGGTAAGCTTGTTTGAAATTTTTAATATTAAAAAACTTTATTATAATTTAGTATATCTCGTTGTCGTTGAGAAGGTTTTAAGTTTTATCTTATTATTATATTTTTTTTTTTTCTTGTTTTTAGTATCAAAAACCGATTGGGGTTTTGATATATTWTATATTATATATTATAAAAATAATATAAATATAATATATTTATTAATTATATTTATATATAAATAATTATATTTATATATATAAATAATTATATTTATATTATTTTTATTATNTATGTATATATATTTATGTTGATATTAATTAGTTAATATCATATCCTTTTTTTAGGATAATTGTTTGATGGAGATTTTATTAATTAGGTAGACTTGTTTAATTTAAGCTGGTAAACTTTGAACTTTTTCGGGTTCTTAAAGTTTCAGGAAAACAAGTCTACCTAATTAATGGTTTTATTTTAATTGAAATTATATGTCTATGAGTTCGATTAAAATAAAATTTTGTAGTATGATNNNNNNNNNNNNNNNNNNNNNNNNNNNNNNNNNNNNNN
>Cambodia_Dog_L17 - m
GTCGTTTATTTTTCGATTTTTTTATTTATAATTTTGTTGGTTTTTTTTGTTGTTTTTTTTGTTATACAGAGTATTGCTTTTATTACTTTATATGAGCGTCATTTGTTGGGTCTTAGTCAATCTCGACTTGGTCCTACGAAGGTAGGTTTTTTTGGTGTTTTGCAGGCTATTGTAGATGGAGTTAAGCTTCTAAGTAAAGAACAATTTTTACCTTATAATTCTTCTTATTTTTTTTTTTTATTTATTCCTTCTGTTTCTTTTTGTTTGATATATTTGGAGTGGTTTGTTCTTCCTTTTTTTTTTGATTTTTTTACTTTTAATTATTCTGTTTTGTTTTTTCTTTGTTTGGTTGGTTTTTCTGTTTATACTACTTTAATTTCTGGAATTGTTTCCAAATCTAAGTATTCTATAATTGGTTCTATTCGTGCTAGTAGTCAGAGTATTTCTTATGAGATTTCTTTTACTTTTTTTGTTTTTTGTGTTGTTCTTCATGTTGGTGTTTTTAGTTTTTTTAGTTTTTTTAGTTTTAGTATAGTTGTTCTTTTTTTTCCTTTTCTTATTATGATTATTGGTGAGCTTAATCGTGCTCCTTTTGATTTTTCTGAGGGTGAGAGTGAACTTGTTAGTGGTTATAATATTGAATATTCTAGTGTTGCTTTTGTTCTTTTGTTTTTGAGTGAGTATGGTGTGTTGATTTTTTTTTGTGTTCTTTTTTCTTTTTTGTTTTTTGGTGGTTCTGTTTTTATGTCTTTTGTTATTTTTTCTTTTTTGATTTTTATTCGTAGTTCTTTTCCTCGTTATCGTTATGATATGATGATAGGTTTTTTTTGATTTATTATGTTACCTATTTCTATGATTTTGTTTTTATTTTTTTGTTTGTTATTTTTTTAGGGATTTAGTTTATATTAAAATGTTTGTTTTGCGTACAAAAGAATTTTTTCTCTGAATTTTTTTTCTTAGTTTATAGATTTGATTATGGTCATTGTAATGATAAAATGGTGTTATATAATTTTTAATCACTTGAGTGGACAATGTTTTTCTATCCCGGCAATGTATTGCTTGTATAAACTCAGTACCAGAATAATCGGATAGACTGAGTAAGCTTATACCCTAAATGTGTTTTGGCCATGGTTTTTTTTTTGATTTTTTTACAACTGTTTAGTGCAATGTGCAGTTTTTTTTTGTTGTTTTATCTTGGTCAATAAGATTAGACAAATGACCTGGATTAGTACCCAGTTAATCTAAATTTAAAAGTTGCAGGAGTAAAGTAATATTTAAACTGTAATAATATTGGCGGATTTTTTAATTATCTTTGGAGGTTGAGCTGTAATTGAGAACCCTCATTATCAGCTTTGATTTTTGTCGCATGTATGATCGTTTATGTCCTTCTTAAAGAGGTGCATTAAAGATTATTTGGTGTTTAATCAATGATATCTATTAAAACAGATAAATACCTGGTATATATCAAAGTTTTCGTTTGACCTACAATATCTTATGTTTCGGATAAGGAGGAGAGATTCTTCTTTGAAGTTGTAAAAGACAGTAAATGCTTTTTAATGTAGCATTGAAGTATTTAGAGAAATCGTACAAATCATCCATCAATTGCCCACAGGGGAGTAAGTTGTAGTAAAGTAGGTGTAGGGGAATCTGTACCTAGTTTAAGTTGGTTATATTTTAATAATTTGGTTTTTTTCCAAGTGTTTTTTCCTTCTTTAATAAGTTAGTATATTTTAGTACATTGGGTTCATATCCTAAAGGAGAATTTTCACTTATTTTTTATTGTTTTTTTTATTTAATTTTTTCTTTTTTAAGGGGGTACTTTTAAGGTTTTTGGGAGTTATTAGTATAATAAGTATTTTTAATTGCAAATTAAAAGGTTAATAGCTTTTTTTATTCTTTTAAGTTTTTAAATGTTCCTGTTAGTTTTTCTTTATCTGTTTTTTGGAATTTTGGTAGTATTTTGGGTATGGTTCTTTTTTTTCAGATTTTTAGTGGTTTATTTTTATCTTTTTATTATGTTGCTGATGGTTTTAATTCTTTTTCTAGTGTTCAGTATATCATAAGTGATGTTAATTTTGGTTGGGTTTTTCGTATTTTACATTTTAACGGTGCTAGTTTATTTTTTTTTTTTTTGTATTTGCATTTTTTTAAGGGTCTTTTTTTTTGTAGTTATCGTTTGTCTGGTACTTGGGTTATTGGTTTAACTATTTTTTTTTTTGTTATAATGGAGGCTTTTATAGGTTATGTTTTAGTTTGGGCTCAGATGAGTTTTTGAGCTTCTGTTGTTATTACTAGTCTTTTAAGTGTTATTCCTTGCTTTGGTTTTTCTATTGTTTATTGGATTTGGAGTGGTTTTTCTGTTGTTAATTCTACTCTTAAGTTTTTTTTTGTTATTCATTTTTTAATGCCTTGATTGGTTTTTCTTTTAGTTTTTGTTCATTTGTTTTTTTTACATTCTACTGGTAGGACTTCTGTTTTATATTGTCATGGTGATTATGATAAAATTAGTTTTTTCCCTTATTATTTTTATAAAGATTCTTATAATTTGGTTGTTTTTTTTCTTTTTTTTATTTTTTCTTTTTTTTTTCCTTTTTTACTTGGTGATCCTGAAATGTTTGTTGAGTCTGATCCAATGGTTAGACCTGTACATATTGTTCCTGAGTGATATTTCTTATTTGCTTATGCTATTTTGCGTGCTATCCCTAATAAAGTTTTAGGTGTTTTTTTTCTTGTTTTTAGTATTTTTATTTTTTATTTTTATGTTTTTTTTAATAATTATTATAGTGTTCTTGATAATTTGAATTTTTTTTTAGTTGTTTTTTTTATTTTGGTTTCTGTTTTTTTAAGTTGATTAGGTCAGTGTCATGTTGAATATCCTTTTATTGGTTTGAGAGTTGTTTTTTCTTTTTTTTATTTTTTTTTTGCTTTTTTAATTGTTTTCTCTCGATTTTTGACTAAATTTATTTTTTCTTAGTAAACTTAGTATAATTTATTATATTGGATTTAGGATCCTGGGATTTTTGTTTACTTTTAATTATTTCCAAGGTTACATGATAGGTTTTTCTAATAATTATCTTTGTAGATACATGGATTGGTTTCATAATTTTAATTGTAGTTTATTATTTGGTGTTTTATTTTTTGTTTTTATAGTTATTGTTAATCTTTTTGTTAATTCTTATTATTTTAAGAGTCATAATATTGAATATCAATTTGGTGAGTTTTTATGTAGTTTGTTGCCTTTATTTATTTTGGTTTTTCAAATGTTTCCTTCTTTATCTTTGTTGTATTTTAGTGGTTTGTCTTATTTAGATAGTAGTTTAACTGTTAAAGTTGTTGGTCATCAATGGTATTGAAGTTATGATTATAGGGATATCGGTATTGAATTTGATTCTTATATGAAGTCTATTGATTCTTTATTGATTGGTGAGCCTCGTTTATTAGAAGTTGATAATCGTTGTGTCGTTCCTTGTGATACTAATATTCGATTTTGTATTACATCGGCTGATGTTATTCACTCTTGATCTCTTCCCTCTTTTTGTATTAAACTTGATGCTATGAGTGGTATTTTAAGTACTGTTACTTGTAGTTTTCCTATGGTTGGTGTTTTTTATGGTCAGTGTTCTGAGATTTGTGGTGCTAATCATAGTTTTATACCTATTTGTTTGGAGGTTTCTTTGTTGGAAAATTTTAAAGATTGATGTTATTTAATGTCTAGTTAATTTTGAGGTATTAGTATATTTTAGTATTATTCTTTTTCGAGGAGTCGGATTTATACCTTTATTGAATTAGCATAATTTAATGTATTTGTTTTAAGCGCAAAAGATTTTATTCAATTTTACTCTTTTAGTTTATAAAAAATATGACTTTGAAGCAGTTAAGAATCATAGAGTATATTTTTTTTTTATATATATATTAGTATTGCATACTATGTTAGGATATTTTCAAAGATTTTGATAAATAGAAGCAAAGTGTTTAAGGTGTAGTTTTTTTTTTTGTTACAAAAATAATTTTACTACTCTTAGTGTTGATACATCGAACTTTGTGATATCTGTTTTTAATTTTTATATTAGAAAATTATATATTGTTTTTTTTTTTTGTAGTTTTAATAATTTGAAGTTTTTTTGTTTTAAGTTTTATAACTTTACTACTTTTYTTTTTTTTTTTTTTTTTTAAYTATAATTCTTTATAGTTTTTATTATCTAACAATTAGTAAATTAATAAATTATGTTTTTTTTTTTAATATAAATGAATTACTAATTATCTGGTCAAATGTTTATTAAAGACTTAGGATTTATATTAAATCTGTCTTCTGCCCTATGGTTTTTTTAAATGGCAGTCTTAGCGTGAGGACATTAAAGTAGCAAAATAATTTGTGCTTTTATTGGGTTCGAGTATGAATGAAGTTTTGGCTGGTGATATTTTTTTTTTTTTTTGAATTTAATATACATCTAAAAAGAGATGTTTATAATAAAACAAAGATAAGTCTTCGGAAATTTTATTTCTATTAAAAGTTTTTTTTTTTAGTAATTTATCTAGGGAAGATTATTATATAATTTTTTTTTACTATTTTTAATTTAAAAAATTACTCCGGAGTTAACAGAAAAACATGCCTTATGTAGTTCTTATATTTTGGTAAGTTTTACATCGATGTTGTATCTTTATTAGCTGAAGAGGAGAAATTTCAGTTTTTTAGACTGTTCTTCTTTTAATAAATAAAACGTGATATTAGTTTAATTCATCGTGAGATAGAATTGTTTATCTTGTTTATTATTTTTTTTTATCGGGATTAGTACGAAAGGAATTTCACTATAATTTTAAATTTTTTAATCTTTTTTTTAATTTTTTTTGTTTATTTTTTTCTTGTCTTAGTTTTCTTGTTTTTGATCCTTTAAAGAGTGCTTTTTTTTTAGTTCTTTCTTTAATTTTTTTGGTTTTTTTTATTTCTTTTGGTTTTTATGTTTGGTTTTCTTATTTTATTTGTTTGATTTTTTTGAGTGGTATTTTTGTTATTATTGTTTATTTTTCTAGTTTTTCTAAATATATTTATGTCAATATTAATTTTTTTCTTGTCCTTTTTGTTTTCTTGTTTTTTTTTTTTTATTCTTTTTTTTTCTTTTTAGATCCTAGTTATCATAATTCTTTAAATTTTCTTTATTATGATTTGTTTTTTTCTTTTATTTTTTGGGTTGTTTTTTGTTTGTTTTTTTTTATAAATTTTGTTAGCTTTTTTCTTTGTTTTTCTGGTGCTCTTCGACTGTATTAATTTTGGTTTATTAGTATAATAAGTATATTTGATTTCCAATCAAATGGTCATTAAACTATGCTATTTTAGTTTATGTAAAATGTCTAATTTGTAATTAGAAGAATTTTTAGCAACTTTCTAGTTTTTGTTTTTTATAGTACTAATCACAAAGATATTGGTAGTATTTATTTAATTTTTGGTTTATGAGCTGGTATAGTTGGTTCTGCTCTTTCTATAATTATTCGTATCGAGTTAAGTAAGCCTGGTATGTTTATTGGAGATGGTCAATTATATAATTCTATTTTAACTGCTCATGCTATTTTGATAATTTTTTTTATGGTTATACCTAGGATGATTGGTGGTTTTGGTAATTGAATGGTTCCTTTAATATTAGGTGCACCTGATATGAGTTTTCCTCGATTAAATAATATTAGTTTTTGATTATTACCTGCTTCTATTTTTTTGGTTTTTTTGGCTTGTTTTGTTGATAATGGTTTAGGTACTAGTTGAACTATTTATCCCCCTTTATCTACTTCAGGACATCCTGGTTCTAGTGTTGATTTGGCTATTTTTAGTTTACATCTTTCTGGTATTAGTTCTATTTTGGGTGGTATTAATTTTATGTGTACTGTTAAAAATTTACGTTCTAGTTCTGTCTCTCTCAATAATATGAGTTTATTTATTTGAACTATTTTTGTTACTGTTTTTTTATTGGTTTTGTCTTTACCTGTTTTAGCTGGTGCTATTACTATGTTGTTAATTGATCGTAATTTTAATGGTTCTTTTTTTGATCCTAGTTTTGGTGGTAATCCTTTGATTTATCAGCATTTGTTTTGGTTTTTTGGTCATCCAGAAGTTTATATTTTAATTTTACCTGCTTTCGGTATTATTAGTCAATGTACTTTGTATTTGACTGGTAAAAAAGAAGTTTTTGGTTATTTGGGTATGGTTTATGCTATTTTGAGTATTGGTTTAATTGGTTGTGTAGTTTGAGCTCATCACATGTATACTGTTGGTATAGATTTTGATTCTCGTGCTTATTTTACTGCTGCTACTATAGTGATTGCTGTTCCTACTGGTGTAAAAGTTTTTAGATGGTTAGCTACTTTTTTTGGTACTGTTATAGTTTATCAACCTTTATTATTTTGAGTTATAGGTTTTATTTTTTTATTTACTATTGGTGGTTTAACTGGTGTTATATTATCTAATTCTAGAATTGACATTATTTTACATGATACTTATTATGTAGTGTCTCATTTTCATTACGTTTTAAGTCTTGGTGCTGTTTTTGGTTTGTTTGCAGGTGTTACTTTGTGATGATCTTTTATTACTGGTTTTGTTTTGAATAAAATTTATATGTATTCTGTTTTTTTTTTATTTTTTATTGGAGTTAATATGACTTTTTTTCCTTTACATTTTGCTGGTTTACATGGTTTCCCACGAAAATATGTAGACTATCCAGATGTTTATTCTTTCTGAAATGTTTTATCTTCTTTTGGTTCTCTTATTAGTATTTTTTCTCTTTTTTTTTTTGTTTTTGTTTTATTAGAATCTTTCATTAGTTATCGTGTTTTAGTTGTTGATTACTTTAATGGTGTTAGACCTGAAAATGCTAATTTAGGTTATAATTTTTACCATAGTTTCCAAGATGGGGTTTATTTGAGAGTGCCTCATAATTAATTGTTTTTATTTTTTATTGGTATTTTTTTCCTTTTTTATAAATTTCGACGTTTTATTTTTGTTATTATTTCTTTTGAATTTTTAATAATGGGAGTTTTTTATTTGTTTTCTTTTTTTTTTGGTTTTTTTTCTTTTTTTTACTTTTTATGTTTTAGTGTTTTTTGTAGTCTTATAGGTGTTGTTTTAATAGTTTATTTTATTAAGTTCTATGGTTGTGATTATGTTTTTTTTTAAAATCAYATCATATCAAACCCCAATTGAGTGGTTAGCTTAAGTTTAAAGCACCGGATTTTTAATCCGGGGATTAATCTGCTTAAAACTGTTTTTATTTTGATTTGAAATCAAAATTTGGATTTTTCCGCAGTTTTTGTCTTTATTTTTGATTTTTTTTTGTTGTTTTTTGTTTTTGTTTTTTGTTTTTGTTTTTTGTTTTGTTTTTGTTTTTTGTTCCTTTTTTTAAGTTTTCTTTCTTTTTTTTTGATTTTGGTTTTATTGTTTTTAAATTTAATTTTTATTTAAATAGTATTATTTTTTCTTTTGTTTTGATTTTGATTTCTGTTAGTGTTTTTTTTTATAGTCTTTATTATCTTAATATGGAAATTAATTTTTTTTATTATTTTTTTGTTTTGCTTGTTTTTATTTGTAGTATATTTTTTTTGGTTTTTTGTGACAGTGTTTTTTTTGTTTTGCTTGGTTGAGATTTGTTAGGTATTTCTAGTTTTTTTTTAGTTCTTTTTTATAATAATTGAGATAGTTGTAGTGGTTCTATAAATACTGTTTTAACCAATCGTATGGGTGATTTTTTTATTTTTGTTTTTTTTTCTTTGTCTTTTTTTACTTTTTTTAATTTTTTTAGTTTTTCCTATTTTTGTTTTTATTCTTCTTTTTTTCTTATTTTGGCTGCTTTTACTAAGAGTGCTCAGTTTCCTTTTGGTGGTTGATTACCTAAGGCAATGAGTGCTCCTACTCCTGTTAGTTCTTTAGTACATAGTAGTACTCTTGTCACTGCTGGTATTGTTTTGATGATTAAATTTAATGTTATTATTATGAGTTCTTTTCTTTTAAAGTTGGTTCTTATTTCTGGTGTTTTTACTATGTTTTTTTCTAGTTTTTGTGCTTTGTATGAGAATGATTTAAAGAAGGTTGTTGCTCTTAGTACTTTGTCTCAAATGGGTCTTTCAATGGTTTCTTTTGGTTTTGGTTTAAGTTTTCTTTGTTATGTTCATTTATTAAGTCATGCTATTTTTAAGAGTTGTCTTTTCATACAGATTGGTTATTTGATTCATTGTTCTTTTGGTCAACAGGATGGTCGTGGTTATTCTTTTGGTAATTTGCCTTATTTTGTTCAGCTTCAGATTTTAATTACTCTTTTTTGTTTGTGTGGTTTGTTTTTTTTAAGTGGTTCTGTTAGTAAAGATTATATTCTTGTTTTTTTTTTTTCTAGTTATTTTATGTTWTTTTTTTCTTTTTTTTTTTTTATTTCTGTTTTTATTACTTTTTTATATAGTTATCGCATTTGAAGTAGTCTTTTTTTAACTTTTTTTAATTCTTTATATTATAGTTGTAGTAGTTTTTTATTTTTTTTTATTAGTATTCCTTTGGTTTTTTTTTCTTTGTTTTTTATTTGGTGATTGAATCTTAATTTTTTTAGAATTCCTGTTGTTTTTGTTTATATTGATTTTTATTTTTTTTTTTTTTTTATTTTATTGTTTTTTTTTTTTTATTTTATTGTTTTCAAGTTTTTGTCTTTTTCTGTTTATTGTTTTTTGATGGATTATTTTCCTGTTTTATTTACTCGTTTTTTTCATGATTTTAAGTTTTTTGATTTGTTTTTGAATAAGTTAAATCTTACTTTTTTTTCCTTTTTTTCTTTTTCTAGTTTTATTTCTATATTTTCTTATTTTAATAAGTTTAATTTTTTAGTTGTTTTCATTTTTCTTATTTTTGTTGTTTTTTAGATATCTAATTTATTTTTTTAGTTTTTTAAAGTTTTTTTTTTTNTTGATTTTTTTTTTTTTTTATGATTTTTTTTTTTTGTTTTTTTCTTTTGCTTTTTGTTTTTTTTGTTTTAGTTTTTTTTGTTGGTCTGGTAATTTTTTTTTAATTGATTCTTATTTTTATGTTGCTGTTTGTTTTATGTCTGTTTTTATTTTTTCTTTGGTTTTGGTTTCTGAACGTCATCGTGTTATTGTTTTTTTTTCTAAGGTTCTTTTGGTTATTTCTTTTTTTTTTTTTTTTTCTTATAGTGTTTTTTATCTATATGTTTTTTTTGAACTTTCTATGGTTCCTATTATTATTTTAATTCTTGGTTATGGTTATCAGATTGAGAAGGTTAATTCTTTTTTTTATCTTGTGTTTTATGCTACTTTTTGTAGTGTTCCTTTTCTTTTTGTTTATTTTAGTTTGGATTTTTTTTTTGTTGTTCCTTATTTTGATTGTTTTATTTCTTGGGAGATGGTTTTTATTATTAGTTTGGCTTTTATAATGAAATTTCCTGTTTTTTTTTTACATCTTTGGTTGCCTAAAGCTCATGTTGAAGCTCCCACTTCTGCTAGTATTTTATTGGCTGGTTTGTTGTTGAAGTTTGGTACTGTTGGGTTTGTTCGTATTATAAAGAGTCTTAGTTATTGTCATATTAATTATTGATTTTTTTTTTCGGTTTTAGGTATGTTTATTTCTTGTTTTGTTTGTGTTTTTCAGAGTGATTTTAAGTCTTTAGCTGCTTATTCTTCTGTTGTTCATATGAATTTTTTGTTGTTTTTTCTTTTGTTTTTTGGTTTATATTCCAAAACTGGTAGTTTTTTAATAATGGTTTCTCACGGATACACTTCTTCTGTTATGTTTTATTTCATTGGTGAGTTTTATCGTTCTTTAGGTAGTCGAATGATTTATTTTTTGAACAGTTTTATGTCTTCTAGTTTTATTTTTTCTTTTTTAATTTCTTTGGTTTTTTTATCTAATTGTGGTATACCTCCTTCTATTTCTTTTTTTTCTGAGTTTTTTTCTTTTTCTGGTTTTTTTTCTTTGTTTTATAATGTTTTTTTTTTGGTTTTTTTTTATTTTTTTGTTTCTTTTTATTATTGTGTTTATATTATTGTTATTTCTTTTTTAGGTAAGAAGTTTTTTTTTTTTAAGAGTTGATTTTTTTTTTGGTCTCTTCCTTTAATTTTTTTTTGTTTTAATGTGTTTGGTTTTTTTTTATTTTTTTAATAGATTTAAGTTAAGTTAAACTATTAGTCTTCAAAACTAAAAATTTTATCTATAAGGTATTTAGTAGGAATTTTCTATATCCAATTGCGGTTTGGAAGTTTTTTTACCTTAACAAATTTTAGGCGAGTCTTCTAAACTTGTTTTGGGGTTTCCCGTTTGTTTTTTAAGTTTTTTCATAATTTCCATGTTTTGAGTTTTTCTACTTATCCTTTTTTTATGTTTATTTCTTTAAGTTCTCTTTTTTCTTCTTTTGTTGTTTTTTTCAAGTTTGGTATTTTTTTTTTTCTTTTTTTTTCTTTTTTTTCTTTTTTATTTCTTATTTTTTGTTGGTTTAAGGATATTTGTATAGAGGGTCTTTGTGGTTATCATAATTTTTATGTTATAGATGGTTTTAAGTTTGGTTTTGTTTTGTTTATTTTTAGTGAATTTATATTTTTTTTTAGTGTTTTTTGGTTTTATTTTGATTCTGCTTTAGTTCCTGCTCACGAAATTGGTTGTGGTTGGGGATTTTTTGGTTTGGATAAGATTAATCCTTTTGGAGTTCCTCTTTTAAATACTGTTATTCTTCTTAGAAGTGGTGTTACTGTTACTTGGTCTCATTATTGTCTTTTGAATAATTTTTATTGTTTAGATGGTTTGATTTTAACTATTCTTCTTTCTTTTATTTTTATTTTGGTTCAGTTTTTTGAGTATAAGAGTTCTAGTTTTTCTATCTCTGATGGTGTTTATGGTAGTATTTTTTATTTTTCTACTGGTTTTCATGGTTTTCATGTTATTCTAGGTGCTGTTTTCCTCACTTATAATCTTTTTCGTTTTTTATTATATCATTTTAATTATTCTCATCATTTGGGTTATGAGTTTTCTATTTTGTATTGGCATTTTGTAGATGTTGTTTGGTTATTTTTATTTGTTTTTGTTTATTGGTGAGGTTATTAGGTTTTATTTTTACTTTTTGGATTTTTTTAATTTTTTTGATTTTTTTCTTTTTGTTTTTGTTTTGCAGTTTATTTTTTGTCAGAAAGATAGATTAATTAATGTTTTTTTTAATAAGTTTTTTTCTTTTTTAGTCGGTGTTTTTTCTTATAATTCTTCTTGTTTTATTAGATATATTTTTTCTTCTTTTATTTTTGTTTTTTTGTTGACTTGTTGTTTTGGGGGTTATTTTAGTTATTCTTTTTGTCCTTTGGGTATTATTGAGTTTACTTTTTTTTTTTCTTTTGTTTCTTGATTTTCTACTTTTTTGTTTTTGATTTCTAGTCAGAAATTTTCTGTTTATATGAAGAAGTCTGGTGATGGTTTTTTTAAGACTTTTTTTTTGTTATTTGTTGAGGTTATTAGTGAGTTTAGTCGTCCTATTGCTCTAAGTGTTCGTTTGTTTGCTAATATTATAGTTGGTCATGTTATTAGTGCTTGTTTTTATGTTTTTTTTGAGTGTGTTTTTGGTTTTTCTTTTTTAATTGTTTTTGCTATTGTTTTTGAGTGTTTTGTTTTTATTTTACAGAGTTATATTTTTTCTCGTTTAATTTACTTATATATTAACGAGTAGCTTTTTAGTTTATTTAAAATTTTTACTTGTGGTGTAAAAGAAATTTGAGCTTTGTAAGTTAGTTTAAGTAGAATTTTTGTTTTTGGTACAAATGGTTATCTTACATTGAGGATTATTTTAATTTAGAATATTTAGCTGTTAACTAAAAGGTCTATCTTCATAAGAGTTTAGTTTATATTTAAAATATTAAATTGTAAATTTAAAGTTTTTTGCTCTTGCAGTAATTAGTTTAATTAAAATATAACATTTGGATTGTTAAGTTTTTTTACTGATTTTTCTTTTATTTTTTTGTTATTATTGTTTTTTTTTTAAATTGTTTTATTTGTAATATTGTTTTTTGATGGAGTATTTTTTTTTTAATGACTCTTGTTTTTGTTTTTTTAAATTTTAATAATTCTTATTCTTCTATTAACTATTTTATTTTTCAGGAGTTTCTTGGTTTGCTTTTTGTTTTTTTTTCTTTTGGTATTCTTCAATTTTTTATTATTTTATTAAAAGTTGGTGTTTCTCCTTTTCATTTTTGGTGTTTAAATATTTTTAATGGTCTTAGAGGTTTTAATACTTTTTGATTTCTTACTTTTCAGAAGTTACCTTACTTTCCTGTTTTTTCTTTTATTTTTGATTATAGTTTTTTTTTTTTTCTTGTTTTTGGTATTATTTTTTGTTATTTTAATCTTTTTTTTTGTAAGTCTTTTAAGAGCATAGTTTTTATTTCTTCTGTTGAGTCTTTTAATTGGTTGTTAATTTCTCTTTTCTCTTCTTTGTTTTCTGGTTTTTTTTTGTTTCTTTACTATGTTTTTGTTATGTTTTTTTTGTTGGATTATAGTTCTACCAAAGGTTATGATTTTTATAATTGGGAGTTGGTTTTTCTTTTTATAAATTTTCCTATGACTATTACTTTTTTTGTTAAAATTTTTTCTATTATTTTTTTTTTTAATATTAGTTCTTTTTATCTGTTGTTTGTTTTATTTTTAATGGTCTTTTCTGTTTTTGGTTTTGGTTTTTGGTTTTTTAATGTTGGTTTGAAATTTAGTTATTATGGTTTTTATAATTTTAGTTTTTTTTATTTTTTTTTTTTTCCTTTGATGTTTTTTTGTCTTTTTTAAAAGAGTTTTAGTTTATATAGAATTTATCACTTACAATGATGGGGTTTAAACTCTTACCAATTTAGTAAAATTTTATTATATTGCTTTGATATGGCAAAGTTCTTTTTGATTTGGTATTTTTTGTTTTGTTTTTAGTGGCTCTTTTTTCTTTTTTGTTTGCTTTTTTTTTTTATTTATTTGTTTGTTTTGCTTCTTTTTTTGATTTTTATTTTTGTAAGTCTTCTTCTTTTGAGAGTGGTTTTATGAGTGTTGGTTTAATTCAGAATTCTTTTAGAATTCACTTTTTTGTTATTATAATCATGTTTGTTGTTTTTGATTTGGAGATTGTTATTTTTATTGGTATTCTTATTTCTGATTTAAATTCTTTTGTTTGTTTTTTTTTTTTGTTTTTTTTTTTGTTCTTGTTTTTTTATATGGAGTGGTATTATGGTAAGCTTGTTTGAAATTTTTAATATTAAAAAACTTTATTATAATTTAGTATATCTCGTTGTCGTTGAGAAGGTTTTAAGTTTTATCTTATTATTATATTTTTTTTTTTTCTTGTTTTTAGTATCAAAAACCGATTGGGGTTTTGATATATTATATATTATATATTATAAAAATAATATAAATATAATATATTTATTAATTATATTTATATATAAATAATTATATTTATATATATAAATAATTATATTTATATTATTTTTATTATGTATGTATGTATATTTATGTTGATATTAATTAGTTAATATCATATCCTTTGTTTAGGATAATTGTTCGATGGAGATTTTATTAATTAGGTAGACTTGTTTAATTTAAGCTGGTAAACTTTGAACTTTTTCGGGTTCCTAAAGTTTCAGGAAAACAAGTCTACCTAATTAATGGTTTTATTTTAATTGAAATTATATGTCTATAAGTTCGATTAAAATAAAATTTTGTAGTATGATNNNNNNNNNNNNNNNNNNNNNNNNNNNNNNNNNNNNNN
>Cambodia_Dog_L18 - m
GTCGTTTATTTTTCGATTTTTTTATTTATAATTTTGTTGGTTTTTTTTGTTGTTTTTTTTGTTATACAGAGTATTGCTTTTATTACTTTATATGAGCGTCATTTGTTGGGTCTTAGTCAATCTCGACTTGGTCCTACGAAGGTAGGTTTTTTTGGTGTTTTGCAGGCTATTGTAGATGGAGTTAAGCTTCTAAGTAAAGAACAATTTTTACCTTATAATTCTTCTTATTTTTTTTTTTTATTTATTCCTTCTGTTTCTTTTTGTTTGATATATTTGGAGTGGTTTGTTCTTCCTTTTTTTTTTGATTTTTTTACTTTTAATTATTCTGTTTTGTTTTTTCTTTGTTTGGTTGGTTTTTCTGTTTATACTACTTTAATTTCTGGAATTGTTTCCAAATCTAAGTATTCTATAATTGGTTCTATTCGTGCTAGTAGTCAGAGTATTTCTTATGAGATTTCTTTTACTTTTTTTGTTTTTTGTGTTGTTCTTCATGTTGGTGTTTTTAGCTTTTTTAGTTTTTTTAGTTTTAGTATAGTTGTTCTTTTTTTTCCTTTTCTTATTATGATTATTGGTGAGCTTAATCGTGCTCCTTTTGATTTTTCTGAGGGTGAGAGTGAACTTGTTAGTGGTTATAATATTGAATATTCTAGTGTTGCTTTTGTTCTTTTGTTTTTGAGTGAGTATGGTGTGTTGATTTTTTTTTGTGTTCTTTTTTCTTTTTTGTTTTTTGGTGGTTCTGTTTTTATGTCTTTTGTTATTTTTTCTTTTTTGATTTTTATTCGTAGTTCTTTTCCTCGTTATCGTTATGATATGATGATAGGTTTTTTTTGATTTATTATGTTACCTATTTCTATGATTTTGTTTTTATTTTTTTGTTTGTTATTTTTTTAGGGATTTAGTTTATATTAAAATGTTTGTTTTGCGTACAAAAGAATTTTTTCTCTGAATTTTTTTTCTTAGTTTATAGATTTGATTATGGTCATTGTAATGATAAAATGGTGTTATATAATTTTTAATCACTTGAGTGGACAATGTTTTTCTATCCCGGCAATGTATTGCTTGTATAAACTCAGTACCAGAATAATCGGATAGACTGAGTAAGCTTATACCCTAAATGTGTTTTGGCCATGGTTTTTTTTTTGATTTTTTTACAACTGTTTAGTGCAATGTGCAGTTTTTTTTTGTTGTTTTATCTTGGTCAATAAGATTAGACAAATGACCTGGATTAGTACCCAGTTAATCTAAATTTAAAAGTTGCAGGAGTAAAGTAATATTTAAACTGTAATAATATTGGCGGATTTTTTAATTATCTTTGGAGGTTGAGCTGTAATTGAGAACCCTCATTATCAGCTTTGATTTTTGTCGCATGTATGATCGTTTATGTCCTTCTTAAAGAGGTGCATTAAAGATTATTTGGTGTTTAATCAATGATATCTATTAAAACAGATAAATACCTGGTATATATCAAAGTTTTCGTTTGACCTACAATATCTTATGTTTCGGATAAGGAGGAGAGATTCTTCTTTGAAGTTGTAAAAGACAGTAAATGCTTTTTAATGTAGCATTGAAGTATTTAGAGAAATCGTACAAATCATCCATCAATTGCCCACAGGGGAGTAAGTTGTAGTAAAGTAGGTGTAGGGGAATCTGTACCTAGTTTAAGTTGGTTATATTTTAATAATTTGGTTTTTTTCCAAGTGTTTTTTCCTTCTTTAATAAGTTAGTATATTTTAGTACATTGGGTTCATATCCTAAAGGAGAATTTTCACTTATTTTTTATTGTTTTTTTTATTTAATTTTTTCTTTTTTAAGGGGGTACTTTTAAGGTTTTTGGGAGTTATTAGTATAATAAGTATTTTTAATTGCAAATTAAAAGGTTAATAGCTTTTTTTATTCTTTTAAGTTTTTAAATGTTCCTGTTAGTTTTTCTTTATCTGTTTTTTGGAATTTTGGTAGTATTTTGGGTATGGTTCTTTTTTTTCAGATTTTTAGTGGTTTATTTTTATCTTTTTATTATGTTGCTGATGGTTTTAATTCTTTTTCTAGTGTTCAGTATATCATAAGTGATGTTAATTTTGGTTGGGTTTTTCGTATTTTACATTTTAACGGTGCTAGTTTATTTTTTTTTTTTTTGTATTTGCATTTTTTTAAGGGTCTTTTTTTTTGTAGTTATCGTTTGTCTGGTACTTGGATTATTGGTTTAACTATTTTTTTTTTTGTTATAATGGAGGCTTTTATAGGTTATGTTTTAGTTTGGGCTCAGATGAGTTTTTGAGCTTCTGTTGTTATTACTAGTCTTTTAAGTGTTATTCCTTATTTTGGTTTTTCTATTGTTTATTGGATTTGGAGTGGTTTTTCTGTTGTTAATTCTACTCTTAAGTTTTTTTTTGTTATTCATTTTTTAATGCCTTGATTGGTTTTTCTTTTAGTTTTTGTTCATTTGTTTTTTTTACATTCTACTGGTAGGACTTCTGTTTTATATTGTCATGGTGATTATGATAAAATTAGTTTTTTCCCTTATTATTTTTATAAAGATTCTTATAATTTGGTTGTTTTTTTTCTTTTTTTTATTTTTTCTTTTTTTTTTCCTTTTTTACTTGGTGATCCTGAAATGTTTGTTGAGTCTGATCCAATGGTTAGACCTGTACATATTGTTCCTGAGTGATATTTCTTATTTGCTTATGCTATTTTGCGTGCTATCCCTAATAAAGTTTTAGGTGTTTTTTTTCTTGTTTTTAGTATTTTTATTTTTTATTTTTATGTTTTTTTTAATAATTATTATAGTGTTCTTGATAATTTGAATTTTTTTTTAGTTGTTTTTTTTATTTTGGTTTCTGTTTTTTTAAGTTGATTAGGTCAGTGTCATGTTGAATATCCTTTTATTGGTTTGAGAGTTGTTTTTTCTTTTTTTTATTTTTTTTTTGCTTTTTTAATTGTTTTCTCTCGATTTTTGACTAAATTTATTTTTTCTTAGTAAACTTAGTATAATTTATTATATTGGATTTAGGATCCTGGGATTTTTGTTTACTTTTAATTATTTCCAAGGTTACATGATAGGTTTTTCTAATAATTATCTTTGTAGATACATGGATTGGTTTCATAATTTTAATTGTAGTTTATTATTTGGTGTTTTATTTTTTGTTTTTATAGTTATTGTTAATCTTTTTGTTAATTCTTATTATTTTAAGAGTCATAATATTGAATATCAATTTGGTGAGTTTTTATGTAGTTTGTTGCCTTTATTTATTTTGGTTTTTCAAATGTTTCCTTCTTTATCTTTGTTGTATTTTAGTGGTTTGTCTTATTTAGATAGTAGTTTAACTGTTAAAGTTGTTGGTCATCAATGGTATTGAAGTTATGATTATAGGGATATCGGTATTGAATTTGATTCTTATATGAAGTCTATTGATTCTTTATTGATTGGTGAGCCTCGTTTATTAGAAGTTGATAATCGTTGTGTCGTTCCTTGTGATACTAATATTCGATTTTGTATTACATCGGCTGATGTTATTCACTCTTGATCTCTTCCTTCTTTTTGTATTAAACTTGATGCTATGAGTGGTATTTTAAGTACTGTTACTTGTAGTTTTCCTATGGTTGGTGTTTTTTATGGTCAGTGTTCTGAGATTTGTGGTGCTAATCATAGTTTTATACCTATTTGTTTGGAGGTTTCTTTGTTGGAAAATTTTAAAGATTGATGTTATTTAATGTCTAGTTAATTTTGAGGTATTAGTATATTTTAGTATTATTCTTTTTCGAGGAGTCGGATTTATACCTTTATTGAATTAGCATAATTTAATGTATTTGTTTTAAGCGCAAAAGATTTTATTCAATTTTACTCTTTTAGTTTATAAAAAATATGACTTTGAAGCAGTTAAGAATCATAGAGTATATTTTTTTTTTATATATATATTAGTATTGCATACTATGTTAGGATATTTTCAAAGATTTTGATAAATAGAAGCAAAGTGTTTAAGGTGTAGTTTTTTTTTTTGTTACAAAAATAATTTTACTACTCTTAGTGTTGATACATCGAACTTTGTGATATCTGTTTTTAATTTTTATATTAGAAAATTATATATTGTTTTTTTTTTTTGTAGTTTTAATAATTTGAAGTTTTTTTGTTTTAAGTTTTATAACTTTACTACTTTTYTTTTYTTTTTTTTTTTTTAATTATAATTCTTTATAGTTTTTATTATCTAACAATTAGTAAATTAATAAATTATGTTTTTTTTTTTAATATAAATGAATTACTAATTATCTGGTCAAATGTTTATTAAAGACTTAGGATTTATATTAAATCTGTCTTCTGCCCTATGGTTTTTTTAAATGGCAGTCTTAGCGTGAGGACATTAAAGTAGCAAAATAATTTGTGCTTTTATTGGGTTCGAGTATGAATGAAGTTTTGGCTGGTGATATTTTTTTTTTTTTTTGAATTTAATATACATCTAAAAAGAGATGTTTATAATAAAACAAAGATAAGTCTTCGGAAATTTTATTTCTATTAAAAGTTTTTTTTTTTAGTAATTTATCTAGGGAAGATTATTATATAATTTTTTTTTACTATTTTTAATTTAAAAAATTACTCCGGAGTTAACAGAAAAACATGCCTTATGTAGTTCTTATATTTTGGTAAGTTTTACATCGATGTTGTATCTTTATTAGCTGAAGAGGAGAAATTTCAGTTTTTTAGACTGTTCTTCTTTTAATAAATAAAACGTGATATTAGTTTAATTCATCGTGAGATAGAATTGTTTATCTTGTTTATTATTTTTTTTTATCGGGATTAGTACGAAAGGAATTTCACTATAATTTTAAATTTTTTAATCTTTTTTTTAATTTTTTTTGTTTATTTTTTTCTTGTCTTAGTTTTCTTGTTTTTGATCCTTTAAAGAGTGCTTTTTTTTTAGTTCTTTCTTTAATTTTTTTGGTTTTTTTTATTTCTTTTGGTTTTTATGTTTGGTTTTCTTATTTTATTTGTTTGATTTTTTTGAGTGGTATTTTTGTTATTATTGTTTATTTTTCTAGTTTTTCTAAATATATTTATGTCAATATTAATTTTTTTCTTGTCCTTTTTGTTTTCTTGTTTTTTTTTTTTTATTCTTTTTTTTTCTTTTTAGATCCTAGTTATCATAATTCTTTAAATTTTCTTTATTATGATTTGTTTTTTTCTTTTATTTTTTGGGTTGTTTTTTGTTTGTTTTTTTTTATAAATTTTGTTAGCTTTTTTCTTTGTTTTTCTGGTGCTCTTCGACTGTATTAATTTTGGTTTATTAGTATAATAAGTATATTTGATTTCCAATCAAATGGTCATTAAACTATGCTATTTTAGTTTATGTAAAATGTCTAATTTGTAATTAGAAGAATTTTTAGCAACTTTCTAGTTTTTGTTTTTTATAGTACTAATCACAAAGATATTGGTAGTATTTATTTAATTTTTGGTTTATGAGCTGGTATAGTTGGTTCTGCTCTTTCTATAATTATTCGTATCGAGTTAAGTAAGCCTGGTATGTTTATTGGAGATGGTCAATTATATAATTCTATTTTAACTGCTCATGCTATTTTGATAATTTTTTTTATGGTTATACCTAGGATGATTGGTGGTTTTGGTAATTGGATGGTTCCTTTAATATTAGGTGCACCTGATATGAGTTTTCCTCGATTAAATAATATTAGTTTTTGATTATTACCTGCTTCTATTTTTTTGGTTTTTTTGGCTTGTTTTGTTGATAATGGTTTAGGTACTAGTTGGACTATTTATCCCCCTTTATCTACTTCAGGACATCCTGGTTCTAGTGTTGATTTGGCTATTTTTAGTTTACATCTTTCTGGTATTAGTTCTATTTTGGGTGGTATTAATTTTATGTGTACTGTTAAAAATTTACGTTCTAGTTCTGTTTCTCTCAATAATATGAGTTTATTTATTTGAACTATTTTTGTTACTGTTTTTTTATTGGTTTTGTCTTTACCTGTTTTAGCTGGTGCTATTACTATGTTGTTAATTGATCGTAATTTTAATGGTTCTTTTTTTGATCCTAGTTTTGGTGGTAATCCTTTGATTTATCAGCATTTGTTTTGGTTTTTTGGTCATCCAGAAGTTTATATTTTAATTTTACCTGCTTTCGGTATTATTAGTCAATGTACTTTGTATTTGACTGGTAAAAAAGAAGTTTTTGGTTATTTGGGTATGGTTTATGCTATTTTGAGTATTGGTTTAATTGGTTGTGTAGTTTGAGCTCATCACATGTATACTGTTGGTATAGATTTTGATTCTCGTGCTTATTTTACTGCTGCTACTATAGTGATTGCTGTTCCTACTGGTGTAAAAGTTTTTAGATGGTTAGCTACTTTTTTTGGTACTGTTATAGTTTATCAACCTTTATTATTTTGAGTTATAGGTTTTATTTTTTTATTTACTATTGGTGGTTTAACTGGTGTTATATTATCTAATTCTAGAATTGACATTATTTTACATGATACTTATTATGTAGTGTCTCATTTTCATTACGTTTTAAGTCTTGGTGCTGTTTTTGGTTTGTTTGCAGGTGTTACTTTGTGATGATCTTTTATTACTGGTTTTGTTTTGAATAAAATTTATATGTATTCTGTTTTTTTTTTATTTTTTATTGGAGTTAATATGACTTTTTTTCCTTTACATTTTGCTGGTTTACATGGTTTCCCACGAAAATATGTAGACTATCCAGATGTTTATTCTTTCTGAAATGTTTTATCTTCTTTTGGTTCTCTTATTAGTATTTTTTCTCTTTTTTTTTTTGTTTTTGTTTTATTAGAATCTTTCATTAGTTATCGTGTTTTAGTTGTTGATTACTTTAATGGTGTTAGACCTGAAAATGCTAATTTAGGTTATAATTTTTACCATAGTTTCCAAGATGGGGTTTATTTGAGAGTGCCTCATAATTAATTGTTTTTATTTTTCATTGGTATTTTTTTCCTTTTTTATAAATTTCGACGTTTTATTTTTGTTATTATTTCTTTTGAATTTTTAATAATGGGAGTTTTTTATTTGTTTTCTTTTTTTTTTGGTTTTTTTTCTTTTTTTTACTTTTTATGTTTTAGTGTTTTTTGTAGTCTTATAGGTGTTGTTTTAATAGTTTATTTTATTAAGTTCTATGGTTGTGATTATGTTTTTTTTTAAAATCAYTTANTATCAAACCCCAATTGAGTGGTTAGCTTAAGTTTAAAGCACCGGATTTTTAATCCGGGGATTAATCTGCTTAAAACTGTTTTTATTTTGATTTGAAATCAAAATTTGGATTTTTCCGCAGTTTTTGTCTTTATTTTTGATTTTTTTTTGTTGTTTTTTGTTTTTGTTTTTTGTTTTTGTTTTTTGTTTTGTTTTTGTTTTTTGTTCCTTTTTTTAAGTTTTCTTTCTTTTTTTTTGATTTTGGTTTTATTGTTTTTAAATTTAATTTTTATTTAAATAGTATTATTTTTTCTTTTGTTTTGATTTTGATTTCTGTTAGTGTTTTTTTTTATAGTCTTTATTATCTTAATATGGAAATTAATTTTTTTTATTATTTTTTTGTTTTGCTTGTTTTTATTTGTAGTATATTTTTTTTGGTTTTTTGTGATAGTGTTTTTTTTGTTTTGCTTGGTTGAGATTTGTTAGGTATTTCTAGTTTTTTTTTAGTTCTTTTTTATAATAATTGAGATAGTTGTAGTGGTTCTATGAATACTGTTTTAACCAATCGTATGGGTGATTTTTTTATTTTTGTTTTTTTTTCTTTGTCTTTTTTTACTTTTTTTAATTTTTTTAGTTTTTCCTATTTTTGTTTTTATTCTTCTTTTTTTCTTATTTTGGCTGCTTTTACTAAGAGTGCTCAGTTTCCTTTTGGTGGTTGATTACCTAAGGCAATGAGTGCTCCTACTCCTGTTAGTTCTTTAGTACATAGTAGTACTCTTGTTACTGCTGGTATTGTTTTGATGATTAAATTTAATGTTATTATTATGAGTTCTTTTCTTTTAAAGTTGGTTCTTATTTCTGGTGTTTTTACTATGTTTTTTTCTAGTTTTTGTGCTTTGTATGAGAATGATTTAAAGAAGGTTGTTGCTCTTAGTACTTTGTCTCAAATGGGTCTTTCAATGGTTTCTTTTGGTTTTGGTTTAAGTTTTCTTTGTTATGTTCATTTATTAAGTCATGCTATTTTTAAGAGTTGTCTTTTCATACAGATTGGTTATTTGATTCATTGTTCTTTTGGTCAACAGGATGGTCGTGGTTATTCTTTTGGTAATTTGCCTTATTTTGTTCAGCTTCAGATTTTAATTACTCTTTTTTGTTTGTGTGGTTTGTTTTTTTTAAGTGGTTCTGTTAGTAAAGATTATATTCTTGTTTTTTTTTTTTCTAGTTATTTTATGTTGTTTTTTTCTTTTTTTTTTTTTATTTCTGTTTTTATTACTTTTTTATATAGTTATCGCATTTGAAGTAGTCTTTTTTTAACTTTTTTTAATTCTTTATATTATAGTTGTAGTAGTTTTTTATTTTTTTTTATTAGTATTCCTTTGGTTTTTTTTTCTTTGTTTTTTATTTGGTGATTGAATCTTAATTTTTTTAGAATTCCTGTTGTTTTTGTTTATATTGATTTTTATTTTTTTTTTTTTTTTATTTTATTGTTTTTTTTTTTTTATTTTATTGTTTTCAAGTTTTTGTCTTTTTCTGTTTATTGTTTTTTGATGGATTATTTTCCTATTTTATTTACTCGTTTTTTTCATGATTTTAAGTTTTTTGATTTGTTTTTGAATAAGTTAAATCTTACTTTTTTTTCCTTTTTTTCTTTTTCTAGTTTTATTTCTATATTTTCTTATTTTAATAAGTTTAATTTTTTAGTTGTTTTCATTTTTCTTATTTTTGTTGTTTTTTAGATATCTAATTTATTTTTTTAGTTTTTTAAAGTTTTTTTTTTTNTTGATTTTTTTTTTTTTTTATGATTTTTTTTTTTTGTTTTTTTCTTTTGCTTTTTGTTTTTTTTGTTTTAGTTTTTTTTGTTGGTCTGGTAATTTTTTTTTAATTGATTCTTATTTTTATGTTGCTGTTTGTTTTATGTCTGTTTTTATTTTTTCTTTGGTTTTGGTTTCTGAACGTCATCGTGTTATTGTTTTTTTTTCTAAGGTTCTTCTGGTTATTTCTTTTTTTTTTTTTTTTTCTTATAGTGTTTTTTATCTATATGTTTTTTTTGAACTTTCTATGGTTCCTATTATTATTTTAATTCTTGGTTATGGTTATCAGATTGAGAAGGTTAATTCTTTTTTTTATCTTGTGTTTTATGCTACTTTTTGTAGTGTTCCTTTTCTTTTTGTTTATTTTAGTTTGGATTTTTTTTTTGTTGTTCCTTATTTTGATTGTTTTATTTCTTGAGAGATGGTTTTTATTATTAGTTTGGCTTTTATAATGAAATTTCCTGTTTTTTTTTTACATCTTTGATTGCCTAAAGCTCATGTTGAAGCTCCCACTTCTGCTAGTATTTTATTAGCTGGTTTGTTGTTGAAGTTTGGTACTGTTGGGTTTGTTCGTATTATAAAGAGTCTTAGTTATTGTCATATTAATTATTGATTTTTTTTTTCGGTTTTAGGTATGTTTATTTCTTGTTTTGTTTGTGTTTTTCAGAGTGATTTTAAGTCTTTAGCTGCTTATTCTTCTGTTGTTCATATGAATTTTTTGTTGTTTTTTCTTTTGTTTTTTGGTTTATATTCCAAAACTGGTAGTTTTTTAATAATGGTTTCTCACGGATACACTTCTTCTGTTATGTTTTATTTCATTGGTGAGTTTTATCGTTCTTTAGGTAGTCGAATGATTTATTTTTTGAACAGTTTTATGTCTTCTAGTTTTATTTTTTCTTTTTTAATTTCTTTGGTTTTTTTATCTAATTGTGGTATACCTCCTTCTATTTCTTTTTTTTCTGAGTTTTTTTCTTTTTCTGGTTTTTTTTCTTTGTTTTATAATGTTTTTTTTTTGGTTTTTTTTTATTTTTTTGTTTCTTTTTATTATTGTGTTTATATTATTGTTATTTCTTTTTTAGGTAAGAAGTTTTTTTTTTTTAAGAGTTGATTTTTTTTTTGGTCTCTTCCTTTAATTTTTTTTTGTTTTAATGTGTTTGGTTTTTTTTTATTTTTTTAATAGATTTAAGTTAAGTTAAACTATTAGTCTTCAAAACTAAAAATTTTATCTATAAGGTATTTAGTAGGAATTTTCTATATCCAATTGCGGTTTGGAAGTTTTTTTACCTTAACAAATTTTAGGCGAGTCTTCTAAACTTGTTTTGGGGTTTCCCGTTTGTTTTTTAAGTTTTTTCATAATTTCCATGTTTTGAGTTTTTCTTCTTATCCTTTTTTTATGTTTATTTCTTTAAGTTCTCTTTTTTCTTCTTTTGTTGTTTTTTTCAAGTTTGGTATTTTTTTTTTTCTTTTTTTTTCTTTTTTTTCTTTTTTATTTCTTATTTTTTGTTGGTTTAAGGATATTTGTATAGAGGGTCTTTGCGGTTATCATAATTTTTATGTTATAGATGGTTTTAAGTTTGGTTTTGTTTTGTTTATTTTTAGTGAATTTATATTTTTTTTTAGTGTTTTTTGGTTTTATTTTGATTCTGCTTTAGTTCCTGCTCACGAAATTGGTTGTGGTTGGGGATTTTTTGGTTTGGATAAGATTAATCCTTTTGGAGTTCCTCTTTTAAATACTGTTATTCTTCTTAGAAGTGGTGTTACTGTTACTTGATCTCATTATTGTCTTTTGAATAATTTTTATTGTTTAGATGGTTTGATTTTAACTATTCTTCTTTCTTTTATTTTTATTTTGGTTCAGTTTTTTGAGTATAAGAGTTCTAGTTTTTCTATTTCTGATGGTGTTTATGGTAGTATTTTTTATTTTTCTACTGGTTTTCATGGTTTTCATGTTATTCTAGGTGCTGTTTTCCTCACTTATAATCTTTTTCGTTTTTTATTATATCATTTTAATTATTCTCATCATTTGGGTTATGAGTTTTCTATTTTGTATTGGCATTTTGTAGATGTTGTTTGGTTATTTTTATTTGTTTTTGTTTATTGGTGAGGTTATTAGGTTTTATTTTTACTTTTTGGATTTTTTTAATTTTTTTGATTTTTTTCTTTTTGTTTTTGTTTTGCAGTTTATTTTTTGTCAAAAAGATAGATTAATTAATGTTTTTTTTAATAAGTTTTTTTCTTTTTTAGTTGGTGTTTTTTCTTATAATTCTTCTTGTTTTATTAGATATATTTTTTCTTCTTTTATTTTTGTTTTTTTGTTGACTTGTTGTTTTGGAGGTTATTTTAGTTATTCTTTTTGTCCTTTGGGTATTATTGAGTTTACTTTTTTTTTTTCTTTTGTTTCTTGATTTTCTACTTTTTTGTTTTTGATTTCTAGTCAGAAATTTTCTGTTTATATGAAGAAGTCTGGTGATGGTTTTTTTAAGACTTTTTTTTTGTTATTTGTTGAGATTATTAGTGAGTTTAGTCGTCCTATTGCTTTAAGTGTTCGTTTGTTTGCTAATATTATAGTTGGTCATGTTATTAGTGCTTGTTTTTATGTTTTTTTTGAGTGTGTTTTTGGTTTTTCTTTTTTAATTGTTTTTGCTATTGTTTTTGAGTGTTTTGTTTTTATTTTGCAGAGTTATATTTTTTCTCGTTTAATTTACTTATATATTAACGAGTAGCTTTTTAGTTTATTTAAAATTTTTACTTGTGGTGTAAAAGAAATTTGAGCTTTGTAAGTTAGTTTAAGTAGAATTTTTGTTTTTGGTGCAAATGGTTATCTTACATTGAGGATTATTTTAATTTAGAATATTTAGCTGTTAACTAAAAGGTTTATCTTCATAAGAGTTTAGTTTATATTTAAAATATTAAATTGTAAATTTAAAGTTTTTTGCTCTTGCAGTAATTAGTTTAATTAAAATATAACATTTGGATTGTTAAGTTTTTTTACTGATTTTTCTTTTATTTTTTTGTTATTATTGTTTTTTTTTTAAATTGTTTTATTTGTAATATTGTTTTTTGATGGAGTATTTTTTTTTTAATGACTCTTGTTTTTGTTTTTTTAAATTTTAATAATTCTTATTCTTCTATTAACTATTTTATTTTTCAGGAGTTTCTTGGTTTGCTTTTTGTTTTTTTTTCTTTTGGTATTCTTCAATTTTTTATTATTTTATTAAAAGTTGGTGTTTCTCCTTTTCATTTTTGGTGTTTAAATATTTTTAATGGTCTTAGAGGTTTTAATACTTTTTGATTTCTTACTTTTCAGAAGTTACCTTACTTTCCTGTTTTTTCTTTTATTTTTGATTATAGTTTTTTTTTTTTTCTTGTTTTTGGTATTATTTTTTGTTATTTTAATCTTTTTTTTTGTAAGTCTTTTAAGAGCATAGTTTTTATTTCTTCTGTTGAGTCTTTTAATTGGTTGTTAATTTCTCTTTTCTCTTCTTTGTTTTCTGGTTTTTTTTTGTTTCTTTACTATGTTTTTGTTATGTTTTTTTTGTTGGATTATAGTTCTACTAAAGGTTATGATTTTTATAATTGGGAATTGGTTTTTCTTTTTATAAATTTTCCTATGACTATTACTTTTTTTGTTAAAATTTTTTCTATTATTTTTTTTTTAAATATTAGTTCTTTTTATCTGTTGTTTGTTTTATTTTTAATGGTCTTTTCTGTTTTTGGTTTTGGTTTTTGGTTTTTTAATGTTGGTTTGAAATTTAGTTATTATGGTTTTTATAATTTTAGTTTTTTTTATTTTTTTTTTTTTCCTTTGATGTTTTTTTGTCTTTTTTAAAAGAGTTTTAGTTTATATAGAATTTATCACTTACAATGATAGGGTTTAAACTCTTACCAATTTAGTAAAATTTTATTATATTGCTTTGATATGGCAAAGTTCTTTTTGATTTGGTATTTTTTGTTTTGTTTTTAGTGGCTCTTTTTTCTTTTTTATTTGCTTTTTTTTTTTATTTATTTGTTTGTTTTGCTTCTTTTTTTGATTTTTATTTTTGTAAGTCTTCTTCTTTTGAGAGTGGTTTTATGAGTGTTGGTTTAATTCAGAATTCTTTTAGAATTCACTTTTTTGTTATTATAATCATGTTTGTTGTTTTTGATTTGGAGATTGTTATTTTTATTGGTATTCTTATTTCTGATTTAAATTCTTTTGTTTGTTTTTTTTTTTTGTTTTTTTTTTTGTTCTTGTTTTTTTATATGGAGTGGTATTATGGTAAGCTTGTTTGAAATTTTTAATATTAAAAAACTTTATTATAATTTAGTATATCTCGTTGTCGTTGAGAAGGTTTTAAGTTTTATCTTATTATTATATTTTTTTTTTTTCTTGTTTTTAGTATCAAAAACCGATTGGGGTTTTGATATATTATATATTATATATTATAAAAATAATATAAATATAATATATTTATTAATTATATTTATATATAAATAATTATATTTATATATATAAATAATTATATTTATATTATTTTTATTATGTATGTATGTATATTTATGTTGATATTAATTAGTTAATATCATATCCTTTGTTTAGGATAATTGTTTGATGGAGATTTTATTAATTAGGTAGACTTGTTTAATTTAAGCTGATAAACTTTGAACTTTCTTGAGTCYCAAAAGTTTCAGGAAAACAAGTCTACCTAATTAATGGTTTTATTTTAATTGAAATTATATGTCTATGAGTTCGATTAAAATAAAATTTTGTAGTATGATNGTATACNNNNNNNNNNNNNNNNNNNNNNNNNNNNNNN
>Cambodia_Human_L19 - m
GTCGTTTATTTTTCGATTTTTTTATTTATGATTTTGTTGGTTTTTTTTGTTGTTTTTTTTGTTATACAGAGTATTGCTTTTATTACTTTATATGAGCGTCATTTGTTGGGTCTTAGTCAATCTCGACTTGGTCCTACGAAGGTAGGTTTTTTTGGTGTTTTGCAGGCTATTGTAGATGGAGTTAAGCTTCTAAGTAAAGAACAATTTTTACCTTATAATTCTTCTTATTTTTTTTTTTTATTTATTCCTTTTGTTTCTTTTTGTTTGATATATTTGGAGTGGTTTGTTCTTCCTTTTTTTTTTGATTTTTTTACTTTTAATTATTCTGTTTTGTTTTTTCTTTGTTTGGTTGGTTTTTCTGTTTATACTACTTTAATTTCTGGAATTGTTTCCAAATCTAAGTATTCTATAATTGGTTCTATTCGTGCTAGTAGTCAGAGTATTTCTTATGAGATTTCTTTTACTTTTTTTGTTTTTTGTGTTGTTCTTCATGTTGGTGTTTTTAGTTTTTTTAGTTTTTTTAGTTTTAGCATAGTTGTTCTTTTTTTTCCTTTTCTTATTATGATTATTGGTGAGCTTAATCGTGCTCCTTTTGATTTTTCTGAGGGTGAGAGTGAACTTGTTAGTGGTTATAATATTGAATATTCTAGTGTTGCTTTTGTTCTTTTGTTTTTGAGTGAGTATGGTGTGTTGATTTTTTTTTGTGTTCTTTTTTCTTTTTTGTTTTTTGGTGGTTCTGTTTTTATGTCTTTTGTTATTTTTTCTTTTTTGATTTTTGTTCGTAGTTCTTTTCCTCGTTATCGTTATGATATGATGATAGGTTTTTTTTGATTTATTATGTTACCTATTTCTATGATTTTGTTTTTATTTTTTTGTTTGTTATTTTTTTAGGGATTTAGTTTATATTAAAATGTTTGTTTTGCGTACAAAAGAATTTTTTCTCTGAATTTTTTTTCTTAGTTTATAGATTTGATTATGGTCATTGTAATGATAAAATGGTGTTATATAATTTTTAATCACTTGAGTGGACAATGTTTTTCTATCCCGGCAATGTATTGCTTGTATAAACTCAGTACCAGAATAATCGGATAGACTGAGTAAGCTTATACCCTAAATGTGTTTTGGCCATGGTTTTTTTTTTGATTTTTTTACAACTGTTTAGTGCAATGTGCAGTTTTTTTTTGTTGTTTTATCTTGGTCAATAAGATTAGACAAATGACCTGGATTAGTACCCAGTTAATCTAAATTTAAAAGTTGCAGGAGTAAAGTAATATTTAAACTGTAATAATATTGGCGGATTTTTTAATTATCTTTGGAGGTTGAGCTGTAATTGAGAACCCTCATTATCAGCTTTGATTTTTGTCGCATGTATGATCGTTTATGTCCTTCTTAAAGAGGTGCATTAAAGATTATTTGGTGTTTAATCAATGATATTTATTAAAACAGATAAATACCTGGTATATATCAAAGTTTTCGTTTGACCTACAATATCTTATGTTTCGGATAAGGAGGGGAGATTCTTCTTTGAAGTTGTAAAAGACAGTAAATGCTTTTTAATGTAGCATTGAAGTATTTAGAGAAATCGTACAAATCATCCATCAATTGCCCACAGGGGAGTAAGTTGTAGTAAAGTAGGTGTAGGGGAATCTGTACCTAGTTTAAGTTGGTTATATTTTAATAATTTGGTTTTTTTCCAAGTGTTTTTTCCTTCTTTAATAAGTTAGTATATTTTAGTACATTGGGTTCATATCCTAAAGGAGAATTTTCACTTATTTTTTATTGTTTTTTTTATTTAATTTTTTCTTTTTTAAGGGGGTACTTTTAAGGTTTTTGGGAGTTATTAGTATAATAAGTATTTTTAATTGCAAATTAAAAGGTTAATAGCTTTTTTTATTCTTTTAAGTTTTTAAATGTTCCTGTTAGTTTTTCTTTATCTGTTTTTTGGAATTTTGGTAGTATTTTGGGTATGGTTCTTTTTTTTCAGATTTTTAGTGGTTTATTTTTATCTTTTTATTATGTTGCTGATGGTTTTAATTCTTTTTCTAGTGTTCAGTATATCATAAGTGATGTTAATTTTGGTTGGGTTTTTCGTATTTTACATTTTAACGGTGCTAGTTTATTTTTTTTTTTTTTGTATTTGCATTTTTTTAAGGGTCTTTTTTTTTGTAGTTATCGTTTGTCTGGTACTTGGATTATTGGTTTAACTATTTTTTTTTTTGTTATAATGGAGGCTTTTATAGGTTATGTTTTAGTTTGGGCTCAGATGAGTTTTTGAGCTTCTGTTGTTATTACTAGTCTTTTAAGTGTTATTCCTTACTTTGGTTTTTCTATTGTTTATTGGATTTGGAGTGGTTTTTCTGTTATTAATTCTACTCTTAAGTTTTTTTTTGTTATTCATTTTTTAATGCCTTGATTGGTTTTTCTTTTAGTTTTTGTTCATTTGTTTTTTTTACATTCTACTGGTAGGACTTCTGTTTTATATTGTCATGGTGATTATGATAAAATTAGTTTTTTCCCTTATTATTTTTATAAAGATTCTTATAATTTGGTTGTTTTTTTTCTTTTTTTTATTTTTTCTTTTTTTTTTCCTTTTTTACTTGGTGATCCTGAAATGTTTGTTGAGTCTGATCCAATGGTTAGACCTGTACATATTGTTCCTGAGTGATATTTCTTATTTGCTTATGCTATTTTGCGTGCTATCCCTAATAAAGTTTTAGGTGTTTTTTTTCTTGTTTTTAGTATTTTTATTTTTTATTTTTATGTTTTTTTTAATAATTATTATAGTGTTCTTGATAATTTGAATTTTTTTTTAGTTGTTTTTTTTATTTTGGTTTCTGTTTTTTTAAGTTGATTAGGTCAGTGTCATGTTGAATATCCTTTTATTGGTTTGAGAGTTGTTTTTTCTTTTTTTTATTTTTTTTTTGCTTTTTTAATTGTTTTTTCTCGATTTTTGACTAAATTTATTTTTTCTTAGTAAACTTAGTATAATTTATTATATTGGATTTAGGATCCTGGGATTTTTGTTTACTTTTAATTATTTCCAAGGTTACATGATAGGTTTTTCTAATAATTATCTTTGTAGATATATGGATTGGTTTCATAATTTTAATTGTAGTTTATTATTTGGTGTTTTATTTTTTGTTTTTATAGTTATTGTTAATCTTTTTGTTAATTCTTATTATTTTAAGAGTCATAATATTGAATATCAATTTGGTGAGTTTTTATGTAGTTTGTTGCCTTTATTTATTTTGGTTTTTCAAATGTTTCCTTCTTTATCTTTGTTGTATTTTAGTGGTTTGTCTTATTTAGATAGTAGTTTAACTGTTAAAGTTGTTGGTCATCAATGGTATTGAAGTTATGATTATAGGGATATCGGTATTGAATTTGATTCTTATATGAAGTCTATTGATTCTTTATTGATTGGTGAGCCTCGTTTATTAGAAGTTGATAATCGTTGTGTCGTTCCTTGTGATACTAATATTCGATTTTGTATTACATCGGCTGATGTTATTCACTCTTGATCTCTTCCTTCTTTTTGTATTAAACTTGATGCTATGAGTGGTATTTTAAGTACTGTTACTTGTAGTTTTCCTATGGTTGGTGTTTTTTATGGTCAGTGTTCTGAGATTTGTGGTGCTAATCATAGTTTTATACCTATTTGTTTGGAGGTTTCTTTGTTGGAAAATTTTAAAGATTGATGTTATTTAATGTCTAGTTAATTTTGAGGTATTAGTATATTTTAGTATTATTCTTTTTCGAGGAGTCGGATTTATACCTTTATTGAATTAGCATAATTTAATGTATTTGTTTTAAGCGCAAAAGATTTTATTCAATTTTACTCTTTTAGTTTATAAAAAATATGACTTTGAAGCAGTTAAGAATCATAGAGTATATTTTTTTTTTATATATATATTAGTATTGCATACTATGTTAGGATATTTTCAAAGATTTTGATAAATAGAAGCAAAGTGTTTAAGGTGTAGTTTTTTTTTTTGTTACAAAAATAATTTTACTACTCTTAGTGTTGATACATCGAACTTTGTGATATCTGTTTTTAATTTTTATATTAGAAAATTATATATTGTTTTTTTTTTTTGTAGTTTTAATAATTTGAAGTTTTTTTGTTTTAAGTTTTATAACTTTACTACTTTTYTTTTYTTTTTTTTTTTTTAATTATAATTCTTTATAGTTTTTATTATCTAACAATTAGTAAATTAATAAATTATGTTTTTTTTTTTAATATAAATGAATTACTAATTATCTGGTCAAATGTTTATTAAAGACTTAGGATTTATATTAAATCTGTCTTCTGCCCTATGGTTTTTTTAAATGGCAGTCTTAGCGTGAGGACATTAAAGTAGCAAAATAATTTGTGCTTTTATTGGGTTCGAGTATGAATGAAGTTTTGGCTGGTGATATTTTTTTTTTTTTTTGAATTTAATATACATCTAAAAAGAGATGTTTATAATAAAACAAAGATAAGTCTTCGGAAATTTTATTTCTATTAAAAGTTTTTTTTTTTAGTAATTTATCTAGGGAAGATTATTATATAATTTTTTTTTACTATTTTTAATTTAAAAAATTACTCCGGAGTTAACAGAAAAACATGCCTTATGTAGTTCTTATATTTTGGTAAGTTTTACATCGATGTTGTATCTTTATTAGCTGAAGAGGAGAAATTTCAGTTTTTTAGACTGTTCTTCTTTTAATAAATAAAACGTGATATTAGTTTAATTCATCGTGAGATAGAATTGTTTATCTTGTTTATTATTTTTTTTTATCGGGATTAGTACGAAAGGAATTTCACTATAATTTTAAATTTTTTAATCTTTTTTTTAATTTTTTTTGTTTATTTTTTTCTTGTCTTAGTTTTCTTGTTTTTGATCCTTTAAAGAGTGCTTTTTTTTTAGTTCTTTCTTTAATTTTTTTGGTTTTTTTTATTTCTTTTGGTTTTTATGTTTGGTTTTCTTATTTTATTTGTTTGATTTTTTTGAGTGGTATTTTTGTTATTATTGTTTATTTTTCTAGTTTTTCTAAATATATTTATGTCAATATTAATTTTTTTCTTGTCCTTTTTGTTTTCTTGTTTTTTTTTTTTTATTCTTTTTTTTTCTTTTTAGATCCTAGTTATCATAATTCTTTAAATTTTCTTTATTATGATTTGTTTTTTTCTTTTATTTTTTGGGTTGTTTTTTGTTTGTTTTTTTTTATAAATTTTGTTAGCTTTTTTCTTTGTTTTTCTGGTGCTCTTCGACTGTATTAATTTTGGTTTATTAGTATAATAAGTATATTTGATTTCCAATCAAATGGTCATTAAACTATGCTATTTTAGTTTATGTAAAATGTCTAATTTGTAATTAGAAGAATTTTTAGCAACTTTCTAGTTTTTGTTTTTTATAGTACTAATCACAAAGATATTGGTAGTATTTATTTAATTTTTGGTTTATGAGCTGGTATAGTTGGTTCTGCTCTTTCTATGATTATTCGTATCGAGTTGAGTAAGCCTGGTATGTTTATTGGAGATGGTCAATTATATAATTCTATTTTAACTGCTCATGCTATTTTGATAATTTTTTTTATGGTTATACCTAGGATGATTGGTGGTTTTGGTAATTGGATGGTTCCTTTAATATTAGGTGCACCTGATATGAGTTTTCCTCGATTAAATAATATTAGTTTTTGATTATTACCTGCTTCTATTTTTTTGGTTTTTTTGGCTTGTTTTGTTGATAATGGTTTAGGTACTAGTTGAACTATTTATCCCCCTTTATCTACTTCAGGACATCCTGGTTCTAGTGTTGATTTGGCTATTTTTAGTTTACATCTTTCTGGTATTAGTTCTATTTTGGGTGGTATTAATTTTATGTGTACTATTAAAAATTTACGTTCTAGTTCTGTTTCTCTCAATAATATGAGTTTATTTATTTGAACTATTTTTGTTACTGTTTTTTTATTGGTTTTGTCTTTACCTGTTTTAGCTGGTGCTATTACTATGTTGTTAATTGATCGTAATTTTAATGGTTCTTTTTTTGATCCTAGTTTTGGTGGTAATCCTTTGATTTATCAGCATTTGTTTTGGTTTTTTGGTCATCCAGAAGTTTATATTTTAATTTTACCTGCTTTCGGTATTATTAGTCAATGTACTTTGTATTTGACTGGTAAAAAAGAAGTTTTTGGTTATTTGGGTATGGTTTATGCTATTTTGAGTATTGGTTTAATTGGTTGTGTAGTTTGAGCTCATCACATGTATACTGTTGGTATAGATTTTGATTCTCGTGCTTATTTTACTGCTGCTACTATAGTGATTGCTGTTCCTACTGGTGTAAAAGTTTTTAGATGGTTAGCTACTTTTTTTGGTACTGTTATAGTTTATCAACCTTTATTATTTTGAGTTATAGGTTTTATTTTTTTATTTACTATTGGTGGTTTAACTGGTGTTATATTATCTAATTCTAGAATTGACATTATTTTACATGATACTTATTATGTAGTGTCTCATTTTCATTACGTTTTAAGTCTTGGTGCTGTTTTTGGTTTGTTTGCAGGTGTTACTTTGTGATGATCTTTTATTACTGGTTTTGTTTTGAATAAAATTTATATGTATTCTGTTTTTTTTTTATTTTTTATTGGAGTTAATATGACTTTTTTTCCTTTACATTTTGCTGGTTTACATGGTTTCCCACGAAAATATGTAGACTATCCAGATGTTTATTCTTTCTGAAATGTTTTATCTTCTTTTGGTTCTCTTATTAGTATTTTTTCTCTTTTTTTTTTTGTTTTTGTTTTATTAGAATCTTTCATTAGTTATCGTGTTTTAGTTGTTGATTACTTTAATGGTGTTAGACCTGAAAATGCTAATTTAGGTTATAATTTTTACCATAGTTTCCAAGATGGGGTTTATTTGAGAGTGCCTCATAATTAATTGTTTTTATTTTTTATTGGTATTTTTTTCCTTTTTTATAAATTTCGACGTTTTATTTTTGTTATTATTTCTTTTGAATTTTTAATAATGGGAGTTTTTTATTTGTTTTCTTTTTTTTTTGGTTTTTTTTCTTTTTTTTACTTTTTATGTTTTAGTGTTTTTTGTAGTCTTATAGGTGTTGTTTTAATAGTTTATTTTATTAAGTTCTATGGTTGTGATTATGTTTTTTTTTAAAATCAYTTNNTATCAAACCCCAATTGAGTGGTTAGCTTAAGTTTAAAGCACCGGATTTTTAATCCGGGGATTAATCTGCTTAAAACTGTTTTTATTTTGATTTGAAATCAAAATTTGGATTTTTCCGCAGTTTTTGTCTTTATTTTTGATTTTTTTTTGTTGTTTTTTGTTTTTGTTTTTTGTTTTTGTTTTTTGTTTTGTTTTTGTTTTTTGTTCCTTTTTTTAAGTTTTCTTTCTTTTTTTTTGATTTTGGTTTTATTGTTTTTAAATTTAATTTTTATTTAAATAGTATTATTTTTTCTTTTGTTTTGATTTTGATTTCTGTTAGTGTTTTTTTTTATAGTCTTTATTATCTTAATATGGAAATTAATTTTTTTTATTATTTTTTTGTTTTGCTTGTTTTTATTTGTAGTATATTTTTTTTGGTTTTTTGTGATAGTGTTTTTTTTGTTTTGCTTGGTTGAGATTTGTTAGGTATTTCTAGTTTTTTTTTAGTTCTTTTTTATAATAATTGAGATAGTTGTAGTGGTTCTATGAATACTGTTTTAACCAATCGTATGGGTGATTTTTTTATTTTTGTTTTTTTTTCTTTGTCTTTTTTTACTTTTTTTAATTTTTTTAGTTTTTCCTATTTTTGTTTTTATTCTTCTTTTTTTCTTATTTTGGCTGCTTTTACTAAGAGTGCTCAGTTTCCTTTTGGTGGTTGATTACCTAAGGCAATGAGTGCTCCTACTCCTGTTAGTTCTTTAGTACATAGTAGTACTCTTGTTACTGCTGGTATTGTTTTGATGATTAAATTTAATGTTATTATTATGAGTTCTTTTCTTTTAAAGTTGGTTCTTATTTCTGGTGTTTTTACTATGTTTTTTTCTAGTTTTTGTGCTTTGTATGAGAATGATTTAAAGAAGGTTGTTGCTCTTAGTACTTTGTCTCAAATGGGTCTTTCAATGGTTTCTTTTGGTTTTGGTTTAAGTTTTCTTTGTTATGTTCATTTATTAAGTCATGCTATTTTTAAGAGTTGTCTTTTCATACAGATTGGTTATTTGATTCATTGTTCTTTTGGTCAACAGGATGGTCGTGGTTATTCTTTTGGTAATTTGCCTTATTTTGTTCAGCTTCAGATTTTAATTACTCTTTTTTGTTTGTGTGGTTTGTTTTTTTTAAGTGGTTCTGTTAGTAAAGATTATATTCTTGTTTTTTTTTTTTCTAGTTATTTTATGTTGTTTTTTTCTTTTTTTTTTTTTATTTCTGTTTTTATTACTTTTTTATATAGTTATCGCATTTGAAGTAGTCTTTTCTTAACTTTTTTTAATTCTTTATATTATAGTTGTAGTAGTTTTTTATTTTTTTTTATTAGTATTCCTTTGGTTTTTTTTTCTTTGTTTTTTATTTGGTGATTGAATCTTAATTTTTTTAGAATTCCTGTTGTTTTTGTTTATATTGATTTTTATTTTTTTTTTTTTTTTATTTTATTGTTTTTTTTTTTTTATTTTATTGTTTTCAAGTTTTTGTCTTTTTCTGTTTATTGTTTTTTGATGGATTATTTTCCTATTTTATTTACTCGTTTTTTTCATGATTTTAAGTTTTTTGATTTGTTTTTGAATAAGTTAAATCTTACTTTTTTTTCCTTTTTTTCTTTTTCTAGTTTTATTTCTATATTTTCTTATTTTAATAAGTTTAATTTTTTAGTTGTTTTCATTTTTCTTATTTTTGTTGTTTTTTAGATATCTAATTTATTTTTTTAGTTTTTTAAAGTTTTTTTTTTTNTTGATTTTTTTTTTTTTTTATGATTTTTTTTTTTTGTTTTTTTCTTTTGCTTTTTGTTTTTTTTGTTTTAGTTTTTTTTGTTGGTCTGGTAATTTTTTTTTAATTGATTCTTATTTTTATGTTGCTGTTTGTTTTATGTCTGTTTTTATTTTTTCTTTGGTTTTGGTTTCTGAACGTCATCGTGTTATTGTTTTTTTTTCTAAGGTTCTTTTGGTTATTTCTTTTTTTTTTTTTTTTTCTTATAGTGTTTTTTATCTATATGTTTTTTTTGAACTTTCTATGGTTCCTATTATTATTTTAATTCTTGGTTATGGTTATCAGATTGAGAAGGTTAATTCTTTTTTTTATCTTGTGTTTTATGCTACTTTTTGTAGTGTTCCTTTTCTTTTTGTTTATTTTAGTTTGGATTTTTTTTTTGTTGTTCCTTATTTTGATTGTTTTATTTCTTGGGAGATGGTTTTTATTATTAGTTTGGCTTTTATAATGAAATTTCCTGTTTTTTTTTTACATCTTTGGTTGCCTAAAGCTCATGTTGAAGCTCCCACTTCTGCTAGTATTTTATTAGCTGGTTTGTTGTTGAAGTTTGGTACTGTTGGGTTTGTTCGTATTATAAAGAGTCTTAGTTATTGTCATATTAATTATTGATTTTTTTTTTCGGTTTTAGGTATGTTTATTTCTTGTTTTGTTTGTGTTTTTCAGAGTGATTTTAAGTCTTTAGCTGCTTATTCTTCTGTTGTTCATATGAATTTTTTGTTGTTTTTTCTTTTGTTTTTTGGTTTGTATTCCAAAACTGGTAGTTTTTTAATAATGGTTTCTCACGGATACACTTCTTCTGTTATGTTTTATTTCATTGGTGAGTTTTATCGTTCTTTAGGTAGTCGAATGATTTATTTTTTGAACAGTTTTATGTCTTCTAGTTTTATTTTTTCTTTTTTAATTTCTTTGGTTTTTTTATCTAATTGTGGTATACCTCCTTCTATTTCTTTTTTTTCTGAGTTTTTTTCTTTTTCTGGTTTTTTTTCTTTGTTTTATAATGTTTTTTTTTTGGTTTTTTTTTATTTTTTTGTTTCTTTTTATTATTGTGTTTATATTATTGTTATTTCTTTTTTAGGTAAGAAGTTTTTTTTTTTTAAGAGTTGATTTTTTTTTTGGTCTCTTCCTTTAATTTTTTTTTGTTTTAATGTGTTTGGTTTTTTTTTATTTTTTTAATAGATTTAAGTTAAGTTAAACTATTAGTCTTCAAAACTAAAAATTTTATCTATAAGGTATTTAGTAGGAATTTTCTATATCCAATTGCGGTTTGGAAGTTTTTTTACCTTAACAAATTTTAGGCGAGTCTTCTAAACTTGTTTTGGGGTTTCCCGTTTGTTTTTTAAGTTTTTTCATAATTTCCATGTTTTGAGTTTTTCTTCTTATCCTTTTTTTATGTTTATTTCTTTAAGTTCTCTTTTTTCTTCTTTTGTTGTTTTTTTCAAGTTTGGTATTTTTTTTTTTCTTTTTTTTTCTTTTTTTTCTTTTTTATTTCTTATTTTTTGTTGGTTTAAGGATATTTGTATAGAGGGTCTTTGCGGTTATCATAATTTTTATGTTATAGATGGTTTTAAGTTTGGTTTTGTTTTGTTTATTTTTAGTGAATTTATATTTTTTTTTAGTGTTTTTTGGTTTTATTTTGATTCTGCTTTAGTTCCTGCTCATGAAATTGGTTGTGGTTGGGGATTTTTTGGTTTGGATAAGATTAATCCTTTTGGAGTTCCTCTTTTAAATACTGTTATTCTTCTTAGAAGTGGTGTTACTGTTACTTGGTCTCATTATTGTCTTTTGAATAATTTTTATTGTTTAGATGGTTTGATTTTAACTATTCTTCTTTCTTTTATTTTTGTTTTGGTTCAGTTTTTTGAGTATAAGAGTTCTAGTTTTTCTATCTCTGATGGTGTTTATGGTAGTATTTTTTATTTTTCTACTGGTTTTCATGGTTTTCATGTTATTCTAGGTGCTGTTTTCCTCACTTATAATCTTTTTCGTTTTTTATTATATCATTTTAATTATTCTCATCATTTGGGTTATGAGTTTTCTATTTTGTATTGGCATTTTGTAGATGTTGTTTGGTTATTTTTATTTGTTTTTGTTTATTGGTGAGGTTATTAGGTTTTATTTTTACTTTTTGGATTTTTTTAATTTTTTTGATTTTTTTCTTTTTGTTTTTGTTTTACAGTTTATTTTTTGTCAAAAAGATAGATTAATTAATGTTTTTTTTAATAAGTTTTTTTCTTTTTTAGTTGGTGTTTTTTCTTATAATTCTTCTTGTTTTATTAGATATATTTTTTCTTCTTTTATTTTTGTTTTTTTGTTGACTTGTTGTTTTGGAGGTTATTTTAGTTATTCTTTTTGTCCTTTGGGTATTATTGAGTTTACTTTTTTTTTTTCTTTTGTTTCTTGATTTTCTACTTTTTTGTTTTTGATTTCTAGTCAGAAATTTTCTGTTTATATGAAGAAGTCTGGTGATGGTTTTTTTAAGACTTTTTTTTTGTTGTTTGTTGAGATTATTAGTGAGTTTAGTCGTCCTATTGCTTTAAGTGTTCGTTTGTTTGCTAATATTATAGTTGGTCATGTTATTAGTGCTTGTTTTTATGTTTTTTTTGAGTGTGTTTTTGGTTTTTCTTTTTTAATTGTTTTTGCTATTGTTTTTGAGTGTTTTGTTTTTGTTTTGCAGAGTTATATTTTTTCTCGTTTAATTTACTTATATATTAACGAGTAGCTTTTTAGTTTATTTAAAATTTTTACTTGTGGTGTAAAAGAAATTTGAGCTTTGTAAGTTAGTTTAAGTAGAATTTTTGTTTTTGGTACAAATGGTTATCTTACATTGAGGATTATTTTAATTTAGAATATTTAGCTGTTAACTAAAAGGTTTATCTTCATAAGAGTTTAGTTTATATTTAAAATATTAAATTGTAAATTTAAAGTTTTTTGCTCTTGCAGTAATTAGTTTAATTAAAATATAACATTTGGATTGTTAAGTTTTTTTACTGATTTTTCTTTTATTTTTTTGTTATTATTGTTTTTTTTTTAAATTGTTTTATTTGTAATATTGTTTTTTGATGGAGTATTTTTTTTTTAATGACTCTTGTTTTTGTTTTTTTAAATTTTAATAATTCTTATTCTTCTATTAACTATTTTATTTTTCAGGAGTTTCTTGGTTTGCTTTTTGTTTTTTTTTCTTTTGGTATTCTTCAATTTTTTATTATTTTATTAAAAGTTGGTGTTTCTCCTTTTCATTTTTGGTGTTTAAATATTTTTAATGGTCTTAGAGGTTTTAATACTTTTTGATTTCTTACTTTTCAGAAGTTACCTTACTTTCCTGTTTTTTCTTTTATTTTTGATTATAGTTTTTTTTTTTTTCTTGTTTTTGGTATTATTTTTTGTTATTTTAATCTTTTTTTTTGTAAGTCTTTTAAGAGCATAGTTTTTATTTCTTCTGTTGAGTCTTTTAATTGGTTGTTAATTTCTCTTTTCTCTTCTTTGTTTTCTGGTTTTTTTTTGTTTCTTTACTATGTTTTTGTTATGTTTTTTTTGTTGGATTATAGTTCTACTAAAGGTTATGATTTTTATAATTGGGAATTGGTTTTTCTTTTTATAAATTTTCCTATGACTATTACTTTTTTTGTTAAAATTTTTTCTATTATTTTTTTTTTTAATATTAGTTCTTTTTATCTGTTGTTTGTTTTATTTTTAATGGTCTTTTCTGTTTTTGGTTTTGGTTTTTGGTTTTTTAATGTTGGTTTGAAATTTAGTTATTATGGTTTTTATAATTTTAGTTTTTTTTATTTTTTTTTTTTTCCTTTGATGTTTTTTTGTCTTTTTTAAAAGAGTTTTAGTTTATATAGAATTTATCACTTACAATGATGGGGTTTAAACTCTTACCAATTTAGTAAAATTTTATTATATTGCTTTGATATGGCAAAGTTCTTTTTGATTTGGTATTTTTTGTTTTGTTTTTAGTGGCTCTTTTTTCTTTTTTATTTGCTTTTTTTTTTTATTTATTTGTTTGTTTTGCTTCTTTTTTTGATTTTTATTTTTGTAAGTCTTCTTCTTTTGAGAGTGGTTTTATGAGTGTTGGTTTAATTCAGAATTCTTTTAGAATTCACTTTTTTGTTATTATAATCATGTTTGTTGTTTTTGATTTGGAGATTGTTATTTTTATTGGTATTCTTATTTCTGATTTAAATTCTTTTGTTTGTTTTTTTTTTTTGTTTTTTTTTTTGTTCTTGTTTTTTTATATGGAGTGGTATTATGGTAAGCTTGTTTGAAATTTTTAATATTAAAAAACTTTATTATAATTTAGTATATCTCGTTGTCGTTGAGAAGGTTTTAAGTTTTATCTTATTATTATATTTTTTTTTTTTCTTGTTTTTAGTATCAAAAACCGATTGGGGTTTTGATATATTATATATTATATATTATAAAAATAATATAAATATAATATATTTATTAATTATATTTATATATAAATAATTATATTTATATATATAAATAATTATATTTATATTATTTTTATTATGTATGTATGTATATTTATGTTGATATTAATTAGTTAATATCATATCCTTTGTTTAGGATAATTGTTTGATGGAGATTTTATTAATTAGGTAGACTTGTTTAATTTAAGCTGGTAAACTTTGAACTTTCTTAAGTCYCAAAAGTTTCAGGAAAACAAGTCTACCTAATTAATGGTTTTATTTTAATTGAAATTATATGTCTATGAGTTCGATTAAAATAAAATTTTGTAGTATGATNNNNNNNNNNNNNNNNNNNNNNNNNNNNNNNNNNNNNN
>Cambodia_Human_L20 - m
GTCGTTTATTTTTCGATTTTTTTATTTATGATTTTGTTGGTTTTTTTTGTTGTTTTTTTTGTTATACAGAGTATTGCTTTTATTACTTTATATGAGCGTCATTTGTTGGGTCTTAGTCAATCTCGACTTGGTCCTACAAAGGTAGGTTTTTTTGGTGTTTTTCAGGCTATTGTAGATGGAGTTAAGCTTTTAAGTAAAGAACAATTTTTACCTTATAATTCTTCTTATTTCTTTTTTTTGTTTATTCCTTCTGTTTCTTTTTGTTTGATATATTTGGAGTGGTTTGTTCTTCCTTTTTTTTTTGATTTTTTTACTTTTAATTATTCTGTTTTGTTTTTTCTTTGTTTAATTGGTTTTTCTGTTTATGCTACTTTAATTTCTGGAATTGTTTCTAAATCTAAGTATTCTATAATTGGTTCTATTCGTTCTAGTAGTCAGAGTATTTCTTATGAGATTTCTTTTACTTTTTTTGTTTTCTGTATTGTTCTTCATGTTGGTGTTTTTAGTTTTTTTAGTTTTTTTAGTTTTAGTATAGTTGTTCTTTTTTTTCCTTTTCTTATTATGATTATTGGTGAGCTTAATCGTGCTCCTTTTGATTTTTCTGAGGGTGAGAGTGAACTTGTTAGTGGTTATAATATTGAATATTCTAGTGTTGCTTTTGTTCTTTTGTTTTTGAGTGAGTATGGTGTTTTGATTTTTTTTTGTGTTCTTTTTTCTTTTTTATTTTTTGGTGGTTCTATTTTTATGTCTTTTTTTATTTTTTCTCTTTTGATTTTTATTCGTAGTTCTTTCCCTCGTTATCGTTATGATTTAATGATAGGTTTTTTTTGATTTGTTATGTTACCTATTTCTATGATTTTGTTTTTGTTTTTTTGTTTGTTATTTTTTTAGGGATTTAGTTTATATTAAAATGTTTGTTTTGCATACAAAAGAATTTTTTCTCTGGGTTTTTTTTTTTAGTTTATAGATTTGATTATGGTCATTGTAATGATAAAATGGTGTTATATAATTTTTAATCACTTGAGTGGACAATGTTTTTCTATCCCGGCAATGTATTGCTTGTATAAACTCAGTACCAGAATAATCGGATAGACTGAGTAAGCTTATACCCTAAATGTGTTTTGGCCATGGTTTTTTTTTTGATTTTTTTACAACTGTTTAGTGCAATGTGCAGTTTTTTTTTGTTGTTTTATCTTGGTCAATAAGATTAGATAAATGACCTGGATTAGTACCCAGTTAATCTAAATTTAAAAGTTGCAGGAGTAAAGTAATATTTAAACTGTAATAATATTGGCGGATTTTTTAATTATCTTTGGAGGTTGAGCTGTAATTGAGAACCCTCATTATCAGCTTTGATTTTTGTCGCATGTATGATCGTTTATGTCCTTCTTAAAGAGGTGCATTAAAGATTATTTGGTGTTTAATCAATGATATCTATTAAAACAGATAAATACCTGGTATATATCAAAGTTTTCGTTTGACCTACAATATCTTATGTTTCGGATAAGGGGGAGAGATTTTCCTTTGAAGTTGTAAAAGACAGTAAATGCTTTTTAATGTAGCATTGAAGTATTTAGAGAAATCGTACAAATCATCCATCAATTGCCCACAGGGGAGTAAGTTGTAGTAAAGTAGGTGTAGGGGAATCTGTACCTAGTTTAAGTTGGTTATATTTTAATAATTTGGTTTTTTTCCAAGTGTTTTTTCCTTCTTTAATAAGTTAGTATATTTTAGTACATTGGGTTCATATCCTAAAGGAGAATTTTCACTTATTTTTTATTGTTTTTTTTATTTAATTTTTTCTTTTTTAAGGGGGTACTTTTAAGGTTTTTGGGAGTTATTAGTATAAGAAGTATTTTTAATTGCAAATTAAAAGGTTAATAGCTTTTTTTATTCTTTTAAGTTTTTAAATGTTCCTGTCAGTTTTTCTTTATCTGTTTTTTGAAATTTTGGTAGTATTTTGGGTATGGTTCTTTTTTTTCAGATTTTTAGTGGTTTATTTTTATCTTTTTATTATGTTGCTGATGGTTTTAATTCTTTTTCTAGTGTCCAGTATATTATAAGTGATGTTAATTTTGGTTGGGTTTTTCGTATTTTGCATTTTAATGGTGCTAGTTTATTTTTTTTTTTTTTGTATTTACATTTTTTTAAGGGTCTTTTTTTTTGTAGTTATCGTTTATCTGGTACTTGGATTATTGGTTTAACTATTTTTTTTTTTGTTATAATGGAGGCTTTTATAGGTTATGTTTTAGTTTGGGCTCAGATGAGTTTTTGAGCTTCTGTTGTTATTACTAGTCTTTTAAGTGTTATTCCTTATTTTGGTTTTTCTATTGTTTATTGAATTTGGAGTGGTTTTTCTGTTGTTAATTCTACTCTTAAGTTTTTTTTTGTTATTCATTTTTTAATGCCTTGGTTGGTTTTTCTTTTAGTTTTTGTTCATTTATTTTTTTTACATTCTACTGGTAGGACTTCTGTTTTATATTGTCATGGTGATTATGATAAAATTAGTTTTTTTCCTTATTATTTTTATAAGGATTCTTATAATTTGGTTGTTTTTTTTCTTTTTTTTATTTTTTCTTTTTTTTTTCCTTTTTTACTTGGTGATCCTGAGATGTTTGTTGAGTCTGATCCAATGGTTAGACCTGTACATATTGTTCCTGAGTGATATTTCTTATTTGCTTATGCTATTTTGCGTGCTATTCCTAATAAAGTTTTAGGAGTTTTTTTTCTTGTTTTTAGTATTTTTATTTTTTATTTTTATGTTTTTTTTAATAATTATTATAGTGTTCTTGATAATTTGAATTTTTTTTTGGTTGTTTTTTTTATTTTGGTTTCTGTTTTTTTAAGTTGATTAGGTCAGTGTCATGTTGAATATCCTTTTATTGATTTGAGAGTTGTTTTTTCTTTTTTGTATTTTTTTTTTGCTTTTTTAATTGTTTTTTCTCGATTTTTAACTAAATTTATTTTTTCTTAGTAAACTTAGTATAATTTATTATATTGGATTTAGGATCCTGGGATTTTTGTTTACTTTTAATTATTTTCAAGGTTACATGATAGGGTTTTCTAATAATTATCTTTGTAGATATATGGATTGGTTTCATAATTTTAATTGTAGTTTGTTATTTGGTGTTTTATTTTTTGTTTTTATAGTTATTGTTAATCTTTTTGTTAATTCTTATTATTTTAAGAGTCATAATATTGAGTATCAATTTGGTGAGTTTTTATGTAGTTTGTTACCTTTATTTATTTTGGTTTTTCAAATGTTTCCTTCTTTATCTTTGTTGTATTTTAGTGGTTTGTCTTATTTAGATAGTAGTTTAACTGTTAAAGTTGTTGGTCATCAGTGGTATTGGAGTTATGATTATAGGGATATCGGTGTTGAGTTTGATTCTTATATGAAGTCTATTGATTCTTTATTGATTGGTGAGCCTCGTTTATTAGAAGTTGATAATCGCTGTGTTGTTCCTTGTGATACTAATATTCGATTTTGTATTACATCGGCTGATGTTATTCATTCTTGATCTCTTCCTTCTTTTTGTATTAAACTTGATGCTATGAGTGGTATTTTAAGTACTGTTACTTGTAGTTTTCCTATGGTTGGTGTTTTTTATGGTCAGTGTTCTGAGATTTGTGGTGCTAATCATAGTTTTATGCCTATTTGCTTGGAGGTTTCTTTGTTGGAAAATTTTAAAGATTGATGTTATTTAATGTCTAGTTAATTTTGAGGTATTAGTATATTTTAGTATTATTCTTTTTCGAGGAGTCGGATTTATACCTTTATTGAATTAGCATAATTTAATGTATTTGTTTTAAGCGCAAAAGATTTTATTCAATTTTACTCTTTTAGTTTATAAAAAATATGACTTTGAAGCAGTTAAGAATCATAGAGTATATTTTTTTTTTATATATATATTAGTATTGCATACTATGTTAGGATATTTTCAAAGATTTTGATAAATAGAAGCAAAGTGTTTAAGGTGTAGTTTTTTTTTTTGTTACAAAAATAATTTTACTACTCTTAGTGTTGATACATCGAACTTTGTGATATCTGTTTTTAATTTTTATATTAGAAAATTATATGTTGTTTTTTTTTTTTGTGGTTTCAATAATTTGAAGTTTTTTTGTTTTAAGTTTTATAACTTTACTACCTTACTTTTCTTTTTTTCTTTTTAATTATAATTCTTTATAGTTTTTATTATCTAACAATTAGTAAATTAATAAATTATGTTTTTTTTTTTAATATAAATGAATTACTAATTATCTGGTCAAATGTTTATTAAAGACTTAGGATTTATATTAAATCTGTCTTCTGCCCTATGGTTTTTTTAAATGGCAGTCTTAGCGTGAGGACATTAAAGTAGCAAAATAATTTGTGCTTTTATTGGGTTCGAGTATGAATGAAGTTTTGGCTGGTGATATTTTTTTTTTTTTTTGAATTTAATATACATCTAAAAAGAGATGTTTATAATAAAACAAAGATAAGTCTTCGGAAATTTTATTTCTATTAAAAATTTTTTTTTTTAGTAATTTATCTAGGGAAGATTATTATATAATTTTTTTTTACTATTTTTAATTTAAAAAATTACTCCGGAGTTAACAGAAAAACATGCCTTATGTAGTTCTTATATTTTGGTAAGTTTTACATCGATGTTGTATCTTTATTAGCTGAAGAGGAGAAATTTCAGTTTTTTAGACTGTTCTTCTTTTAATAAATAAAACGTGATATTAGTTTAATTCATCGTGAGATAGAATTGTTTATCTTGTTTATTATTTTTTTTTATCGGGATTAGTACGAAAGGAATTTCACTATAATTTTAAATTTTTTAATCTTTTTTTTAATTTTTTTTGTTTATTTTTTTCTTGCCTTAGTTTTCTTGTTTTTGATCCTTTAAAGAGTGCTTTTTTTTTAGTTCTTTCTTTAATTTTTTTGGTTTTTTTTATTTCTTTTGGTTTTTATGTTTGGTTTTCTTATTTTATTTGTTTGATTTTTTTGAGTGGTATTTTTGTTATCATTGTTTATTTTTCTAGTTTTTCTAAATATATTTATGTTAATGTTAATTTTTTTCTTGTTCTTTTTGTTTTCTTGTTTTTTTTTTTTTATTCTTTTTTTTTCTTTTTGGATCCTAGTTACTATAATTCTTTAAATTTTTTTTATTATGATTTGTTTTTTTCTTTTATTTTTTGGGTTGTTTTTTGTTTGTTTTTTTTTATAAATTTTATTAGTTTTTTTCTTTGTTTTTCTGGTGCTCTTCGACTATATTAATTTTGGTTTATTAGTATAATGAGTATATTTGATTTCCAATCAAATGGTTATTAAACTATGCTATTTTAGTTTATATAAAATGTCTAATTTGTAATTAGAAGAATTTTTAGCAACTTTCTAGTTTTTGTTTTTTATAGTACTAATCATAAAGATATTGGTAGTATTTATTTAATTTTTGGTTTATGAGCTGGTATAGTTGGTTCTGCTCTTTCTATAATTATTCGTATCGAGTTAAGTAAGCCTGGTATGTTTATTGGGGATGGTCAATTATATAATTCTATTTTAACTGCTCATGCTATTTTGATAATTTTTTTTATGGTTATACCTAGTATGATTGGTGGTTTTGGTAATTGAATGGTTCCTTTAATATTAGGTGCACCTGATATAAGTTTTCCTCGATTAAATAATATTAGTTTTTGATTGTTACCTGCCTCTATTTTTTTGGTTTTTTTGGCTTGTTTTGTTGATAATGGTTTAGGTACTAGTTGAACTATTTACCCTCCTTTATCTACTTCAGGTCACCCTGGTTCTAGTGTTGATTTGGCTATTTTCAGTTTACATCTTTCTGGTATTAGTTCTATTTTAGGTGGTATTAATTTTATGTGTACTGTTAAAAATTTACGTTCTAGTTCTGTTTCTCTTAATAATATGAGTTTATTTATTTGGACTATTTTTGTTACTGTTTTTCTATTGGTTTTGTCTTTACCTGTTTTAGCTGGTGCTATTACTATGTTGTTAATTGATCGTAATTTTAATGGTTCTTTTTTTGATCCTAGTTTTGGTGGTAATCCTTTGATTTATCAGCATTTGTTTTGGTTTTTTGGTCATCCGGAAGTTTATATTTTAATTTTACCTGCTTTTGGTATTATTAGTCAATGTACTTTATATTTGACTGGTAAAAAAGAAGTTTTTGGTTATTTGGGTATGGTTTATGCTATTTTAAGTATTGGTTTAATTGGTTGTGTAGTTTGAGCTCATCACATGTATACTGTTGGTATGGATTTTGATTCTCGTGCTTATTTTACTGCTGCTACTATAGTAATTGCTGTTCCTACTGGTGTAAAAGTTTTTAGATGGTTAGCTACTTTTTTTGGTACTGTTATAGTTTATCAACCTTTGTTATTTTGAGTTATAGGTTTTATTTTTTTATTTACTATTGGTGGTTTAACTGGTGTTATATTATCTAATTCTAGAATTGACATTATTTTACATGATACTTATTATGTAGTATCTCACTTTCATTATGTTTTAAGTCTTGGTGCTGTTTTTGGTTTGTTTGCAGGTGTTACTTTGTGATGGTCTTTTATTACTGGTTTTGTTTTGAATAAAATTTATATGTATTCTGTTTTTTTTTTATTTTTTATTGGAGTTAATATGACTTTTTTTCCTTTACATTTTGCTGGTTTACATGGTTTCCCACGAAAATATGTGGATTATCCAGATGTTTATTCTTTTTGAAATGTTTTATCTTCTTTTGGTTCTCTTATTAGTATTTTTTCTCTTTTTTTTTTTGTTTTTGTTCTATTAGAATCTTTTATTAGTTATCGTGTTTTAGTTGTTGATTACTTTAATGGTGTTAGACCTGAAAATACTAATTTAGGTTATAATTTTTATCATAGTTTCCAAGATGGGGTTTATTTGAGAGTACCTCATAATTAATTGTTTTTATTTTTTATTGGTATTTTTTTCCTTTTTTATAAATTTCGACGTTTTATTTTTGTTATTATTTCTTTTGAATTTTTAATGATGGGAGTTTTTTATTTGTTTTCTTTTTTTTTTGGTTTTTTTTCTTTTTTTTACTTTTTATGTTTTAGTGTTTTTTGTAGTCTTATGGGTGTTGTTTTAATAGTTTATTTTATTAAGTTTTATGGTTGTGATTATGTTTTTTTTTAAAATCACATANTATCAAACCCCAATTGAGTGGTTAGCTTAAGTTTAAAGCACCGGATTTTTAATCCGGGGATTAATCTGCTTAAAACTGTTTTTATTTTGATTTGAAATCAAAATTTGGATTTTTCCGCAGTTTTTGTCTTTATTTTTGATTTTTTTTTATTGTTTTTTGTTTTTGTTTTTTGTTTTTGTTTTTTGTTTTGTTTTTGTTTTTTGTTCCTTTTTTTAAGTTTTCTTTCTTTTTTTTTGATTTTGGTTTTATTGTTTTTAAGTTTAATTTTTATTTAAGTAGTATTGTTTTTTCTTTTGTTTTGATTTTGATTTCTGTTAGTGTTTTTTTTTATAGTCTTTATTATCTTAATATGGAAATTAATTTTTTTTATTATTTTTTTGTTTTACTTGTTTTTATTTGTAGTATATTTTTTTTGGTTTTTTGTGATAGTGTTTTTTTTGTTTTGCTTGGTTGAGATTTGTTAGGTATTTCTAGTTTTTTTTTAGTTCTTTTTTATAATAATTGAGATAGTTGTAGGGGTTCTATGAATACTGTTTTGACCAATCGTATGGGTGATTTTTTTATTTTTGTTTTTTTTTCTTTGTCTTTTTTTACTTTTTTTAATTTTTTTAGTTTTTCTTATTTTTGTTTTTATTCTTCTTTTTTTCTTGTTTTGGCTGCTTTTACTAAGAGTGCTCAGTTTCCTTTTGGTGGTTGATTGCCTAAGGCAATAAGTGCTCCTACTCCTGTTAGTTCTTTGGTACATAGTAGTACTCTTGTCACTGCTGGTATTATTTTGATAATTAAATTTAATGTTATTATTATGAGTTCTTTTCTTTTGAAGTTGGTTCTTATTTCTGGTGTTTTTACTATGTTTTTTTCTAGTTTTTGTGCTTTATATGAGAATGATTTAAAGAAGGTTGTTGCTCTTAGTACTTTATCTCAAATGGGTCTTTCTATGGTTTCTTTTGGTTTTGGTTTAAGTTTTCTTTGTTATGTTCATTTATTGAGTCATGCTATTTTTAAGAGTTGTCTTTTCATACAGATTGGTTATTTGATTCATTGTTCTTTTGGTCAACAGGATGGTCGTGGTTATTCTTTTGGTAATTTACCTTATTTTGTCCAGCTTCAGATTTTGATTACTCTTTTTTGTTTGTGTGGTTTGTTTTTTTTGAGTGGTTCTGTTAGTAAAGATTATATTCTTGTTTATTTTTTTTCTAATTATTTTATGTTGTTTTTTTCTTTTTTTTTTTTTATTTCTGTTTTTATTACTTTTTTATATAGTTATCGTATTTGAAGTAGTCTTTTTTTAACTTTTTTTAATTCTTTATATTATAGTTGTAGTAGTTTTTTGTTTTTTTTTATTAGTATTCCTTTGGTTTTTTTTTCTTTATTTTTTATTTGGTGGTTGAATCTTAATTTTTTTAGAATTCCTGTTGTTTTTGTTTATATTGATTTTTATTTTTTTTTTTTTTTTATTTTATTGTTCTTGTTTTTTTATTTTATTGTTTTTAAGTTTTTATCTTTTTCTGTTTATTGTTTTTTGATAGATTATTTTCCTATTTTGTTTACTCGTTTTTTTTATGATTTTAAGTTTTTTGATCTGTTTTTGAATAAGTTAAATTTTACTTTTTTTTCTTTTTTTTCTTTTTCTAGTTTTGTTTCTATATCTTTTTATTTTAATAAGTTTAATTTTTTAGTTGTTTTCATTTTTCTTATTTTTGTTGTTTTTTAGGTATCTAATTTATTTTTTTAGTTTTTTAAAGTTTTTTTTTTTWTTGATTTTTTTTTTTTTTTATGATTTTTTTTTTTTGTTTTTTTCTTTTGCTTTTTGTTTTTTTTGTTTTAGTTTTTTTTGTTGGTCTGGTAATTTTTTTTTAATTGATTCTTATTTTTATGTTGCTGTTTGTTTTATGTCTGTTTTTATTTTTTCTTTGGTTTTAGTTTCTGAGCGTCATCGTGTTATTGTTTTTTTTTCTAAGGTTCTTTTGGTTATTTCTTTTTTTTTTTTTTTTTCTTATAGTGTTTTTTATTTGTATGTTTTTTTTGAGCTTTCTATAGTTCCTATTATTATTTTAATTCTTGGTTATGGTTATCAGATTGAGAAGGTTAATTCTTTTTTTTATCTTGTGTTTTATGCTACTTTTTGTAGTGTTCCTTTTCTTTTTGTTTATTTTAGTTTGGATTTTTTTTTTGTTGTTCCTTATTTTGATTGTTTTATTTCTTGGGAAATGGTTTTTATTATTAGTTTGGCTTTTATAATGAAATTTCCTGTTTTTTTTTTACATCTTTGGCTACCTAAAGCTCATGTTGAAGCTCCTACTTCTGCTAGTATTTTATTAGCTGGTTTGTTATTGAAGTTTGGTACTGTTGGGTTTGTTCGTATTATAAAGAGTCTTAGTTATTGTCATATTAATTATTGGTTTTTTTTTTCAGTTTTGGGTATGTTTATTTCTTGTTTTGTTTGTGTTTTTCAGAGTGATTTTAAGTCTTTAGCTGCTTATTCTTCTGTTGTTCATATGAATTTTTTGTTGTTTTTTCTTTTGTTTTTTGGTTTATATTCTAAAACTGGTAGTTTTTTAATGATGGTTTCTCATGGTTATACTTCTTCTGTTATGTTTTATTTTATTGGTGAGTTTTATCGTTCTTTAGGTAGTCGAATGATTTATTTTTTGAATAGTTTTATGTCTTCTAGTTTTATTTTTTCTTTCTTGATTTCTTTGGTTTTTTTATCTAATTGTGGTATACCTCCTTCTATTTCTTTTTTTTCTGAGTTTTTTTCTTTTTCTGGTTTTTTTTCTTTGTTTTATAATGTTTTTTTTTTGGTTTTTTTTTATTTTTTTGTTTCTTTTTATTATTGTGTTTATATTATTGTTATTTCTTTTTTAGGTAAGAAGTTTTTTTTTTTTAAGAGTTGATTTTTTTTTTGATCTCTTCCCTTAATTTTTTTTTGTTTTAATGTTTTTGGTTTTTTTTTATTTTTTTAATAGATTTAAGTTAAGTTAAACTATTAGTCTTCAAAACTAAAAATTTTATCTATAAGGTATTTAGTAGGAATTTTCTATATCCAATTGCGGTTTGGAAGTTTTTTTACCTTAACAAATTTTAGGCGAGTCTTCTAAACTTGTTTTGGGTTTTCCCGTTTGTTTTTTAAGTTTTTTCATAATTTCCATGTTTTGAGTTTTTCTACTTATCCTTTTTTTATGTTTATTTCTTTAAGTTCTCTTTTTTCTTCTTTTGTTGTTTTTTTCAAGTTTGGTATTTTTTCTTTTCTTTTTTTTTCTTTTTTTTCTTTTTTAGTTCTTATTTTTTGTTGGTTTAAAGATATTTGTATGGAGGGTCTTTGTGGTTATCATAATTTTTATGTTATAGATGGTTTTAAGTTTGGTTTTGTTTTGTTTATTTTTAGGGAATTAATGTTTTTTTTTGGTGTTTTTTGGTTTTATTTTGATTCTGCTTTGGTTCCTGCTCATGAGATTGGTTGTGGTTGGGGATTTTTTGGTTTTGATAAGATTAATCCTTTTGGAGTTCCTCTTTTAAATACTGTTATTCTTCTCAGAAGTGGTGTTACTGTTACTTGGTCTCATTATTGTCTTTTGAATAATTTTTATTGTTTAGATGGTTTAATTTTAACTATTCTTCTTTCTTTTATTTTTATTTTGGTTCAGTTTTTTGAGTATAAGAGTTCTAGTTTTTCTATTTCTGATGGTGTTTATGGTAGTATTTTTTATTTTTCTACTGGTTTTCATGGTTTTCATGTTATTTTAGGTTCTATTTTTTTGACTTATAATCTTTTTCGTTTTTTATTATATCATTTTAATTATTCTCATCATTTGGGTTATGAGTTTTCTATTTTGTATTGGCATTTTGTAGATGTTGTTTGGTTATTTTTATTTGTTTTTGTTTATTGGTGAGGTTATTAGGTTTTATTTTTACTTTTTGGATTTTTTTAACTTTTTTGATTTTTTTATTTTTGTTTTTGTTTTACAGTTTATTTTTTGTCAAAAGGATAGTTTAATTAGTGTTTTTTTTAATAAGTTTTTTTTTTTTTTAGTTGGTGTTTTTTCTTATAATTCTTCTTGTTCCATCAGATATATTTTTTCTTCTTTTATTTTTGTTTTTTTGTTGACTTGTTGTTTTGGTGGTTATTTTAGTTATTCTTTTTGTCCTTTGGGTATTATTGAGTTTACTTTTTTTTTTTCTTTTGTTTCTTGATTTTCTACTTTTTTGTTTTTGATTTCTAGTCAGAAGTTTTCTGTTTATATGAAGAAGTCTGGTGATGGTTTTTTTAAGACTTTTTTTTTATTGTTTGTTGAGATTATTAGTGAGTTTAGTCGTCCTATTGCTTTGAGTGTTCGTTTGTTTGCTAATATTATAGTTGGTCATGTTATTAGTGCTTGTTTTTATGTTTTTTTTGAGTGTGTTTTTGGTTTTTCTTTTTTAATTGTTTTTGCTATTGTTTTTGAGTGTTTTGTTTTTATTTTGCAGAGTTATATTTTTTCTCGTTTAATTTATTTGTATATTAACGAGTAGCTTTTTAGTTTATTTAAAATTTTTACTTGTGGTGTAAAAGAAATTTGAGCTTTGTAAGTTAGTTTAAGTAGAATTTTTGTTTTTGGTGCAAATGGTTATCTTACATTGAGGATTATTTTAATTTAGAATATTTAGCTGTTAACTAAAAGGTTTATCTTCATAAGAGTTTAGTTTATATTTAAAATATTAAATTGTAAATTTAAAGTTTTTTGCTCTTGCAGTAATTAGTTTAATTAAAATATAACATTTGGATTGTTAAGTTTTTTTACTGATTTTTCTTTTATTTTTTTGTTATTTTTGTTTTTTTTTTAAATTGTTTTATTTGTAATATTATTTTTTGATGGAGTGTTTTTTTTTTAATGACTCTTGTTTTTGTTTTTTTAAATTTTAATAATTCTTATTCTTCTATTAATTATTTTATTTTTCAGGAGTTTCTTGGTTTGCTTTTTGTTTTTTTTTCTTTTGGTGTTTTTCAATTTTTTATTATTTTATTAAAGGTTGGTGTATCTCCTTTTCATTTTTGGTGTTTAAATATTTTTAATGGTCTTAGAGGTTTTAGCACTTTTTGATTTCTTACTTTCCAAAAGTTACCCTATTTCCCTGTTTTTTCTTTTATTTTTGATTATAGTTTTTTTTTTTTTCTTGTTTTTGGTATTATTTTTTGTTATTTCAATCTTTTTTTTTGTAAATCTTTTAAGAGCATAGTTTTTATTTCTTCTGTTGAGTCTTTTAATTGGTTGTTGATTTCTCTTTTTTCTTCTTTGTTTTCTGGTTTTTTTTTGTTTCTTTATTATGTTTTTGTTATGTTTTTTTTGTTGGATTACAGTTCTACTAAAGGTTATGATTTTTATAATTGGGAATTGGTTTTTCTTTTTATAAATTTTCCTATGACTATTACTTTTTTTATTAAAATTTTTTCTATTATTTTTTTTTTTAATATTAGTTCTTTTTATCTATTGTTTGTTTTATTTTTAATGGTTTTTTCTGTTTTTGGTTTTGGTTTTTGGTTTTTTAATGTTGGTTTAAAATTTAGTTATTATGGTTTTTATAATTTTAGTTTTTTTTATTTTGTTTTTTTTCCTTTGATGTTTTTTTGTCTTTTTTAAAAGAGTTTTAGTTTATATAGAATTTATCACTTACAATGATGGGGTTTAAACTCTTACCAATTTAGTAAAATTTTATTATATTGCTTTGATATGGCAAAGTTCTTTTTGATTTGGTATTTTTTGTTTTATTTTTAGTAGCTCTTTTTTCTTTTTTATTTGCTTTTTTTTTTTATTTATTTGTTTATTTTGCTTCTTTTTTTGATTTTTATTTTTGTAAGTCTTCTTCTTTTGAGAGTGGTTTTATGAGTGTTGGTTTAATTCAGAATTCTTTTAGAATTCACTTTTTTGTTATTATAATTATGTTTGTTGTTTTTGATTTGGAGATTGTTATTTTTATTGGTATTCTTATTTCTGATTTAAATTCTTTTGTTTGTTTTTTTTTTTTGTTTTTTTTTTTGTTCTTGTTTTTTTATATGGAGTGGTATTATGGTAAGCTTGTCTGAAATTTTTAATAGTAAAAAACTTTATTATAATTTAGTATATCTCGTTGTCGTTGAGAAGGTTTTAAGTTTTATCTTATTATTATATTTTTTTTTTTTCTTGTTTTTAGTATCAAAAGCCAGTTGGGGTTTTGATATATTTTATATTATATATTATAAAAATAATATAAATATAATATATTTATTAATTATATTTATATATAAATAATTATATTTATATATATAAATAATTATATTTATATTATTTTTATATTGTATGTATRTATATTTATRTTGATATTAATTAGTTAATATCATATCCTTTATTTAGGATAATTGTTTGAGGNAAATTTTATTAATTAGGTAAACTTGTTTCATTTAAGCTGATAAACTTTGGACTTTTTTAAGTCCCAAAAGTTTCAGAAAGACAAGTTTACCTAATTAATGGTTTTATTTTAATTGAAATTATATGTCTATAAGTTCGATTAAAATAAAATTTTGTAGTATGATNNNNNNNNNNNNNNNNNNNNNNNNNNNNNNNNNNNNNN
>Cambodia_Dog_L21 - m
[truncated: 1,211,882 more chars]
